# Supplementary material for: m6A‐mRNA Reader YTHDF2 Identified as a Potential Risk Gene in Autism With Disproportionate Megalencephaly
Source: Autism Res. 2025 Jan 30;18(5):966–82. doi: 10.1002/aur.3314 (PMC12123175; doi:10.1002/aur.3314)
Supplement: Supplementary file 2 — Data S1. [file AUR-18-966-s002.zip]

Archive with 47 entries (47 files):
- chd8.4.pdf
- chd8.1.pdf
- chd8.5.pdf
- cnksr2a.5.pdf
- chd8.2.pdf
- cnksr2a.6.pdf
- cnksr2a.2.pdf
- cnksr2b.2.pdf
- cnksr2a.1.pdf
- cnksr2b.6.pdf
- cnksr2b.5.pdf
- fam91a1.2.pdf
- fam91a1.4.pdf
- cnksr2b.1.pdf
- fam91a1.1.pdf
- gmeb1.1.pdf
- hepacam2.2.pdf
- gmeb1.3.pdf
- iars2.2.pdf
- hepacam2.4.pdf
- hepacam2.5.pdf
- iars2.5.pdf
- pax5.1.pdf
- rps6ka.4.pdf
- fam91a1.5.pdf
- pax5.3.pdf
- pax5.5.pdf
- pax5.2.pdf
- rps6ka.5.pdf
- gmeb1.4.pdf
- hepacam2.1.pdf
- gmeb1.5.pdf
- ryr3.2.pdf
- iars2.1.pdf
- rps6ka.2.pdf
- scp2a.2.pdf
- ryr3.5.pdf
- scp2a.4.pdf
- ryr3.1.pdf
- ythdf2.2.pdf
- ythdf2.1.pdf
- scp2a.5.pdf
- rps6ka.1.pdf
- ythdf2.4.pdf
- scp2a.1.pdf
- iars2.4.pdf
- ythdf2.5.pdf
