# Supplementary material for: m6A‐mRNA Reader YTHDF2 Identified as a Potential Risk Gene in Autism With Disproportionate Megalencephaly
Source: Autism Res. 2025 Jan 30;18(5):966–82. doi: 10.1002/aur.3314 (PMC12123175; doi:10.1002/aur.3314)
Supplement: Supplementary file 3 — Tables S1–S11. [file AUR-18-966-s003.xlsx]

## Sheet: S0
Table	Title
S1	CRISPR zebrafish knockout gRNA and primer sequences.
S2	Loss-of-function rare variants from ASD-DM probands without trio data.
S3	ASD-DM and ASD-M probands from the SSC and APP cohorts. DMac, disproportionate macrocephaly; RM, relative macrocephaly; SO, somatic overgrowth.
S4	Loss-of-function de novo variants from ASD-DM and ASD-M probands.
S5	Enriched gene ontologies from network analysis of ASD-DM candidate genes v a human background from DAVID.
S6	Network analysis seed ASD-DM candidate genes and top ten interactors.
S7	Enriched gene ontologies from network analysis of ASD-DM candidate genes and top ten interactors.
S8	Technical statistics for scRNA-seq replicates.
S9	Gene markers for scRNA-seq cell clusters.
S10	Pseudo-bulk differential gene expression from scRNA-seq and FMRP-gene assignment.
S11	Gene ontologies from scRNA-seq pseudo-bulk differential expression analysis.

## Sheet: S1
CRISPR zebrafish knockout gRNA and primer sequences
gRNA Name	gRNA Sequence	Primer F	Primer R	PAGE Intensity Ratio	CrisprVariant % Modified	CrisprVariant % SNV	CrisprVariant % CNV
gRNA_PAX5.1	AGGGGTGAATCAGCTGGGTGGGG	CCACACACCATAATGGGACA	ATCCTCTGCCTCACCACATC	0.842432	11.14	4.53	6.61
gRNA_PAX5.2	GCGCATCGGACGGTCGGGTAGGG	TCATCCCTCTGTCCAACCTC	CAAACGGCGTGTTAGTACAGC	0.972078	3.39	3.27	0.12
gRNA_PAX5.3	GACAGGCAGCATCAGGCCAGGGG	ACCCACCCTTCTGTCCATCT	CGGATCTCCCAGGCAAACAT	0.97787	4.49	3.81	0.68
gRNA_PAX5.5	GCTGGCGAGAGATGTCACACGGG	GTTTGTAAATGGGCGGCCG	TGAAAAGCATGCAGGTATCATGG	1.10066	5.12	4.42	0.7
gRNA_SCP2a.1	AGGGTTTTTGTTATCGGAGTGGG	CAGTTGTCAGTGCAATGTCATGT	GAGCTGCTGTGTTAACGTTCC	0.872865	44.78	1.34	43.44
gRNA_SCP2a.2	GTGACTCCACGTGTGGCCAAAGG	TGACGACCCATAAACAGTGCA	ACATGGGCTATTATGTCTCACACA	0.879076	18.61	2.07	16.54
gRNA_SCP2a.4	GCTGACTGTGTCCTTGCCTTGGG	GAGGCTTCAACACGGCTTTC	ACCCTGTAACTCATTATACCCCA	0.840524	3.07	1.52	1.55
gRNA_SCP2a.5	GTGGTTCTTCCAAGCAACTTTGG	GAAATGATTTCTTTTGCAGAGAGCA	AGATTGATCCCAGCAGGCAG	0.944271	22.52	1.8	20.72
gRNA_RPS6KA5.1	GCGAGTAATGCCGTCTACGATGG	GAGCAGCTGTCCGGTGTTC	ATAGCAACAGCTCCGATACTG	0.757341	44.78	0.98	43.8
gRNA_RPS6KA5.2	GGGCAAACTCTATGCCATGAAGG	TGATATGCTCGAGGACCTGTC	TCCAATCATTGTTCCCTCTTCACT	0.868455	18.61	2.18	16.43
gRNA_RPS6KA5.4	AGAGGTTACCTTGTACAGCGGGG	CAGGCCAGGAATGAAGAGTGA	TGCACTTTTCTTCTCTACACCT	1.06118	3.07	2.92	0.15
gRNA_RPS6KA5.5	GAGAGGGCTTATTCCATCTGCGG	GTGTGGTGAATGAATGGCTGA	ACTTCAGAAAATGATGATGCATGT	0.963329	22.52	1.81	20.71
gRNA_YTHDF2.1	GGCTGACATTTCTCACTCCCCGG	AGTGCCTCTGTTTACCTGCT	TGTAGCGAGAGAGAGGGAGA	0.845437	38.36	1.51	36.85
gRNA_YTHDF2.2	GGCCTTTCGGTCTCTGGATTGGG	ATTGGTTTGAACACACGGCC	TCCTCTCCAAACTCACTCCT	0.939898	11.92	2.3	9.62
gRNA_YTHDF2.4	GGAGTCGGACATGGCCGTATAGG	GTAAGGCATCGGGGGATCTC	TCCAGGTTGTTGCATTACCT	0.922512	8.14	1.81	6.33
gRNA_YTHDF2.5	GAAACAAGACCTACCTGTCTGGG	GGATGCAATTACGGACCATAATAA	TTTTCAGTACAAAACGGAGCTGT	0.955119	31.65	0.76	30.89
gRNA_HEPACAM2.1	GAAAACTGGAAAGTGACCAAAGG	GATGTGCCGTTCCAGGGA	ACCTCAGAGAAACATCGGGC	0.739489	28.62	2.44	26.18
gRNA_HEPACAM2.2	TGTTGGTTAGTCCAAGCGACCGG	TGAAGACCGGGACAACGTAA	GAGCCTCGCAAATGTACTGG	0.989835	3.21	3.17	0.04
gRNA_HEPACAM2.4	CGGTTACAGTGAGCGGTAAGAGG	AGGAACTGCCCGATGTTTCT	TGTAAGGCAGGAATTTTTAACAGTGT	0.738187	18.3	2.17	16.13
gRNA_HEPACAM2.5	GTACGAGTTGCCACAGGGGAAGG	TGCAGACTCGAATCCTCCAA	CTCACCTCTGTGCAGTCTGG	0.82966	17.3	2.44	14.86
gRNA_FAM91A1.1	GGAGATATTTAATAACCCAACGG	GAACGTTCACTGTCAAGGCT	TCGAGCTCCACGGTTATTCA	0.9296	17.18	3.1	14.08
gRNA_FAM91A1.2	TGCGGAAGCGTAGCTGGTTTCGG	GTCTTGGAAACTCACAGCGT	CGCAGTGCCAGAAAGTGAAA	0.962271	4.37	3.01	1.36
gRNA_FAM91A1.4	AGCAGCAGTGAAGTTGGGCAGGG	TTGTTTTGTTCTTCATTGACTTCATTT	TGATTTCCAGCTCAGACACAGA	0.978274	6.77	5.62	1.15
gRNA_FAM91A1.5	TGAGGCTGCTTGGGATTGGGAGG	TGCAGATTAGGTGTCCATACATGA	AGAAGTTAACCATGAGATCCTAATTGA	1.09191	72.23	1.3	70.93
gRNA_GMEB1.1	CGACCGCGATCTAAACGGTAAGG	CTCATGGCTTCAACTGGAACA	GCGAACACTTCTAGTCGACG	0.802984	15.86	2.52	13.34
gRNA_GMEB1.3	AGAAGTCACTGTGACCGTGGAGG	TTTTTGTACTTGTGAATACGGCA	TACCCTGCTGTCATTGGCTG	0.959867	9.12	3.38	5.74
gRNA_GMEB1.4	TGAGACGGATGCTGCAGTTGTGG	AGGACTAAAACTGTAATGCCTTCA	ACAGTTCTTCTATGCTGCTGTCA	0.864102	11.79	3.41	8.38
gRNA_GMEB1.5	GAAGGAGAGGATTTGGAGCTTGG	CTCTCTCCATGCAGCGGATT	GCACGACACCAACCTTTACAC	1.03921	5.57	3.59	1.98
gRNA_CHD8.1	AGCCATGTGTGTCGATGCAAAGG	TCGACTTGGCTAGGTCATATTTTCT	ACCTAGCGCTGGCAAGAAG	0.869487	14.81	4.92	9.89
gRNA_CHD8.2	GTGATTAGGGAGTGAGGAATAGG	AAGCACCTTCATCAAGCTCA	CCAACCAGAGAACCGAAAAGT	0.877401	36.71	2.07	34.64
gRNA_CHD8.4	GTGGAACAGAGACAGGAGTTGGG	AGAGGGAGGGCTGAATGGAA	GCTGAAGTTGGCATTGGGC	0.844018	33.78	1.14	32.64
gRNA_CHD8.5	GCTGGGACGGTGACAGTAGGGGG	TGGTCTCCCTGCAGGACTAA	CCCGCTGTCAGAGACCTAAA	0.937782	41.27	1.31	39.96
gRNA_RYR3.1	AGTGGTGGCTTTCGGAGTCTAGG	GCGTTTGCAAAATAAAGAGCGG	GCGCTCCCCTATATGGCTG	0.773779	88.89	0	88.89
gRNA_RYR3.2	TGGGCTCTAGATAACACAGGCGG	ATGTTCTGACACCAATGAAAATATCA	CTACAGGAAGATGAGGTGGTGC	0.781845	44.62	1.05	43.57
gRNA_RYR3.4	GAGATGCTCGCCGGCCAGAGCGG	ATGCTCCCAAATTAAAAGGTTGT	GTCTGTTTCTCTCCGTCCACA	1.07057	0	0	0
gRNA_RYR3.5	GAGGGTGAGAAGGTGCGCATTGG	CAGAATTTCTCTTAAACTCAATTCCCA	TGTTTCTTTATTTACATCTGCTCTGCA	0.920791	26.37	1.6	24.77
gRNA_IARS2.1	TGCCGCCCATGCGGAGGAGGAGG	TGACATGCACAACGCGTTTT	GAAACCTGCTGCCGAACG	0.777947	88.34	0.5	87.84
gRNA_IARS2.2	TGGACCACCGTATGCCAATGGGG	TCTTGTGTTTTTCTGTAGAAATGTGGT	AGATGATGTAGATCCAGGAACATCT	0.782771	67.8	0.31	67.49
gRNA_IARS2.4	GGTGCACTATGTGCCCGGCTGGG	GCCATCAGCATCTACTGTTAATCT	ACACAACCTCCTGACCTTTCT	0.814924	26.43	2.13	24.3
gRNA_IARS2.5	GCGGGCTGCTTTCCAGCGCTGGG	TGTGCTCCATATCTGATCTGACC	TTGTGCATCTCCTGGAAGACC	1.0224	26.61	2.82	23.79
Zebrafish ythdf2 and act1b RT-qPCR primers
Gene	Exons spanning	qPCR Foward primer	qPCR Reverse primer	Amplicon Size	Tm (Approx.)
ythdf2	2024-03-04	TTCGAGCCTTACCTGAATGC	CAGTGCTCCAGACTGTCCAA	234	60
act1b	4	CGAGCAGGAGATGGGAAC	CAACGGAAACGCTCATTGC	102	60

## Sheet: S2
Cohort	Chr	Start	End	Ref	Alt	Type	Fam	Pheno	SampleID	Consequence	SYMBOL	Gene
APP	chr3	192360497	.	G	A	SNV	106675-100	case	106675-100	exonic	FGF12	ENSG00000114279
APP	chrX	143034022	.	CAGA	C	Indel	106675-100	case	106675-100	exonic	SPANXN4	ENSG00000189326
APP	chr1	220114394	.	G	A	SNV	108679-100	case	108679-100	exonic	IARS2	ENSG00000067704
APP	chr14	90900107	.	C	A	SNV	108679-100	case	108679-100	splicing,intronic	RPS6KA5	ENSG00000100784
APP	chr6	32127669	.	A	G	SNV	109580-100	case	109580-100	splicing,intronic	ATF6B	ENSG00000213676
APP	chr7	105112035	.	C	T	SNV	109580-100	case	109580-100	exonic	KMT2E	ENSG00000005483
APP	chr11	33032334	.	A	G	SNV	109580-100	case	109580-100	splicing,intronic	DEPDC7	ENSG00000121690
APP	chrX	143034022	.	CAGA	C	Indel	109580-100	case	109580-100	exonic	SPANXN4	ENSG00000189326
APP	chr2	178575945	.	G	C	SNV	109958-100	case	109958-100	exonic	TTN	ENSG00000155657
APP	chr10	122618316	.	G	T	SNV	109958-100	case	109958-100	exonic	DMBT1	ENSG00000187908

## Sheet: S3
cohort	individual	head_circumference	height	sex	family_type	ados_severity	age_at_ados_months	ssc_diagnosis_full_scale_iq	ssc_diagnosis_verbal_iq	ssc_diagnosis_nonverbal_iq	ssc_diagnosis_vma	ssc_diagnosis_nvma	hc_percentile	height_percentile	macrocephaly_type
SSC	11000.p1	57	141	male	quad	6	110	65	50	78	55	79	0.999072	0.896715	RM
SSC	11002.p1	53.5	129.5	female	quad	9	92	100	80	111	68	106	0.955823	0.790815	RM
SSC	11003.p1	56	152.2	male	quad	8	133	109	108	108	153	156	0.949639	0.917294	RM
SSC	11004.p1	58.5	177.5	male	quad	10	190	59	31	74	72	117	0.9906	0.766764	RM
SSC	11006.p1	52.5	124.5	male	quad	9	87	109	99	125	94	117	0.561546	0.618895
SSC	11008.p1	56	178	male	quad	Not calculated for Module 4	183	129	133	119	245	219	0.668663	0.866976
SSC	11009.p1	53.2	135.8	male	quad	10	108	93	96	93	103	97	0.525583	0.68087
SSC	11010.p1	51.9	105	male	quad	7	49	65	60	68	30	34	0.80265	0.753148
SSC	11012.p1	52.75	133	male	quad	8	106	79	83	80	88	81	0.509651	0.546407
SSC	11013.p1	56	147	male	quad	9	120	132	119	137	168	168	0.975339	0.933944	RM
SSC	11014.p1	53	137	male	quad	9	115	148	113	158	153	208	0.461658	0.547727
SSC	11017.p1	50.5	103	male	quad	6	51	132	116	136	67	77	0.371209	0.430396
SSC	11023.p1	55	146.1	male	quad	4	125	111	110	110	145	144	0.880266	0.832845
SSC	11024.p1	51.5	127	male	quad	5	104	111	115	108	131	117	0.162589	0.196419
SSC	11026.p1	57.5	178	male	quad	Not calculated for Module 4	179	85	87	98	135	158	0.969736	0.909089	RM
SSC	11027.p1	53	128	male	quad	6	111	83	86	84	93	89	0.461658	0.111627
SSC	11028.p1	54	132	male	quad	6	108	108	106	109	121	127	0.759869	0.404734
SSC	11029.p1	57	132.9	female	quad	10	112	29	21	36	24	42	0.999908	0.39501	DMac
SSC	11030.p1	53.1	135.9	male	quad	6	99	104	98	103	94	107	0.62037	0.909893
SSC	11031.p1	57	148	male	quad	Not calculated for Module 4	165	118	128	110	216	195	0.964314	0.0220318	DMac
SSC	11033.p1	55	127	male	quad	9	81	59	56	69	34	55	0.994814	0.94031	RM
SSC	11037.p1	58.4	155	male	quad	8	111	83	83	86	92	92	0.999989	0.999913	SO
SSC	11038.p1	55	125.5	male	quad	7	91	74	67	82	52	71	0.985844	0.530802	DMac
SSC	11041.p1	55	163	male	quad	6	156	47	60	39	82	55	0.598205	0.858043
SSC	11042.p1	55.5	142	male	quad	8	109	98	92	102	103	119	0.971875	0.938041	RM
SSC	11043.p1	51	121.9	female	quad	5	101	104	106	103	108	108	0.202328	0.0705117
SSC	11045.p1	54.25	123	female	quad	6	100	79	80	84	76	78	0.978181	0.11838	DMac
SSC	11046.p1	55	123	male	quad	7	79	71	62	82	40	59	0.994814	0.933193	RM
SSC	11047.p1	55	139	male	quad	10	125	60	36	74	56	81	0.880266	0.402345
SSC	11048.p1	53	116	male	quad	8	78	66	58	75	37	56	0.819861	0.29994
SSC	11051.p1	57	150	male	quad	Not calculated for Module 4	146	106	114	102	186	155	0.982878	0.509936	DMac
SSC	11054.p1	55	162.5	male	quad	6	156	82	84	83	118	112	0.598205	0.840744
SSC	11055.p1	57.3	152.1	male	quad	7	146	28	19	32	28	47	0.990653	0.635698	DMac
SSC	11056.p1	54.5	109.2	male	quad	10	77	64	62	90	39	57	0.984266	0.0258367	DMac
SSC	11057.p1	53.1	125.5	male	quad	6	104	89	95	89	97	87	0.62037	0.12681
SSC	11060.p1	51.5	132.5	male	quad	8	77	100	93	104	67	78	0.373943	0.999558
SSC	11062.p1	53.6	146.2	male	quad	6	142	118	134	100	252	142	0.403826	0.401777
SSC	11063.p1	54.6	129.5	male	quad	7	112	101	103	101	125	120	0.882419	0.123523
SSC	11064.p1	52	129.5	male	quad	8	97	106	86	129		144	0.28074	0.608067
SSC	11066.p1	55.3	141.5	male	quad	10	107	88	86	92	88	98	0.981267	0.948481	DMac
SSC	11067.p1	52.9	138	male	quad	6	135	130	121	128	195	209	0.213832	0.142987
SSC	11069.p1	52.7	132.5	male	quad	10	114	77	83	96	98	110	0.368097	0.268431
SSC	11071.p1	53.3	152	female	quad	6	167	46	35	63	58	86	0.404519	0.0757539
SSC	11073.p1	57.6	135	male	quad	10	116	100	101	100	118	118	0.999837	0.37654	DMac
SSC	11074.p1	54	136.5	male	quad	8	110	68	58	75	61	75	0.759869	0.666416
SSC	11075.p1	53	122.5	male	quad	6	80	39	24	54	19	43	0.819861	0.754172
SSC	11077.p1	58.5	154.5	male	quad	6	146	33	26	36	39	53	0.999497	0.762717	RM
SSC	11078.p1	56.5	141.3	male	quad	10	128	29	26	33	33	42	0.990875	0.47556	DMac
SSC	11079.p1	54.5	144.8	male	quad	10	142	53	63	48	104	60	0.678444	0.320027
SSC	11083.p1	51.5	137.2	male	quad	7	106	122	122	119	162	150	0.162589	0.818987
SSC	11085.p1	57.3	147.3	male	quad	10	125	61	51	68	72	79	0.998615	0.879088	RM
SSC	11086.p1	51	127	female	quad	6	89	84	93	82	73	71	0.303349	0.734246
SSC	11089.p1	54.1	110	male	quad	4	70	40	39	41	27	29	0.982499	0.16809	DMac
SSC	11090.p1	54.2	139.3	male	quad	8	140	56	53	67	73	81	0.590079	0.117126
SSC	11092.p1	51.8	160	male	quad	5	157	109	108	125	190	200	0.0125994	0.70217
SSC	11094.p1	56.5	127.1	male	quad	7	78	87	86	105	64	78	0.999927	0.975542	SO
SSC	11096.p1	54.5	168.91	male	quad	8	163	85	95	87	150	122	0.444371	0.89629
SSC	11098.p1	54.15	141	male	quad	7	110	89	91	89	103	96	0.795656	0.896715
SSC	11099.p1	55	146.8	male	quad	6	137	83	77	89	96	123	0.804007	0.585039
SSC	11101.p1	54	111.76	male	quad	8	62	46	38	57	28	33	0.985959	0.69621	RM
SSC	11106.p1	54.5	129	male	quad	9	75	57	51	65	29	48	0.984266	0.99755	SO
SSC	11107.p1	52.5	124.46	male	quad	6	83	30	25	37	21	31	0.692429	0.775113
SSC	11108.p1	52	131	male	quad	7	97	104	85	114	79	120	0.28074	0.716752
SSC	11109.p1	50.6	110.8	female	quad	10	54	86	71	96	28	49	0.587399	0.958763
SSC	11110.p1	58.3	169.9	male	quad	10	189	43	32	62	60	90	0.985969	0.327812	DMac
SSC	11114.p1	56.1	142	female	quad	8	105	40	30	45	33	51	0.999864	0.975388	SO
SSC	11115.p1	56.05	157.3	female	quad	10	165	37	19	46	31	75	0.979818	0.337148	DMac
SSC	11118.p1	55	157	female	quad	6	140	93	77	104	100	159	0.95665	0.911673	RM
SSC	11121.p1	54	139	male	quad	9	124	102	99	103	130	132	0.650563	0.428951
SSC	11124.p1	58.7	146.9	male	quad	9	133	57	44	72	58	84	0.999916	0.698153	DMac
SSC	11132.p1	56	103	male	quad	6	51	47	32	49	16	31	0.999992	0.430396	DMac
SSC	11135.p1	51.5	119	male	quad	9	76	104	102	104	78	81	0.373943	0.653414
SSC	11142.p1	53.4	135	male	quad	10	95	44	31	53	30	50	0.812887	0.943595
SSC	11144.p1	55.5	143.6	male	quad	6	131	111	99	127	137		0.941915	0.546449	DMac
SSC	11146.p1	58	152.5	male	quad	10	127	85	80	87	103	109	0.999803	0.971289	SO
SSC	11150.p1	51	116.84	male	quad	6	91	61	67	64	52	76	0.142775	0.0434648
SSC	11152.p1	53.5	132.7	male	quad	6	80	57	57	61	39	48	0.907733	0.998404	SO
SSC	11154.p1	57	168.9	male	quad	6	154	90	102	86	150	114	0.982878	0.98397	SO
SSC	11156.p1	58.2	155	male	quad	9	157	104	96	111	150	261	0.996888	0.41746	DMac
SSC	11158.p1	56.2	145.5	male	quad	10	128	55	39	71	48	78	0.983152	0.74049	RM
SSC	11159.p1	55.3	159	male	quad	7	155	118	130	109	213	180	0.784962	0.717383
SSC	11164.p1	54	124.5	male	quad	10	87	99	89	107	89	110	0.915855	0.618895	DMac
SSC	11167.p1	52.5	147	male	quad	8	132	113	105	119	142	182	0.134076	0.728202
SSC	11168.p1	51	136.5	male	quad	7	136	96	119	106	179	161	0.0111464	0.0848076
SSC	11169.p1	53	126.5	male	quad	9	107	85	62	87	60	98	0.589324	0.116449
SSC	11172.p1	58.2	168.2	male	quad	Not calculated for Module 4	191	63	70	60	112	89	0.982993	0.212289	DMac
SSC	11176.p1	57.2	160.5	male	quad	6	150	130	144	117	213	181	0.9885	0.898089	RM
SSC	11178.p1	52.5	141	male	quad	6	112	114	103	119	125	152	0.30948	0.892662
SSC	11181.p1	53.5	117.1	male	quad	10	76	86	101	81	78	57	0.907733	0.484756	DMac
SSC	11184.p1	54	144.7	male	quad	6	114	90	86	94	100	109	0.759869	0.944319
SSC	11187.p1	54	126	male	quad	7	93	112	108	115	106	124	0.915855	0.488814	DMac
SSC	11189.p1	56.8	152	male	quad	7	174	60	37	77	64	124	0.909627	0.0119784	DMac
SSC	11190.p1	52	112	male	quad	8	61	69	59	59	33	48	0.704944	0.763034
SSC	11193.p1	53	135.89	male	quad	10	90	125	91	138	76	153	0.713112	0.990448
SSC	11194.p1	53.65	121	male	quad	7	64	89	98	88	61	54	0.97168	0.99428	SO
SSC	11195.p1	53.9	128.5	male	quad	10	97	89	86	93	82	88	0.829353	0.52989
SSC	11196.p1	55.5	168.9	male	quad	Not calculated for Module 4	157	112	106	117	182	273	0.738037	0.967565
SSC	11198.p1	56	145.5	male	quad	4	143	120	123	115	206	178	0.949639	0.332363	DMac
SSC	11199.p1	54.4	137	male	quad	7	127	88	81	94	99	118	0.758857	0.235849
SSC	11201.p1	50.5	135.5	male	quad	10	100	62	44	78	39	75	0.036701	0.876937
SSC	11203.p1	54.3	126	female	quad	4	85	86	95	83	79	69	0.992115	0.806437	RM
SSC	11206.p1	54.8	115	male	quad	7	73	36	32	40	24	30	0.991765	0.438917	DMac
SSC	11207.p1	55.8	167.64	male	quad	10	177	81	70	91	102	152	0.7154	0.451915
SSC	11208.p1	57.7	157.48	female	quad	Not calculated for Module 4	173	141	149	128	213	213	0.999313	0.259965	DMac
SSC	11212.p1	58.5	163.8	male	quad	Not calculated for Module 4	193	119	117	118	216	209	0.9906	0.0569449	DMac
SSC	11214.p1	58.2	181	male	quad	Not calculated for Module 4	186	93	83	100	135	186	0.982993	0.92548	RM
SSC	11215.p1	55	136	male	quad	10	113	102	80	114	88	140	0.934225	0.537591	DMac
SSC	11216.p1	53	108.5	male	quad	5	56	77	57	97	38	51	0.941404	0.706247	RM
SSC	11218.p1	56.6	136	male	quad	6	126	109	98	119	124	207	0.992646	0.204819	DMac
SSC	11219.p1	52.5	141.5	male	quad	8	106	99	98	100	105	112	0.42959	0.957769
SSC	11220.p1	53	145	female	quad	9	145	80	75	87	97	124	0.396955	0.14899
SSC	11224.p1	54.5	137.2	male	quad	5	107	127	136	112	162	132	0.924425	0.79417	RM
SSC	11225.p1	53.25	137.5	male	quad	8	137	111	120	98	201	141	0.302116	0.100843
SSC	11227.p1	51.5	125	male	quad	10	116	80	63	93	69	107	0.0968922	0.0175868
SSC	11229.p1	53	132	male	quad	10	113	63	56	68	66	69	0.461658	0.263023
SSC	11232.p1	52.7	130.5	male	quad	6	104	74	91	68	94	65	0.493566	0.426795
SSC	11233.p1	50	120.5	female	quad	10	75	57	65	60	40	45	0.142566	0.825195
SSC	11234.p1	55.4	146.3	male	quad	6	121	118	115	117	162	164	0.932164	0.903945	RM
SSC	11235.p1	55	132.1	male	quad	8	81	100	105	97	87	82	0.994814	0.996323	SO
SSC	11236.p1	52.5	116.3	male	quad	8	60	64	61	71	33	52	0.829715	0.974906
SSC	11239.p1	55.5	175	female	quad	Not calculated for Module 4	207	123	140	109	213	209	0.799454	0.985233
SSC	11241.p1	54	137	male	quad	9	144	76	80	77	105	98	0.410382	0.0339606
SSC	11242.p1	52	116.1	male	quad	6	70	94	93	97	61	68	0.639953	0.687069
SSC	11245.p1	52.3	147	male	quad	7	131	111	117	107	165	155	0.169722	0.751557
SSC	11250.p1	56.5	173	male	quad	10	177	103	86	124	146	204	0.866003	0.757285
SSC	11251.p1	53	126.5	male	quad	7	88	84	88	84	73	71	0.713112	0.729986
SSC	11252.p1	52.5	117.5	male	quad	7	76	78	96	72	72	53	0.692429	0.52109
SSC	11254.p1	53	123.6	male	quad	7	118	76	48	94	61	111	0.461658	0.00657056
SSC	11256.p1	57.5	157.5	male	quad	8	136	102	98	127	142	202	0.997594	0.977901	SO
SSC	11258.p1	55	167.64	male	quad	8	178	108	96	119	170	300	0.481594	0.424226
SSC	11262.p1	49	118.5	male	quad	7	74	84	89	85	63	57	0.00861253	0.702582
SSC	11263.p1	56.2	166.2	male	quad	8	158	97	92	100	138	162	0.881268	0.911281
SSC	11264.p1	49.9	144.3	female	quad	4	128	83	80	88	97	108	0.00867253	0.673081
SSC	11265.p1	57.7	157.5	male	quad	8	171	106	120	98	203	168	0.978861	0.0140764	DMac
SSC	11266.p1	50.5	104	female	quad	8	52	71	78	73	34	41	0.658146	0.626163
SSC	11267.p1	53.3	160	female	quad	10	158	85	79	91	106	137	0.404519	0.653255
SSC	11274.p1	54.2	139.5	female	quad	4	139	113	107	114	162	185	0.848788	0.0937452
SSC	11276.p1	53.5	133	male	quad	10	92	63	59	81	45	71	0.834004	0.934823
SSC	11277.p1	51.7	119.9	female	quad	7	122	40	31	45	37	54	0.203952	0.000762789
SSC	11280.p1	56.3	167.4	male	quad	7	151	87	105	79	168	104	0.941829	0.986593	RM
SSC	11282.p1	53.9	128.6	male	quad	10	105	75	83	74	82	69	0.829353	0.263351
SSC	11284.p1	53	124.8	male	quad	6	100	122	125	117	153	131	0.589324	0.174726
SSC	11285.p1	57	176	male	quad	7	184	13	5	20	10	37	0.885227	0.772973
SSC	11290.p1	53.5	144	male	quad	7	135	119	115	119	166	186	0.37373	0.462311
SSC	11296.p1	58.5	155	male	quad	9	163	75	71	82	102	117	0.998506	0.215417	DMac
SSC	11298.p1	58.5	173	male	quad	Not calculated for Module 4	190	141	143	132	213	213	0.9906	0.50347	DMac
SSC	11299.p1	53.5	127	male	quad	5	77	97	87	104	61	79	0.907733	0.981272	SO
SSC	11300.p1	54.25	137	male	quad	8	121	96	94	97	116	123	0.720461	0.375201
SSC	11301.p1	53.5	138.5	male	quad	7	118	101	96	104	108	126	0.619746	0.564083
SSC	11303.p1	52.5	118.2	male	quad	4	69	108	102	110	72	79	0.78083	0.869183
SSC	11304.p1	55	112	male	quad	10	70	53	47	61	28	45	0.997871	0.313285	DMac
SSC	11305.p1	56.2	156.3	male	quad	10	175	41	60	35	88	61	0.809736	0.0453368
SSC	11307.p1	57	185	male	quad	Not calculated for Module 4	193	90	104	84	201	141	0.885227	0.966787
SSC	11310.p1	53.6	142	male	quad	5	132	83	63	97	85	146	0.403826	0.414577
SSC	11312.p1	54.5	138	male	quad	6	120	104	96	109	114	142	0.782769	0.471037
SSC	11316.p1	53.5	167.1	female	quad	6	140	47	21	45	31	68	0.668095	0.998403
SSC	11318.p1	52.5	133	male	quad	10	96	114	116	113	116	109	0.42959	0.859064
SSC	11325.p1	59.5	175.7	male	quad	6	187	39	21	48	40	90	0.99908	0.712759	RM
SSC	11327.p1	55	163.2	male	quad	4	136	84	83	86	102	106	0.804007	0.998311
SSC	11328.p1	52	127	male	quad	7	92	91	81	98	69	89	0.400243	0.610521
SSC	11329.p1	54.55	138	male	quad	6	104	104	103	105	105	114	0.930002	0.894542	RM
SSC	11333.p1	52	139	male	quad	10	118	63	53	70	65	73	0.184487	0.598691
SSC	11336.p1	56	145.5	male	quad	8	125	123	114	124	162	191	0.975339	0.805926	RM
SSC	11339.p1	53.3	151	female	quad	7	120	72	93	62	120	65	0.709431	0.988221
SSC	11341.p1	56.4	158	male	quad	8	152	59	64	56	88	69	0.950369	0.760928	RM
SSC	11345.p1	53	111	male	quad	7	73	114	100	120	75	91	0.819861	0.139168
SSC	11346.p1	54.6	157	male	quad	8	132	133	121	132	189	206	0.706051	0.987893
SSC	11347.p1	59.6	173.5	male	quad	10	188	59	37	75	70	130	0.999292	0.567254	DMac
SSC	11349.p1	50.5	120.4	male	quad	10	84	66	50	80	36	62	0.0700332	0.405533
SSC	11350.p1	51	125	male	quad	8	109	80	93	92	103	102	0.0445152	0.0519929
SSC	11352.p1	51	101.6	male	quad	10	64	54	60	59	31	38	0.385887	0.011192
SSC	11353.p1	51	113	female	quad	5	64	79	64	77	33	60	0.632475	0.776959
SSC	11355.p1	56	134	male	quad	8	105	69	67	73	64	70	0.995917	0.653487	DMac
SSC	11356.p1	56.5	161.5	female	quad	Not calculated for Module 4	138	72	77	72	96	85	0.998612	0.987896	SO
SSC	11359.p1	53	101.6	male	quad	10	66	88	81	96	48	66	0.883304	0.00593654
SSC	11360.p1	55.9	137	male	quad	6	131	104	97	108	120	145	0.970409	0.164629	DMac
SSC	11364.p1	53	140	male	quad	6	121	106	104	106	126	142	0.34361	0.581319
SSC	11365.p1	57	173	male	quad	6	176	62	64	63	97	88	0.932191	0.778484	RM
SSC	11366.p1	51.6	112.5	male	quad	8	60	31	22	40	13	24	0.582066	0.838465
SSC	11368.p1	49.9	115.5	male	quad	8	71	89	95	89	64	65	0.0820117	0.585346
SSC	11372.p1	51.5	121	male	quad	8	68	115	99	123	66	89	0.476742	0.973536
SSC	11376.p1	53	126	male	quad	10	84	91	97	89	81	77	0.713112	0.833981
SSC	11377.p1	52.5	124.8	male	quad	8	77	67	67	72	44	56	0.692429	0.943299
SSC	11378.p1	55	126.5	male	quad	8	118	77	48	91	57	107	0.934225	0.0246578	DMac
SSC	11380.p1	57.5	175.26	male	quad	10	186	85	51	107	92	194	0.943424	0.704193	RM
SSC	11381.p1	57	121.3	male	quad	6	67	79	68	89	37	55	0.999997	0.984357	SO
SSC	11382.p1	53.3	114.3	male	quad	10	77	76	94	70	70	54	0.8774	0.214135
SSC	11383.p1	48.5	127.6	male	quad	7	85	94	95	95	78	83	0.000948253	0.883907
SSC	11388.p1	55.55	147.3	male	quad	8	154	43	27	59	42	77	0.837534	0.142145
SSC	11390.p1	56	134.62	female	quad	8	99	66	57	77	49	72	0.999809	0.868845	RM
SSC	11393.p1	55.5	136.5	male	quad	10	98	28	17	37	17	36	0.987517	0.940953	RM
SSC	11396.p1	56	168	male	quad	4	163	124	118	124	318	348	0.847532	0.870062
SSC	11397.p1	54.5	151.77	male	quad	6	134	129	120	128	186	195	0.678444	0.892639
SSC	11398.p1	52.5	144.8	male	quad	7	148	94	77	106	100	166	0.0809909	0.17564
SSC	11399.p1	56.5	142	male	quad	4	143	106	100	110	141	170	0.979026	0.164066	DMac
SSC	11401.p1	51.5	115.5	male	quad	6	87	96	93	98	83	89	0.254522	0.0543973
SSC	11404.p1	51.5	114.1	male	quad	7	87	85	82	90	64	75	0.254522	0.0287063
SSC	11406.p1	52.1	113.8	male	quad	8	88	83	77	89	58	76	0.432035	0.0196879
SSC	11407.p1	52.8	143.5	male	quad	6	139	94	77	105	100	165	0.191678	0.324553
SSC	11411.p1	54.5	147.5	male	quad	7	133	61	51	67	73	78	0.678444	0.731501
SSC	11412.p1	56	130.4	male	quad	9	98	107	85	119	79	130	0.995917	0.63843	DMac
SSC	11413.p1	57	155.8	male	quad	6	161	95	102	104	171	168	0.964314	0.316975	DMac
SSC	11414.p1	57.5	154.9	female	quad	10	152	79	80	83	107	114	0.999793	0.477551	DMac
SSC	11415.p1	54.5	147	male	quad	9	139	80	76	86	99	114	0.678444	0.540049
SSC	11417.p1	53.5	130	male	quad	6	98	41	34	49	33	48	0.735336	0.608348
SSC	11420.p1	55	151.5	male	quad	4	114	109	113	104	141	129	0.934225	0.997626	RM
SSC	11422.p1	53.5	119.4	male	quad	9	73	101	106	96	124	77	0.907733	0.807759	RM
SSC	11424.p1	54.3	115.5	male	quad	7	81	92	90	97	69	75	0.976498	0.16482	DMac
SSC	11429.p1	56.5	148	male	quad	7	136	99	102	97	138	140	0.979026	0.6846	DMac
SSC	11431.p1	55	158.5	male	quad	10	140	89	76	107	97	158	0.804007	0.96731
SSC	11432.p1	50	106.68	male	quad	6	78	117	111	117	89	96	0.0596531	0.00441527
SSC	11433.p1	59	169	male	quad	4	166	78	96	84	154	122	0.999607	0.839369	RM
SSC	11435.p1	58.5	173.4	male	quad	Not calculated for Module 4	212	65	70	63	119	104	0.965605	0.33988	DMac
SSC	11436.p1	52.5	111	male	quad	10	58	110	109	109	67	66	0.874928	0.815224
SSC	11437.p1	60	176.5	male	quad	10	199	82	65	102	100	261	0.999765	0.619724	DMac
SSC	11440.p1	54.5	134.5	female	quad	7	98	101	122	90	132	86	0.987352	0.883333	RM
SSC	11444.p1	57.8	165.1	female	quad	Not calculated for Module 4	196	120	121	125	202	202	0.997886	0.669108	DMac
SSC	11445.p1	53	135	male	quad	8	97	90	67	90	58	85	0.589324	0.914716
SSC	11446.p1	54	133	male	quad	8	99	68	63	76	52	66	0.849024	0.779015
SSC	11447.p1	52.5	121	male	quad	10	79	89	82	97	58	75	0.692429	0.933194
SSC	11450.p1	52	115	male	quad	5	69	78	82	79	52	54	0.639953	0.639375
SSC	11452.p1	52.5	132.8	male	quad	10	102	80	85	80	88	78	0.42959	0.669939
SSC	11453.p1	53.1	131	male	quad	10	106	111	109	111	123	129	0.62037	0.396682
SSC	11455.p1	52.95	129.8	male	quad	10	91	68	69	73	54	63	0.699074	0.832889
SSC	11456.p1	53.5	134	male	quad	7	105	75	77	76	81	76	0.735336	0.653487
SSC	11458.p1	56	175	male	quad	Not calculated for Module 4	197	117	126	106	348	348	0.668663	0.543301
SSC	11459.p1	52	148	male	quad	6	134	80	71	88	90	112	0.0668072	0.734504
SSC	11462.p1	51.5	133	male	quad	6	94	114	121	117	122	117	0.254522	0.901567
SSC	11463.p1	54	126	male	quad	8	91	88	79	98	61	89	0.915855	0.571653	DMac
SSC	11466.p1	53.5	139	male	quad	6	110	121	113	121	141	163	0.619746	0.814025
SSC	11469.p1	59.5	177.5	male	quad	Not calculated for Module 4	191	109	128	97	214	183	0.99908	0.755734	RM
SSC	11470.p1	54	143	male	quad	8	104	90	76	95	79	101	0.849024	0.986382
SSC	11471.p1	59	176.4	male	quad	10	167	64	31	89	52	134	0.999607	0.977016	SO
SSC	11472.p1	55.6	146	female	quad	10	164	30	31	30	51	50	0.953033	0.00911131	DMac
SSC	11474.p1	58	167.5	male	quad	Not calculated for Module 4	172	116	120	112	214	197	0.988137	0.596148	DMac
SSC	11479.p1	51	116	male	quad	6	72	133	119	137	94	128	0.231622	0.581305
SSC	11480.p1	51	113	male	quad	6	95	35	24	41	23	38	0.142775	0.00217958
SSC	11484.p1	54	134.62	male	quad	7	129	106	104	110	147	164	0.650563	0.1063
SSC	11485.p1	51	110.3	male	quad	7	67	78	63	75	33	62	0.317393	0.30258
SSC	11488.p1	53.34	134.5	male	quad	8	132	91	80	99	98	137	0.327205	0.0734535
SSC	11490.p1	58.2	145.5	male	quad	8	137	84	57	101	73	138	0.999623	0.502515	DMac
SSC	11491.p1	51	118.8	male	quad	8	94	53	44	63	34	61	0.142775	0.0558836
SSC	11492.p1	56.8	177.5	male	quad	8	181	97	87	107	144	229	0.852789	0.873152
SSC	11494.p1	58.5	182.2	male	quad	Not calculated for Module 4	208	108	109	107	213	198	0.965605	0.860972	RM
SSC	11495.p1	50.5	113.5	male	quad	10	62	118	120	113	84	72	0.240586	0.829314
SSC	11496.p1	57.7	162.2	female	quad	7	170	23	18	26	30	45	0.999313	0.60904	DMac
SSC	11497.p1	54.05	122.1	male	quad	7	78	105	109	102	85	77	0.96248	0.801209	RM
SSC	11498.p1	54.2	130	male	quad	8	87	113	110	102	97	110	0.938313	0.928878	RM
SSC	11499.p1	52.5	129	male	quad	6	84	133	108	139	91	148	0.561546	0.94714
SSC	11501.p1	58.4	154	male	quad	10	135	78	71	79	97	97	0.999789	0.936498	RM
SSC	11502.p1	58.5	165.1	female	quad	Not calculated for Module 4	193	154	145	148	219	219	0.999703	0.676144	DMac
SSC	11504.p1	51.7	134	male	quad	7	98	112	119	108	130	107	0.205373	0.85713
SSC	11505.p1	53	112.5	male	quad	10	75	76	67	85	46	60	0.819861	0.165812
SSC	11508.p1	55.2	133.5	male	quad	4	96	78	75	83	64	75	0.97725	0.880275	RM
SSC	11509.p1	59.5	177.5	male	quad	Not calculated for Module 4	201	80	80	83	135	144	0.99908	0.664825	DMac
SSC	11510.p1	52.5	133.4	male	quad	5	99	87	103	81	97	73	0.42959	0.801686
SSC	11511.p1	52.1	149	male	quad	4	127	127	113	129	159	198	0.13282	0.904651
SSC	11512.p1	51.1	107.5	male	quad	9	68	33	22	43	15	29	0.347652	0.0937027
SSC	11518.p1	53.2	138.2	male	quad	6	134	37	13	49	18	66	0.288562	0.166003
SSC	11519.p1	57	117	male	quad	6	80	50	23	84	19	61	0.999987	0.297539	DMac
SSC	11520.p1	55.5	138	male	quad	9	115	68	57	77	58	81	0.971875	0.617936	DMac
SSC	11521.p1	57	181	male	quad	Not calculated for Module 4	205	111	128	101	216	195	0.751008	0.823665
SSC	11523.p1	50	111	male	quad	6	75	77	72	85	48	63	0.0596531	0.0942742
SSC	11524.p1	57	182.9	male	quad	Not calculated for Module 4	184	113	109	116	140	247	0.885227	0.966426
SSC	11530.p1	55.5	140	male	quad	9	102	92	88	98	7	94	0.987517	0.966649	SO
SSC	11537.p1	58	154.5	female	quad	10	171	64	63	66	93	95	0.99972	1.31312e-11	DMac
SSC	11540.p1	57.6	130	male	quad	6	98	59	55	67	46	61	0.999958	0.608348	DMac
SSC	11542.p1	55.9	178.1	female	quad	6	150	109	121	102	190	165	0.985467	0.999956	SO
SSC	11543.p1	60.2	182.9	male	quad	9	203	63	31	81	72	137	0.999869	0.933193	RM
SSC	11544.p1	56	166	male	quad	9	186	115	113	112	270	201	0.668663	0.177277
SSC	11545.p1	53.6	130	male	quad	9	95	103	83	114	72	111	0.853515	0.718154
SSC	11546.p1	53.5	138	male	quad	9	140	99	100	123	149	182	0.37373	0.0815417
SSC	11549.p1	58.5	151.25	male	quad	10	146	48	36	61	52	78	0.999497	0.585747	DMac
SSC	11551.p1	54.1	164.5	male	quad	4	186	98	95	101	166	194	0.154373	0.122483
SSC	11552.p1	56.1	143.5	male	quad	10	115	87	92	85	104	95	0.991584	0.901623	RM
SSC	11554.p1	52	125	male	quad	7	78	105	104	104	79	81	0.536118	0.932869
SSC	11556.p1	54.5	139	male	quad	7	116	102	108	102	133	107	0.865843	0.656205
SSC	11561.p1	53	118.5	male	quad	5	71	109	114	103	87	72	0.883304	0.822073
SSC	11563.p1	51.6	130.5	male	quad	7	82	104	110	101	94	85	0.405549	0.985996
SSC	11564.p1	54.8	146.4	male	quad	8	129	94	106	89	147	111	0.845761	0.765401
SSC	11565.p1	53	139	male	quad	6	130	113	109	114	150	177	0.34361	0.281165
SSC	11568.p1	61.5	158.8	female	quad	10	162	51	28	72	46	99	1	0.490076	DMac
SSC	11569.p1	56.05	138.4	female	quad	9	109	59	45	67	61	69	0.998263	0.831794	RM
SSC	11571.p1	58.3	139	male	quad	6	113	100	111	94	135	95	0.999984	0.739135	RM
SSC	11572.p1	52.45	134	male	quad	9	113	85	93	83	105	88	0.295484	0.39364
SSC	11573.p1	52	123	male	quad	10	103	68	51	85	40	85	0.28074	0.0618199
SSC	11575.p1	56.5	149	male	quad	9	141	103	100	105	141	164	0.979026	0.604909	DMac
SSC	11577.p1	55	178.7	male	quad	7	174	83	73	100	113	165	0.481594	0.961951
SSC	11578.p1	51.2	110	male	quad	6	61	120	115	120	78	79	0.450535	0.582818
SSC	11580.p1	53.5	133.5	male	quad	8	116	78	64	88	73	100	0.619746	0.27983
SSC	11581.p1	51.5	110.49	male	quad	7	68	64	49	78	31	50	0.476742	0.275041
SSC	11584.p1	57.8	156.9	male	quad	7	138	73	73	75	96	95	0.998875	0.960246	SO
SSC	11587.p1	59.5	180	male	quad	Not calculated for Module 4	147	127	144	111	216	178	0.999977	0.999997	SO
SSC	11590.p1	53.5	146	male	quad	7	130	97	98	102	123	134	0.49685	0.720807
SSC	11592.p1	53.4	147.5	male	quad	6	121	115	122	109	180	149	0.465399	0.934951
SSC	11597.p1	57	172.72	male	quad	8	147	130	128	118	213	206	0.982878	0.999677	SO
SSC	11599.p1	53	125.7	male	quad	8	79	105	99	106	79	86	0.819861	0.933193
SSC	11600.p1	59.5	171	male	quad	4	177	101	99	112	171	186	0.999682	0.652551	DMac
SSC	11601.p1	52.5	118	male	quad	7	76	91	83	98	56	74	0.692429	0.566228
SSC	11610.p1	54.5	135.89	male	quad	10	88	127	99	138	86	127	0.962896	0.995189	SO
SSC	11611.p1	55.5	149.9	female	quad	6	124	32	27	34	34	42	0.992823	0.957393	SO
SSC	11615.p1	57.5	151.4	male	quad	9	151	83	89	83	130	112	0.993926	0.424785	DMac
SSC	11620.p1	57.5	177.4	male	quad	Not calculated for Module 4	198	102	110	119	195	201	0.943424	0.682421	RM
SSC	11622.p1	54	138.3	male	quad	9	112	97	106	92	120	106	0.759869	0.751024
SSC	11625.p1	56	145.5	male	quad	7	139	34	14	44	19	61	0.949639	0.445302	DMac
SSC	11627.p1	51.5	118.3	male	quad	10	68	92	83	100	51	68	0.476742	0.900559
SSC	11630.p1	52	144	male	quad	6	127	104	106	105	132	139	0.11661	0.678468
SSC	11634.p1	53	119	male	quad	8	68	55	63	56	33	42	0.883304	0.926952
SSC	11641.p1	56	129.5	male	quad	9	102	93	82	101	84	106	0.995917	0.421077	DMac
SSC	11642.p1	54.5	114.8	male	quad	8	64	77	88	71	52	40	0.995479	0.83913	RM
SSC	11644.p1	60.5	177.5	male	quad	Not calculated for Module 4	204	113	112	106	194	178	0.999585	0.644629	DMac
SSC	11645.p1	54	126	male	quad	10	104	94	77	105	76	114	0.849024	0.147805
SSC	11646.p1	51.6	104.4	male	quad	7	55	35	20	49	11	27	0.655422	0.347651
SSC	11651.p1	59.5	167.5	male	quad	Not calculated for Module 4	203	83	95	79	186	131	0.99908	0.933195	DMac
SSC	11653.p1	53.4	104	male	quad	7	54	36	28	44	17	27	0.971283	0.362028	DMac
SSC	11654.p1	55.2	140.5	female	quad	6	96	40	47	41	37	39	0.99782	0.994579	SO
SSC	11657.p1	49	103	male	quad	7	59	71	73	75	34	46	0.038642	0.0955992
SSC	11659.p1	50	122.8	female	quad	7	77	88	94	89	69	67	0.142566	0.878917
SSC	11664.p1	50.5	121	male	trio	7	87	42	43	44	30	39	0.0700332	0.33043
SSC	11665.p1	58.25	147.5	male	quad	10	119	72	65	79	72	86	0.999981	0.952985	SO
SSC	11671.p1	50.5	117	male	quad	7	86	73	60	85	43	69	0.0700332	0.118324
SSC	11673.p1	52.5	122	male	quad	8	75	83	92	81	67	63	0.692429	0.886486
SSC	11676.p1	51.5	117	female	quad	6	85	78	83	79	56	58	0.471697	0.165614
SSC	11677.p1	53.7	130.5	male	quad	4	95	101	103	100	96	97	0.871425	0.751177
SSC	11678.p1	58	177	male	quad	4	195	122	128	115	216	211	0.975399	0.686845	RM
SSC	11679.p1	54	116	male	quad	8	77	97	84	106	58	83	0.958984	0.341787	DMac
SSC	11685.p1	52.5	109	male	quad	6	63	98	104	96	68	61	0.829715	0.376147
SSC	11691.p1	57.4	157.4	male	quad	9	176	59	54	62	96	87	0.96407	0.054153	DMac
SSC	11694.p1	52.7	136.8	male	quad	9	106	99	116	89	144	94	0.493566	0.798368
SSC	11696.p1	56	169.2	male	quad	8	163	95	98	94	159	147	0.847532	0.903781
SSC	11700.p1	55.5	129	male	quad	10	78	88	80	96	56	72	0.998536	0.991717	SO
SSC	11707.p1	57.5	171.3	male	quad	6	162	19	16	23	26	36	0.9858	0.956249	SO
SSC	11711.p1	51.25	111.76	male	quad	10	63	94	93	97	55	66	0.466976	0.645812
SSC	11712.p1	52.3	106	male	quad	6	66	79	60	94	32	63	0.728517	0.0749345
SSC	11714.p1	54.3	119.2	male	quad	7	77	99	99	100	73	74	0.976498	0.62411	DMac
SSC	11715.p1	52.3	119.5	male	quad	6	79	96	101	95	80	74	0.632285	0.933194
SSC	11716.p1	58.2	172.5	male	quad	10	194	48.88	20	78	38	122	0.982993	0.416418	DMac
SSC	11718.p1	58.25	152.1	male	quad	5	130	97	108	93	141	117	0.999909	0.945214	RM
SSC	11720.p1	53.3	133.6	male	quad	9	96	68	51	82	40	73	0.680015	0.884231
SSC	11721.p1	53.5	111	male	quad	8	57	99	101	98	57	58	0.976335	0.852431	RM
SSC	11722.p1	55.4	157.1	male	quad	7	141	97	92	99	127	141	0.879031	0.938071
SSC	11723.p1	54.8	132.5	male	quad	7	83	104	105	103	87	86	0.991765	0.993842	SO
SSC	11724.p1	51	148	male	quad	8	131	59	67	56	79	68	0.0237632	0.800916
SSC	11726.p1	51.5	115	male	quad	6	63	92	90	96	51	59	0.549465	0.881721
SSC	11729.p1	51	132	male	quad	10	110	37	30	45	33	49	0.0445152	0.343483
SSC	11731.p1	56	145.5	male	quad	6	109	72	60	82	62	87	0.98956	0.985738	SO
SSC	11736.p1	56	145.5	male	quad	7	140	102	117	94	186	128	0.949639	0.416696	DMac
SSC	11740.p1	56.9	136	male	quad	6	140	98	115	89	188	118	0.990567	0.0435755	DMac
SSC	11749.p1	52.3	116	male	quad	10	84	30	29	31	24	26	0.496748	0.117214
SSC	11753.p1	50.55	196	male	quad	Not calculated for Module 4	208	111	128	100	213	188	1.1504e-05	0.999605
SSC	11765.p1	58	157	male	quad	6	134	34	24	39	33	52	0.999341	0.981814	SO
SSC	11766.p1	53.9	118.5	male	quad	4	72	104	96	107	64	75	0.951199	0.785474	RM
SSC	11768.p1	50.5	133.5	male	quad	6	101	85	89	84	91	80	0.036701	0.74882
SSC	11773.p1	56.4	173.7	male	quad	9	157	43	28	50	45	78	0.909354	0.9947	SO
SSC	11775.p1	53	131	male	quad	10	116	39	26	45	30	51	0.461658	0.151202
SSC	11781.p1	50.1	120.5	male	trio	9	84	85	88	86	67	69	0.0358018	0.413925
SSC	11788.p1	56	139	male	quad	10	106	84	75	92	76	100	0.995917	0.89475	RM
SSC	11792.p1	54	160.02	male	quad	4	126	107	119	100	168	125	0.650563	0.999437
SSC	11793.p1	57	179	male	quad	Not calculated for Module 4	202	111	129	100	216	179	0.885227	0.742778
SSC	11798.p1	55	108.5	male	quad	7	58	114	113	111	72	67	0.999388	0.598668	DMac
SSC	11800.p1	54	159	male	quad	9	159	34	35	34	55	54	0.298577	0.575012
SSC	11804.p1	62	147	male	quad	6	122	34	30	36	36	44	1	0.911204	RM
SSC	11808.p1	51.4	136	female	quad	8	105	84	95	81	97	79	0.314741	0.802438
SSC	11809.p1	54.5	113.5	male	quad	8	79	92	91	95	69	76	0.984266	0.933195	DMac
SSC	11810.p1	55	130.5	male	quad	10	87	92	104	87	93	73	0.985844	0.942186	RM
SSC	11812.p1	53	127.7	male	quad	8	101	67	77	67	73	69	0.589324	0.32328
SSC	11818.p1	54	149	male	quad	6	145	40	30	44	43	63	0.410382	0.481025
SSC	11824.p1	50	139	male	quad	8	107	81	72	89	72	93	0.0141339	0.876927
SSC	11827.p1	58.25	190	male	quad	Not calculated for Module 4	214	107	73	125	129	201	0.94839	0.989451	RM
SSC	11834.p1	57	132.08	male	quad	6	126	76	46	93	58	114	0.997068	0.068035	DMac
SSC	11835.p1	50.7	123.5	male	quad	10	76	85	77	92	57	71	0.163353	0.922131
SSC	11838.p1	52.5	154	male	quad	6	147	107	118	101	198	153	0.0809909	0.709855
SSC	11839.p1	49	109	male	quad	5	48	100	99	101	48	51	0.0556141	0.97462
SSC	11842.p1	58	130	male	quad	6	89	26	15	38	13	34	0.999998	0.891272	RM
SSC	11843.p1	55.4	166	female	quad	Not calculated for Module 4	171	115	117	113	213	209	0.900312	0.822967	RM
SSC	11845.p1	48.75	102.9	male	quad	7	62	47	38	56	24	35	0.0155928	0.0430471
SSC	11855.p1	59	163	male	quad	7	177	75	48	94	85	156	0.99878	0.203465	DMac
SSC	11857.p1	53	126	male	quad	8	80	99	96	101	74	79	0.819861	0.928337
SSC	11863.p1	51	113	male	quad	6	63	122	114	123	76	81	0.385887	0.752975
SSC	11868.p1	53.5	132	male	quad	6	95	88	86	91	76	83	0.834004	0.836628
SSC	11869.p1	54	137	male	quad	8	121	98	86	104	104	137	0.650563	0.375201
SSC	11872.p1	55	124	female	quad	7	94	62	67	65	52	61	0.998799	0.320361	DMac
SSC	11883.p1	53.7	139.5	male	quad	9	123	82	70	92	82	110	0.559618	0.490546
SSC	11888.p1	53.5	114.8	male	quad	5	48	81	75	89	33	45	0.986077	0.999813	SO
SSC	11892.p1	52.5	121.6	male	quad	10	83	55	70	51	49	45	0.692429	0.553408
SSC	11894.p1	52	114	male	quad	6	65	114	125	104	91	69	0.704944	0.7432
SSC	11895.p1	55.75	125.5	male	quad	10	95	86	79	92	64	84	0.997479	0.370653	DMac
SSC	11897.p1	53	124	male	quad	10	71	75	67	84	37	63	0.883304	0.986816
SSC	11901.p1	52	133	male	quad	7	124	31	27	33	34	42	0.11661	0.113269
SSC	11905.p1	58	153	male	quad	10	134	53	34	71	46	84	0.999341	0.925218	RM
SSC	11909.p1	54	113	male	quad	6	68	101	115	93	84	60	0.978566	0.502923	DMac
SSC	11916.p1	50.9	105.9	female	quad	8	57	111	107	111	61	67	0.690382	0.527234
SSC	11917.p1	55.1	132.5	male	quad	10	96	98	71	115	60	115	0.97253	0.835441	RM
SSC	11918.p1	53.2	140.4	female	quad	9	118	48	39	59	46	61	0.679219	0.727777
SSC	11919.p1	48.7	112	male	quad	6	49	84	104	77	56	38	0.032482	0.995459
SSC	11920.p1	56	137.9	male	quad	9	130	96	106	91	141	118	0.975339	0.222912	DMac
SSC	11922.p1	53.5	149	male	quad	7	134	85	90	84	118	104	0.37373	0.785064
SSC	11924.p1	53	135	male	quad	8	91	87	74	105	60	100	0.713112	0.979322
SSC	11928.p1	57.5	158.8	female	quad	8	151	53	47	66	70	84	0.999793	0.748252	RM
SSC	11931.p1	53	124	male	trio	7	79	58	51	69	34	46	0.819861	0.933193
SSC	11933.p1	53	138.1	male	quad	10	104	105	108	100	114	106	0.589324	0.897992
SSC	11935.p1	57.2	123	male	quad	8	63	83	77	90	45	55	0.999999	0.99927	SO
SSC	11939.p1	51	115	male	quad	7	86	89	88	91	69	77	0.142775	0.0537308
SSC	11940.p1	56.5	132	female	quad	7	99	114	121	109	126	116	0.999967	0.732364	RM
SSC	11941.p1	56	152.6	male	quad	9	131	85	86	87	102	105	0.975339	0.945885	RM
SSC	11942.p1	51	148.2	male	quad	8	124	50	62	44	72	55	0.0237632	0.91935
SSC	11944.p1	54.9	129.2	male	quad	10	105	91	74	103	78	116	0.960632	0.301933	DMac
SSC	11946.p1	54.5	138	male	quad	7	132	52	37	59	49	78	0.678444	0.190971
SSC	11947.p1	53	157	male	quad	6	157	31	28	33	43	54	0.0958274	0.534753
SSC	11948.p1	54	141	female	quad	10	114	52	46	62	52	62	0.87599	0.847726
SSC	11954.p1	53	110	male	quad	8	64	69	79	62	45	36	0.914251	0.420778	DMac
SSC	11957.p1	54.9	155.7	male	quad	Not calculated for Module 4	188	77	88	73	168	110	0.342514	0.00390888
SSC	11963.p1	53	118	male	quad	6	73	93	104	90	77	66	0.819861	0.706794
SSC	11964.p1	53.34	147.32	female	quad	10	149	40	39	40	58	60	0.510085	0.147086
SSC	11966.p1	60	157.5	male	quad	7	158	32	26	35	42	55	0.999982	0.525816	DMac
SSC	11969.p1	57.5	162.56	male	quad	5	171	104	108	102	171	183	0.969736	0.219564	DMac
SSC	11977.p1	56	146	male	quad	6	122	74	80	74	93	81	0.975339	0.879937	RM
SSC	11979.p1	55.2	129	male	quad	10	90	107	114	104	104	94	0.990763	0.81893	RM
SSC	11981.p1	51.2	120.2	female	quad	8	79	99	100	99	79	77	0.503583	0.643883
SSC	11982.p1	54	135.89	male	quad	5	112	79	86	78	93	87	0.759869	0.5695
SSC	11984.p1	53.2	115	male	quad	10	60	94	88	100	50	60	0.93738	0.948074	RM
SSC	11986.p1	53.2	142.3	male	quad	7	126	109	123	101	188	130	0.40333	0.597125
SSC	11989.p1	53	127	male	quad	10	115	89	83	94	96	107	0.461658	0.0463317
SSC	11990.p1	54	139.5	male	quad	10	137	79	78	81	102	103	0.528174	0.169537
SSC	11993.p1	52	124.46	male	quad	8	94	80	73	86	91	78	0.400243	0.329236
SSC	11998.p1	53.4	111	male	quad	8	62	107	111	103	73	60	0.955331	0.62637	DMac
SSC	12001.p1	52.4	112	male	quad	8	61	108	111	104	72	66	0.807895	0.763034
SSC	12006.p1	56.8	174.8	male	quad	10	184	88	50	104	91	229	0.852789	0.71243
SSC	12007.p1	53.9	126.1	female	quad	10	104	64	83	54	85	56	0.956416	0.180079	DMac
SSC	12010.p1	54	144.7	female	quad	7	120	100	94	103	112	132	0.87599	0.882213
SSC	12011.p1	56.1	135.3	male	quad	7	95	82	83	86	72	78	0.998998	0.950137	SO
SSC	12014.p1	50.9	122	male	quad	6	76	119	133	107	103	86	0.207269	0.859457
SSC	12015.p1	54	132	male	quad	8	86	78	60	92	43	82	0.915855	0.977987	SO
SSC	12019.p1	54	142.5	male	quad	6	109	67	54	74	61	80	0.759869	0.948618
SSC	12020.p1	61	176	male	quad	Not calculated for Module 4	208	116	114	115	213	213	0.999902	0.525567	DMac
SSC	12021.p1	56.5	174.4	male	quad	8	211	92	93	92	189	179	0.616749	0.406426
SSC	12029.p1	56.5	131.5	male	quad	5	103	103	94	108	96	131	0.99885	0.538469	DMac
SSC	12030.p1	50	111.8	male	quad	6	82	107	101	109	88	92	0.0596531	0.0291591
SSC	12032.p1	53.5	141	male	quad	10	124	75	84	71	100	74	0.49685	0.565284
SSC	12033.p1	56	142	male	quad	7	130	90	73	102	86	140	0.975339	0.468016	DMac
SSC	12036.p1	51	126	male	quad	8	115	52	48	54	55	61	0.0445152	0.0313258
SSC	12044.p1	55.5	118.5	male	quad	9	67	72	76	75	45	50	0.999472	0.929717	RM
SSC	12048.p1	52.9	119.4	male	quad	6	86	67	40	87	31	78	0.684734	0.25084
SSC	12051.p1	54	110	male	quad	7	75	62	63	66	34	31	0.958984	0.0612647	DMac
SSC	12052.p1	51.5	128.5	male	quad	4	89	85	64	100	48	90	0.254522	0.821103
SSC	12053.p1	48.7	102.6	male	quad	6	49	78	71	90	35	42	0.032482	0.509815
SSC	12055.p1	53.1	115	male	quad	6	58	101	78	114	39	69	0.950529	0.973392	SO
SSC	12056.p1	56.8	148.6	male	quad	8	132	103	124	92	186	120	0.988385	0.808068	RM
SSC	12057.p1	56	154.5	male	quad	10	145	43	29	50	42	72	0.909215	0.788107	RM
SSC	12060.p1	54.5	132	male	quad	8	102	128	115	129	130	152	0.924425	0.612126	DMac
SSC	12061.p1	49.4	116	female	quad	9	84	92	101	89	85	77	0.0265006	0.142123
SSC	12062.p1	52.5	130	male	quad	8	119	128	120	126	168	182	0.30948	0.0791001
SSC	12066.p1	54.5	123	male	quad	7	90	121	95	131	82	132	0.962896	0.368467	DMac
SSC	12068.p1	54	167.3	male	quad	7	150	35	26	39	39	59	0.410382	0.989168
SSC	12070.p1	54.5	170.6	male	quad	7	173	77	82	77	127	111	0.333318	0.735138
SSC	12071.p1	57	155	female	quad	7	140	108	112	102	172	150	0.999684	0.849624	RM
SSC	12072.p1	54.7	155.3	female	quad	6	187	139	167	116	213	213	0.689525	0.103756
SSC	12073.p1	53	119.8	female	quad	6	71	110	105	111	74	80	0.973027	0.906475	RM
SSC	12076.p1	55.7	136.5	male	quad	7	118	106	98	110	112	138	0.980751	0.423401	DMac
SSC	12078.p1	52.4	130.1	male	quad	8	110	106	113	102	147	120	0.281787	0.225217
SSC	12083.p1	52.2	119.5	male	quad	8	95	114	117	111	125	111	0.464273	0.0617666
SSC	12086.p1	55.9	169.5	male	quad	5	174	118	131	108	213	171	0.74091	0.64974
SSC	12090.p1	52.6	135.7	female	quad	9	131	75	63	85	76	105	0.479374	0.116201
SSC	12091.p1	51	108.8	female	quad	10	53	97	94	100	48	51	0.807951	0.917719
SSC	12096.p1	59	172.7	male	quad	8	140	119	114	119	180	164	0.999968	0.999978	SO
SSC	12099.p1	47.6	119.1	male	quad	10	96	55	63	55	51	63	1.82147e-05	0.0435947
SSC	12100.p1	54.9	156.5	male	quad	9	136	71	87	64	110	75	0.781564	0.967914
SSC	12101.p1	56	111.6	male	quad	8	61	61	38	73	23	52	0.999942	0.730623	RM
SSC	12108.p1	57.5	164.5	male	quad	5	167	66	74	63	106	84	0.9858	0.592672	DMac
SSC	12111.p1	52.3	125.5	male	quad	6	95	73	92	68	82	59	0.496748	0.370653
SSC	12113.p1	50	104.14	male	quad	6	49	66	69	73	31	38	0.226627	0.672921
SSC	12115.p1	58.7	154.7	male	quad	7	145	102	94	107	132	170	0.999715	0.796924	RM
SSC	12117.p1	56	137.5	male	quad	8	115	68	56	76	64	85	0.98956	0.583163	DMac
SSC	12118.p1	58.8	161.5	female	quad	10	151	82	102	74	154	96	0.999998	0.867704	RM
SSC	12119.p1	54.4	110.4	male	trio	Not calculated for Module 4	62	48	41	55	25	34	0.994258	0.567984	DMac
SSC	12120.p1	52.5	107	male	quad	6	61	105	85	115	46	74	0.829715	0.290688
SSC	12121.p1	52.65	133	male	quad	6	102	130	110	134	112	167	0.477491	0.68384
SSC	12130.p1	51	130.5	female	quad	5	101	54	62	55	54	54	0.202328	0.562679
SSC	12132.p1	52.2	137	male	quad	8	133	103	120	93	186	121	0.089647	0.135174
SSC	12134.p1	60.3	181.6	male	quad	4	190	127	121	127	300	300	0.999903	0.916791	RM
SSC	12150.p1	55	137.16	male	quad	4	104	109	133	95	183	101	0.967021	0.862201	RM
SSC	12152.p1	56.5	122.7	male	quad	8	102	114	118	111	135	120	0.99885	0.0648073	DMac
SSC	12153.p1	55.5	151.4	male	quad	9	133	60	51	66	72	82	0.894111	0.895456
SSC	12154.p1	52	108.2	male	quad	6	48	90	87	95	37	44	0.825207	0.958384
SSC	12157.p1	56	144	male	quad	7	176	91	93	91	159	150	0.765184	0.000134141
SSC	12160.p1	53.5	131.5	male	quad	7	100	100	86	108	85	112	0.735336	0.646712
SSC	12162.p1	50.9	115.6	male	quad	7	52	67	75	68	29	37	0.503362	0.99894
SSC	12163.p1	50.3	125.6	male	quad	7	101	75	67	84	58	78	0.0254921	0.19285
SSC	12170.p1	54.5	131.2	female	quad	10	93	80	77	85	61	74	0.995225	0.851253	RM
SSC	12173.p1	53	127.8	male	quad	10	86	90	93	92	76	79	0.713112	0.868347
SSC	12175.p1	52.9	110.4	male	quad	7	61	71	79	73	42	42	0.900522	0.621911	DMac
SSC	12180.p1	58	164.6	male	quad	8	195	88	86	92	153	155	0.975399	0.0642118	DMac
SSC	12184.p1	53.5	144	female	quad	6	155	28	21	31	33	48	0.563604	0.0168391
SSC	12185.p1	55.1	126.5	male	quad	10	86	90	86	94	69	81	0.988531	0.799971	RM
SSC	12187.p1	57.8	127.4	male	quad	5	94	109	105	110	99	118	0.999996	0.561364	DMac
SSC	12189.p1	55.45	147	male	quad	6	106	82	78	87	85	93	0.986154	0.997165	SO
SSC	12197.p1	54.4	125	male	quad	9	70	101	103	100	73	73	0.990821	0.995367	SO
SSC	12201.p1	55.5	167.6	male	quad	10	160	130	116	131	171	206	0.738037	0.912878
SSC	12202.p1	55	158	male	quad	6	136	115	128	106	201	155	0.804007	0.981817
SSC	12206.p1	55.5	170	male	quad	Not calculated for Module 4	205	130	113	141	216	234	0.321157	0.190191
SSC	12210.p1	60.5	173	male	quad	9	195	18	19	19	37	37	0.999948	0.436211	DMac
SSC	12211.p1	48	114.2	female	quad	6	74	62	82	57	54	42	0.00208327	0.381726
SSC	12212.p1	56.5	152.4	male	quad	9	148	26	20	29	30	42	0.957877	0.588341	DMac
SSC	12219.p1	53.4	121	male	quad	5	86	121	136	110	145	97	0.812887	0.370394
SSC	12220.p1	60.5	160	female	quad	5	173	33	13	43	22	73	1	0.423426	DMac
SSC	12221.p1	54	108.6	male	quad	7	49	89	76	99	31	47	0.995614	0.952951	SO
SSC	12223.p1	53.8	124.5	male	quad	5	100	94	80	104	76	109	0.808114	0.160013
SSC	12224.p1	50.6	97.5	male	quad	6	51	80	78	85	34	41	0.403467	0.0475923
SSC	12225.p1	59.3	180.1	male	quad	6	183	81	77	89	117	145	0.99847	0.925111	RM
SSC	12227.p1	55.2	159.5	male	quad	8	149	137	106	146	165	216	0.761439	0.887191
SSC	12228.p1	46	127.7	male	quad	6	81	108	90	117	67	99	6.03772e-07	0.956507
SSC	12229.p1	54	130	male	quad	7	121	84	80	89	89	111	0.650563	0.0618627
SSC	12231.p1	54.5	141.5	male	quad	9	101	61	43	77	42	74	0.924425	0.987076	SO
SSC	12235.p1	55	133	male	quad	9	105	79	86	78	93	79	0.967021	0.580987	DMac
SSC	12237.p1	50.8	120	female	quad	8	96	54	67	51	57	51	0.156542	0.0771223
SSC	12238.p1	54.5	136	male	quad	5	96	87	84	90	75	82	0.924425	0.953281	SO
SSC	12241.p1	49.5	108.5	female	quad	10	59	72	76	75	37	42	0.214352	0.660394
SSC	12243.p1	56	150	male	quad	4	144	97	107	92	162	130	0.909215	0.574194	DMac
SSC	12246.p1	55.55	165	male	quad	8	188	97	96	98	180	185	0.536586	0.118673
SSC	12247.p1	51.5	111	male	quad	8	56	109	104	111	58	60	0.624252	0.884727
SSC	12250.p1	54.5	156	female	quad	6	129	85	103	78	141	90	0.943654	0.988019	RM
SSC	12252.p1	53.8	121.92	male	quad	8	86	87	106	79	93	62	0.887755	0.44642
SSC	12255.p1	52	105.6	male	quad	6	49	92	87	98	37	46	0.825207	0.802167
SSC	12257.p1	50	118.5	male	quad	6	72	109	106	109	78	78	0.0596531	0.785474
SSC	12261.p1	58	162.56	male	quad	8	195	86	73	95	116	173	0.975399	0.0321152	DMac
SSC	12271.p1	55.5	147.32	male	quad	10	126	41	40	41	50	51	0.941915	0.864088	RM
SSC	12274.p1	49.9	112	male	quad	7	65	39	30	48	20	32	0.114748	0.563818
SSC	12275.p1	52.7	112	male	quad	8	53	111	107	111	60	60	0.936405	0.973682	RM
SSC	12279.p1	53	102	male	quad	9	49	61	58	64	28	31	0.962305	0.444192	DMac
SSC	12281.p1	52	110	male	quad	4	51	107	117	99	70	53	0.825207	0.957753
SSC	12285.p1	52.5	109.5	female	quad	9	56	75	78	79	36	48	0.975542	0.864723	RM
SSC	12289.p1	54.5	164.5	male	quad	4	146	101	86	109	127	179	0.565159	0.987736
SSC	12290.p1	50.5	105	male	quad	5	53	98	95	101	48	51	0.371209	0.524713
SSC	12295.p1	57.8	179	male	quad	7	187	104	93	110	171	212	0.965144	0.860888	RM
SSC	12296.p1	56.4	172.5	male	quad	9	184	73	52	88	82	153	0.771061	0.579192
SSC	12297.p1	55.2	180.5	male	quad	5	180	97	89	102	147	182	0.430139	0.951748
SSC	12299.p1	53.2	126.8	male	quad	7	75	118	125	113	100	90	0.859855	0.989527
SSC	12300.p1	52.9	127.5	male	quad	7	87	100	102	100	90	89	0.684734	0.825874
SSC	12301.p1	59.8	187.7	male	quad	5	167	119	122	115	213	201	0.999965	0.999878	SO
SSC	12302.p1	52.5	124	male	quad	8	104	32	15	49	16	51	0.42959	0.0765426
SSC	12303.p1	54.25	142	male	quad	7	112	79	96	74	106	75	0.817642	0.926382
SSC	12304.p1	57	173.5	male	quad	8	175	83	77	83	118	134	0.932191	0.819827	RM
SSC	12308.p1	60	165	female	quad	5	172	105	105	105	189	171	1	0.765368	RM
SSC	12313.p1	55.1	162.3	female	quad	6	142	115	114	113	174	183	0.963935	0.97743	SO
SSC	12314.p1	52	123	male	quad	6	74	116	103	121	76	96	0.536118	0.94193
SSC	12316.p1	52.65	158	male	quad	6	150	112	114	109	180	171	0.100053	0.814267
SSC	12317.p1	50.9	122.9	male	quad	6	82	91	95	92	76	74	0.207269	0.703584
SSC	12318.p1	56	156	male	quad	6	111		14	28	15	31	0.98956	0.999959	SO
SSC	12320.p1	53.5	134.3	male	quad	4	102	104	100	107	99	115	0.735336	0.76735
SSC	12321.p1	57	152	male	quad	9	134	96	76	108	93	161	0.992382	0.899403	RM
SSC	12323.p1	51	127.3	male	quad	6	121	90	92	90	112	111	0.0237632	0.0221964
SSC	12324.p1	57	162.5	male	quad	5	156	127	128	124	209	207	0.964314	0.840744	RM
SSC	12325.p1	53	139.7	male	quad	9	114	96	81	106	90	129	0.461658	0.753801
SSC	12326.p1	53	125	male	quad	5	81	107	98	112	76	93	0.819861	0.868002
SSC	12329.p1	55	123	male	quad	10	97	75	82	74	75	67	0.967021	0.153602	DMac
SSC	12331.p1	52.5	143.9	male	quad	4	148	115	111	114	175	180	0.0809909	0.14255
SSC	12334.p1	53	134.4	male	quad	8	107	84	75	92	76	98	0.589324	0.615611
SSC	12335.p1	49.5	115.2	female	quad	8	75	55	66	47	43	31	0.0645117	0.417552
SSC	12340.p1	61	165	female	quad	10	186	26	19	29	36	54	1	0.690912	DMac
SSC	12341.p1	56.5	161.8	male	quad	9	166	109	114	117	199	194	0.921394	0.47135	DMac
SSC	12343.p1	54	123.19	female	quad	7	74	30	18	42	13	31	0.994198	0.950598	SO
SSC	12345.p1	54	146.69	male	quad	9	140	91	81	101	103	145	0.528174	0.491054
SSC	12346.p1	55	154	male	quad	7	161	86	106	77	174	107	0.598205	0.229294
SSC	12347.p1	56	143	male	quad	6	106	121	107	125	118	172	0.995917	0.977745	SO
SSC	12351.p1	56.3	152.3	male	quad	9	163	48	37	68	61	96	0.895997	0.117933
SSC	12358.p1	55	140	female	quad	8	112	36	36	36	40	40	0.978165	0.843369	RM
SSC	12359.p1	55	151	male	quad	7	112	78	69	87	73	92	0.934225	0.99956	RM
SSC	12360.p1	54	116	male	quad	5	82	104	101	104	82	87	0.958984	0.164884	DMac
SSC	12361.p1	50.5	111.3	male	quad	4	58	115	98	123	55	74	0.302694	0.83522
SSC	12363.p1	56.9	155.8	male	quad	Not calculated for Module 4	171	108	106	108	189	202	0.921522	0.00376193	DMac
SSC	12366.p1	50	103	male	quad	6	48	106	97	111	46	60	0.226627	0.615597
SSC	12367.p1	54	135.5	male	quad	6	113	114	117	111	153	135	0.759869	0.501322
SSC	12368.p1	55	132.08	male	quad	10	122	47	40	50	49	61	0.880266	0.10731
SSC	12369.p1	53	116.84	male	quad	7	87	53	50	59	36	45	0.713112	0.0934475
SSC	12370.p1	51.8	120	male	quad	6	98	130	123	127	132	150	0.229063	0.0439828
SSC	12372.p1	56	152.4	female	quad	6	188	75	80	74	132	112	0.941318	0.0364566	DMac
SSC	12373.p1	55	140.2	male	quad	10	117		40	77	48	83	0.934225	0.705143	RM
SSC	12375.p1	55	166	male	quad	8	191	94	85	93	144	191	0.371047	0.124815
SSC	12377.p1	58	172.72	male	quad	Not calculated for Module 4	214	76	93	67	189	113	0.924937	0.292707	DMac
SSC	12378.p1	52.5	121	female	quad	6	74	82	81	84	54	60	0.880332	0.880054
SSC	12380.p1	57.35	168.5	male	quad	6	176	85	80	90	120	150	0.960926	0.532908	DMac
SSC	12381.p1	52.5	119.38	male	quad	6	74	65	79	64	51	48	0.692429	0.768858
SSC	12382.p1	54.4	142.3	male	quad	4	121	91	88	94	105	112	0.758857	0.727917
SSC	12383.p1	52	132	male	quad	9	108	101	90	88	102	97	0.184487	0.404734
SSC	12385.p1	58	172.72	male	quad	9	163	56	58	55	66	80	0.995064	0.965755	DMac
SSC	12388.p1	52	114	female	quad	5	60	91	91	94	52	57	0.894906	0.943763
SSC	12390.p1	56	116	male	quad	9	78	86	75	97	52	75	0.999647	0.29994	DMac
SSC	12394.p1	53	132.5	male	quad	7	107	88	78	96	82	104	0.589324	0.47463
SSC	12396.p1	55	133	male	quad	6	100	99	101	98	100	100	0.967021	0.74864	RM
SSC	12399.p1	54	123	female	quad	9	76	96	98	97	73	75	0.994198	0.910256	RM
SSC	12401.p1	53	126	male	quad	8	83	107	88	117	67	102	0.819861	0.862243
SSC	12403.p1	56	146.1	male	quad	5	143	104	108	102	162	150	0.949639	0.366907	DMac
SSC	12405.p1	51.2	114	male	quad	6	75	101	99	102	72	77	0.284786	0.265391
SSC	12407.p1	53.7	128	male	quad	7	113	68	41	86	46	92	0.67912	0.0865241
SSC	12409.p1	55.5	144.5	male	quad	10	130	107	109	106	159	149	0.941915	0.631443	DMac
SSC	12412.p1	53	129.5	male	quad	5	102	98	95	100	106	106	0.589324	0.421077
SSC	12415.p1	54.5	154.7	male	quad	7	154	94	89	97	129	147	0.565159	0.512163
SSC	12418.p1	59	175	male	quad	7	161	102	115	95	198	147	0.999607	0.990626	SO
SSC	12424.p1	49.1	106.5	male	quad	7	50	69	65	77	28	34	0.0657226	0.824969
SSC	12426.p1	55.5	127.4	male	quad	6	97	81	81	86	73	83	0.987517	0.442661	DMac
SSC	12430.p1	55.8	153.4	female	quad	5	118	109	106	110	146	141	0.996604	0.997876	SO
SSC	12434.p1	53	112	male	quad	10	63	117	106	121	67	78	0.914251	0.667859	RM
SSC	12435.p1	53	133.5	male	quad	10	134	47	40	51	54	69	0.23741	0.0413006
SSC	12437.p1	59.6	152.6	male	quad	8	121	75	72	78	82	90	0.999999	0.99188	SO
SSC	12438.p1	52	98.6	male	quad	7	49	75	74	93	36	44	0.825207	0.141165
SSC	12440.p1	51	119	male	quad	7	87	58	75	55	55	48	0.142775	0.194253
SSC	12441.p1	57	157.5	male	quad	7	164	28	18	32	30	53	0.964314	0.276129	DMac
SSC	12444.p1	53	127	female	quad	9	114	65	79	59	90	61	0.615278	0.0723422
SSC	12445.p1	55.3	137.2	male	quad	10	131	104	91	111	120	164	0.921195	0.172966	DMac
SSC	12447.p1	51	109	male	quad	6	55	53	45	60	25	33	0.460172	0.795205
SSC	12449.p1	54	119	male	quad	8	82	87	93	87	72	70	0.958984	0.375107	DMac
SSC	12451.p1	54.8	139.5	male	quad	7	115	75	77	77	85	82	0.911105	0.715756	RM
SSC	12456.p1	58.2	165.5	female	quad	9	171	40	30	45	51	78	0.999851	1	SO
SSC	12457.p1	53	138.7	male	quad	5	115	99	103	97	124	112	0.461658	0.665006
SSC	12460.p1	52	134.62	male	quad	8	113	68	63	73	67	75	0.184487	0.437647
SSC	12462.p1	57	166	male	quad	9	201	112	108	113	213	210	0.885227	0.0728552
SSC	12463.p1	54.5	124.46	male	quad	7	117	84	73	94	81	117	0.865843	0.0117291
SSC	12467.p1	59	150	male	quad	9	101	102	103	102	107	106	1	0.999949	SO
SSC	12469.p1	58	160	male	quad	10	128	125	151	105	213	141	0.999803	0.998975	SO
SSC	12473.p1	54	119	male	quad	9	53	49	34	50	18	26	0.995614	0.999932	SO
SSC	12478.p1	50	117	male	quad	10	58	69	68	74	37	40	0.175324	0.992879
SSC	12479.p1	52.3	145	male	quad	4	120	97	100	96	127	119	0.169722	0.875965
SSC	12480.p1	58	157.5	male	quad	4	157	86	96	83	147	112	0.995064	0.564003	DMac
SSC	12481.p1	51.5	109.8	male	quad	8	67	42	37	47	25	31	0.476742	0.261614
SSC	12483.p1	60	175.26	male	quad	7	186	95	102	92	195	167	0.999765	0.704193	RM
SSC	12484.p1	55.2	140.6	male	quad	4	113	98	83	107	94	137	0.952387	0.824345	RM
SSC	12492.p1	57.3	178	male	quad	6	185	26	19	30	34	55	0.923802	0.844864	RM
SSC	12493.p1	56.5	165	female	quad	6	184	88	86	92	141	158	0.976037	0.698537	RM
SSC	12494.p1	52	129	male	quad	7	95	59	56	67	45	60	0.400243	0.64643
SSC	12497.p1	49.6	105.4	male	quad	10	55	55	49	63	32	43	0.102637	0.449367
SSC	12498.p1	56.5	155.5	male	quad	10	131	65	63	67	76	77	0.990875	0.981518	SO
SSC	12499.p1	52.15	121	male	quad	8	83	60	56	67	37	51	0.584838	0.501552
SSC	12501.p1	52.5	112	male	quad	10	67	96	98	97	64	63	0.78083	0.458469
SSC	12507.p1	56	170	male	quad	Not calculated for Module 4	216	80	100	73	201	124	0.466625	0.155565
SSC	12510.p1	50.5	122	male	quad	7	87	52	47	59	34	52	0.0700332	0.410241
SSC	12512.p1	56	144	male	quad	4	100	85	95	82	94	80	0.995917	0.997632	SO
SSC	12515.p1	51.5	123.19	female	quad	5	75	104	103	105	76	81	0.609664	0.935206
SSC	12517.p1	64	173.99	male	quad	9	161	34	20	41	33	66	1	0.98616	SO
SSC	12518.p1	52.5	115.9	male	quad	10	70	88	83	95	51	66	0.78083	0.670046
SSC	12522.p1	54	110	male	quad	9	62	68	72	70	36	42	0.985959	0.528131	DMac
SSC	12523.p1	52	112	male	quad	9	73	91	95	91	67	66	0.536118	0.197252
SSC	12524.p1	52	113.5	female	quad	6	77	146	166	130	106	100	0.766554	0.208114
SSC	12526.p1	55.5	137.7	male	quad	7	109	103	110	99	138	112	0.971875	0.769783	RM
SSC	12529.p1	52	115.5	male	quad	9	74	89	97	88	68	65	0.536118	0.436026
SSC	12532.p1	54	152	male	quad	5	141	121	135	110	191	169	0.528174	0.769574
SSC	12534.p1	50.1	127	female	quad	7	84	81	84	83	64	65	0.0944888	0.882045
SSC	12536.p1	52.35	118	male	quad	6	71	85	81	90	51	60	0.742154	0.789689
SSC	12540.p1	51	116.84	female	quad	6	83	104	105	104	87	87	0.432246	0.214539
SSC	12541.p1	51.5	127.4	male	quad	6	78	127	108	133	87	105	0.373943	0.979161
SSC	12548.p1	60.5	156.6	male	quad	10	143	100	76	113	99	185	1	0.902065	RM
SSC	12550.p1	55	147.32	female	quad	10	104	27	17	37	18	38	0.996268	0.998861	SO
SSC	12552.p1	55.7	129.2	male	quad	7	104	104	98	107	101	120	0.991874	0.332371	DMac
SSC	12563.p1	55.5	124	male	quad	8	91	79	71	87	57	75	0.995346	0.408034	DMac
SSC	12565.p1	60	147.3	female	quad	8	127	78	83	79	99	92	1	0.847453	RM
SSC	12568.p1	54.5	163	male	quad	6	175	51	26	75	45	112	0.333318	0.249359
SSC	12572.p1	55	161	male	quad	8	179	38	31	49	55	73	0.481594	0.100145
SSC	12573.p1	60	170.4	male	quad	7	204	72	80	70	141	115	0.998471	0.21356	DMac
SSC	12574.p1	56.5	152.5	male	quad	7	156	99	111	91	186	141	0.921394	0.314405	DMac
SSC	12575.p1	60.5	201.2	male	quad	Not calculated for Module 4	204	102	109	98	213	197	0.999585	0.99999	SO
SSC	12578.p1	52.75	114	male	quad	6	65	81	81	83	46	49	0.877021	0.7432
SSC	12579.p1	50	127	male	quad	7	79	33	18	52	14	37	0.0596531	0.933193
SSC	12581.p1	52.3	146.5	female	quad	6	149	34	35	34	45	44	0.19735	0.118371
SSC	12582.p1	51.5	116	male	quad	8	76	57	45	73	33	48	0.373943	0.386377
SSC	12585.p1	55.85	188	male	quad	4	204	103	113	97	213	183	0.421534	0.981858
SSC	12588.p1	51	137.5	male	quad	9	113	106	108	105	129	125	0.0445152	0.643386
SSC	12592.p1	53.5	134	male	quad	10	98	116	106	119	107	133	0.735336	0.85713
SSC	12595.p1	54.3	112	male	quad	6	48	119	108	122	57	64	0.997971	0.997309	SO
SSC	12597.p1	51	107	male	quad	9	77	70	66	77	43	60	0.231622	0.00727249
SSC	12598.p1	55.5	173	male	quad	6	209	65	34	83	64	147	0.321157	0.328855
SSC	12603.p1	54.5	152.4	male	quad	6	140	23	20	26	28	36	0.678444	0.810385
SSC	12605.p1	60.5	175	male	quad	Not calculated for Module 4	196	120	136	108	216	181	0.999948	0.553773	DMac
SSC	12610.p1	52.5	116.8	male	quad	6	65	86	71	99	37	64	0.829715	0.910342
SSC	12613.p1	55	161.5	male	quad	8	151	77	79	78	105	101	0.710446	0.907876
SSC	12617.p1	57	150	female	quad	6	130	109	106	112	150	155	0.999908	0.883669	RM
SSC	12618.p1	52.5	112	male	quad	6	66	106	102	107	66	70	0.78083	0.510827
SSC	12619.p1	52.5	125	male	quad	5	84	86	87	87	69	72	0.561546	0.774609
SSC	12620.p1	59	182.9	male	quad	5	188	83	81	88	127	142	0.996854	0.951891	SO
SSC	12621.p1	54	119.3	male	quad	6	69	113	96	120	64	92	0.978566	0.91709	RM
SSC	12622.p1	59	181	male	quad	9	181	85	70	97	105	177	0.996854	0.953925	SO
SSC	12623.p1	55	123.2	male	quad	7	80	96	95	98	73	76	0.994814	0.800343	RM
SSC	12624.p1	53.5	132	male	quad	8	87	36	27	47	24	39	0.834004	0.970694
SSC	12626.p1	57.8	174.8	male	quad	4	196	92	76	111	124		0.965144	0.540922	DMac
SSC	12628.p1	55.3	147.1	male	quad	7	134	118	120	102	186	143	0.862501	0.68434
SSC	12630.p1	56.1	150	male	quad	6	118	129	134	115	185	150	0.991584	0.986092	SO
SSC	12631.p1	58.5	177	male	quad	Not calculated for Module 4	206	80	76	87	153	158	0.965605	0.601429	DMac
SSC	12633.p1	55.5	143.5	male	quad	10	103	80	87	80	90	78	0.987517	0.991949	SO
SSC	12636.p1	53.3	130.9	male	quad	10	115	55	48	58	55	67	0.557402	0.163802
SSC	12637.p1	54	125.1	male	quad	8	87	105	96	110	79	100	0.915855	0.666279	RM
SSC	12638.p1	55.5	149.86	male	quad	9	119	73	63	81	72	87	0.971875	0.981719	SO
SSC	12641.p1	52.8	139.9	female	quad	9	123	69	63	74	73	81	0.548032	0.55228
SSC	12643.p1	55	142	male	quad	9	127	60	40	70	51	88	0.880266	0.549888
SSC	12645.p1	49.1	109	male	quad	9	51	86	94	84	45	40	0.0657226	0.926983
SSC	12646.p1	56	183.3	male	quad	4	213	115	103	126	249	300	0.466625	0.886865
SSC	12647.p1	51.5	105	male	quad	5	82	72	81	73	58	57	0.373943	0.000361452
SSC	12648.p1	55	151	female	quad	9	118	97	100	96	118	115	0.978165	0.99272	SO
SSC	12650.p1	52	122.5	male	quad	6	77	104	109	100	87	77	0.536118	0.856063
SSC	12651.p1	49.5	140.1	male	quad	8	129	24	14	34	18	45	0.000773313	0.370736
SSC	12653.p1	53	145	male	quad	7	132	77	97	69	121	78	0.23741	0.609539
SSC	12655.p1	54.5	138	male	quad	7	107	48	28	64	30	63	0.924425	0.834362	RM
SSC	12656.p1	52	158	male	quad	6	131	40	29	46	39	60	0.11661	0.993789
SSC	12657.p1	56	138.5	female	quad	5	112	80	89	77	100	81	0.998007	0.770078	RM
SSC	12661.p1	56.5	138.4	female	quad	4	101	48	33	59	31	54	0.999967	0.951024	SO
SSC	12662.p1	52.9	106.9	male	quad	8	51	87	87	95	36	50	0.95485	0.811521	RM
SSC	12664.p1	58.5	166	male	quad	9	137	93	89	96	116	130	0.999844	0.999506	SO
SSC	12669.p1	57.7	176	male	quad	6	195	101	120	91	213	165	0.958828	0.627428	DMac
SSC	12671.p1	55.4	153	male	quad	5	153	101	108	98	180	152	0.80708	0.467458
SSC	12673.p1	55.5	167	male	quad	7	160	82	78	87	106	125	0.738037	0.898015
SSC	12674.p1	49.45	117	male	quad	6	78	87	86	92	63	70	0.0221633	0.382128
SSC	12675.p1	53	124	male	trio	6	73	73	85	72	57	51	0.819861	0.973784
SSC	12676.p1	55.5	159.6	male	quad	9	138	110	114	107	174	161	0.894111	0.985531
SSC	12679.p1	54.5	134.8	male	quad	5	116	110	93	110	113	139	0.865843	0.363013
SSC	12680.p1	53	127	male	quad	6	106	47	38	57	33	49	0.589324	0.154098
SSC	12681.p1	51.7	118	female	quad	9	78	63	69	65	48	54	0.676554	0.509866
SSC	12682.p1	56	144	male	quad	8	116	92	92	93	106	106	0.98956	0.902859	RM
SSC	12683.p1	57.5	137	male	quad	4	130	89	89	91	107	113	0.999184	0.18085	DMac
SSC	12686.p1	56.5	167.64	male	quad	8	158	89	65	105	90	186	0.921394	0.940762	RM
SSC	12687.p1	55.1	139	male	quad	4	114	101	89	107	103	140	0.943883	0.712163	RM
SSC	12688.p1	53	124.5	male	quad	9	86	116	120	111	116	99	0.713112	0.661008
SSC	12689.p1	55	149.5	female	quad	7	123	116	123	110	186	146	0.978165	0.959347	SO
SSC	12690.p1	55	153.2	male	quad	4	139	110	103	112	150	183	0.804007	0.860971
SSC	12691.p1	53.5	125.7	female	quad	6	131	34	39	32	51	42	0.765509	0.00256137
SSC	12692.p1	53	115	male	quad	8	73	95	99	94	73	68	0.819861	0.438917
SSC	12694.p1	56	156.21	female	quad	6	161	111	115	107	198	185	0.977696	0.335173	DMac
SSC	12695.p1	55.6	157.5	male	quad	10	148	49	35	56	52	83	0.846949	0.841007
SSC	12697.p1	52	124	male	quad	7	100	85	77	93	72	92	0.28074	0.137345
SSC	12700.p1	52	128.1	male	quad	5	108	80	71	88	72	93	0.184487	0.165755
SSC	12701.p1	52.9	119.4	male	quad	6	80	73	74	77	51	58	0.797413	0.500203
SSC	12703.p1	55.6	140.9	male	quad	9	150	59	61	58	81	76	0.846949	0.0459953
SSC	12704.p1	55.5	134.5	male	quad	10	126	104	106	102	141	138	0.941915	0.140205	DMac
SSC	12705.p1	53	121.92	male	quad	10	101	99	93	103	93	104	0.589324	0.0565992
SSC	12706.p1	56.25	157	male	quad	10	145	102	86	111	114	186	0.937146	0.882006	RM
SSC	12707.p1	56	132.1	male	trio	8	85	98	112	90	98	77	0.998686	0.984616	SO
SSC	12708.p1	56	141.5	male	quad	7	124	79	63	91	73	109	0.975339	0.598798	DMac
SSC	12715.p1	52	122	male	quad	5	79	105	109	103	90	83	0.536118	0.933193
SSC	12716.p1	57	150.4	male	quad	5	126	112	115	106	152	136	0.997068	0.94762	RM
SSC	12719.p1	55	139.7	male	quad	8	130	46	37	51	48	66	0.880266	0.321711
SSC	12720.p1	50	104.1	male	quad	7	48	69	73	68	30	28	0.226627	0.725144
SSC	12722.p1	54	155.01	male	quad	6	139	72	77	73	98	90	0.528174	0.914968
SSC	12723.p1	52	120	male	quad	7	80	48	38	61	28	42	0.536118	0.553105
SSC	12724.p1	50.5	111	female	quad	10	59	83	63	103	31	62	0.551256	0.845365
SSC	12727.p1	55	121.92	male	quad	4	115	90	68	105	76	131	0.934225	0.00470701	DMac
SSC	12728.p1	51	115	male	quad	9	77	38	33	42	25	32	0.231622	0.263104
SSC	12729.p1	57.5	173.3	female	quad	6	204	74	70	80	110	134	0.993246	0.969947	SO
SSC	12731.p1	60	176	male	quad	10	169	51	31	60	63	80	0.999928	0.961046	SO
SSC	12733.p1	56	152.4	male	quad	7	112	90	81	97	85	114	0.98956	0.999852	SO
SSC	12735.p1	53	137	male	quad	9	128	55	59	53	72	62	0.34361	0.21644
SSC	12738.p1	52	113.5	male	quad	8	52	55	58	52	30	27	0.825207	0.993901
SSC	12739.p1	53	120.6	male	quad	9	82	98	77	112	61	99	0.819861	0.512616
SSC	12741.p1	52.3	126.5	male	quad	8	93	74	60	87	46	77	0.496748	0.529497
SSC	12743.p1	53.2	139.4	male	quad	5	121	116	108	114	147	179	0.40333	0.540063
SSC	12748.p1	54	122.5	male	quad	10	77	92	93	95	69	72	0.958984	0.856063	RM
SSC	12749.p1	50.5	120.7	male	quad	7	87	73	59	86	40	72	0.0700332	0.30774
SSC	12758.p1	55.45	140.5	male	quad	7	135	74	70	79	88	97	0.88675	0.254038
SSC	12759.p1	51.2	126	male	quad	8	106	105	89	114	97	144	0.110136	0.113469
SSC	12764.p1	56	170	female	quad	6	182	94	86	99	141	183	0.941318	0.925703	RM
SSC	12766.p1	58.2	175.5	male	quad	Not calculated for Module 4	200	108	122	100	216	200	0.982993	0.547575	DMac
SSC	12770.p1	56.65	174	male	quad	9	174	122	153	102	213	183	0.88935	0.856359
SSC	12772.p1	52	106.5	male	quad	10	52	103	94	107	46	59	0.825207	0.731742
SSC	12773.p1	52.5	149.86	male	quad	10	110	98	104	102	119	118	0.30948	0.998153
SSC	12775.p1	60	181.5	male	quad	6	185	127	134	117	213	213	0.999765	0.941261	RM
SSC	12778.p1	53	110.5	male	quad	6	71	130	118	133	91	101	0.883304	0.167544
SSC	12779.p1	52.5	142.8	male	quad	9	115	99	102	98	120	115	0.30948	0.877941
SSC	12780.p1	52.5	121.9	male	quad	5	94	115	121	110	134	113	0.561546	0.168179
SSC	12782.p1	54.2	149.5	male	quad	7	157	74	77	76	105	101	0.354553	0.153545
SSC	12784.p1	51	105.3	male	quad	8	53	99	87	106	40	54	0.536928	0.556611
SSC	12785.p1	56.5	132.1	male	quad	6	91	84	88	85	76	75	0.999682	0.925181	RM
SSC	12786.p1	54	123.7	male	quad	8	84	88	87	90	70	76	0.915855	0.682049	RM
SSC	12787.p1	56	124	male	quad	4	94	101	88	130	79	107	0.998686	0.296205	DMac
SSC	12788.p1	54.5	160	male	quad	9	150	93	95	94	141	137	0.565159	0.884022
SSC	12790.p1	52.75	127.5	male	quad	9	95	31	18	44	18	43	0.640089	0.529178
SSC	12792.p1	56	128	male	quad	10	90	107	107	106	96	98	0.998686	0.759105	RM
SSC	12793.p1	54.75	120	male	quad	8	62	68	85	64	48	39	0.997581	0.995165	SO
SSC	12794.p1	51.5	119.2	male	quad	8	99	96	97	96	95	95	0.162589	0.0256252
SSC	12795.p1	54	133.1	male	quad	8	103	78	79	80	78	80	0.849024	0.657106
SSC	12796.p1	50.7	116.2	male	quad	9	62	68	68	72	33	43	0.295056	0.948555
SSC	12798.p1	55	120	male	quad	9	58	67	65	73	30	40	0.999388	0.999377	SO
SSC	12799.p1	50	99.1	male	quad	10	48	58	49	55	24	32	0.226627	0.216291
SSC	12802.p1	55.4	140	male	quad	4	152	80	98	74	147	96	0.80708	0.0235305
SSC	12803.p1	55	135	male	quad	7	103	96	98	96	102	101	0.967021	0.779447	RM
SSC	12804.p1	55	140	male	quad	7	118	77	69	85	76	93	0.934225	0.665393	RM
SSC	12810.p1	53	141	male	quad	6	131	63	77	58	91	65	0.34361	0.37691
SSC	12817.p1	53.5	131.6	male	quad	8	113	36	37	34	42	39	0.619746	0.239816
SSC	12821.p1	54	102	male	quad	8	49	96	86	108	37	52	0.995614	0.444192	DMac
SSC	12826.p1	53.3	133.5	female	quad	8	115	66	53	78	61	81	0.709431	0.353212
SSC	12829.p1	56.15	151	male	quad	5	137	133	117	134	174	191	0.960725	0.81284	RM
SSC	12832.p1	54.5	132.5	female	quad	6	76	53	51	58	31	45	0.998526	0.999637	SO
SSC	12833.p1	54.5	157.5	male	quad	10	148	65	57	72	76	90	0.565159	0.841007
SSC	12834.p1	53.5	121.9	male	quad	8	69	94	81	104	51	75	0.946119	0.977675	RM
SSC	12836.p1	54	131	male	quad	9	81	127	129	121	97	97	0.958984	0.992619	SO
SSC	12837.p1	50.9	104	male	quad	6	50	89	89	92	40	44	0.503362	0.599247
SSC	12838.p1	50	109	male	quad	5	56	78	50	93	28	51	0.175324	0.749766
SSC	12840.p1	53.9	119	male	quad	9	71	54	75	44	45	31	0.973911	0.851119	RM
SSC	12843.p1	53.9	111.8	male	quad	7	74	93	84	101	58	72	0.951199	0.154905	DMac
SSC	12845.p1	57.5	120	male	quad	7	78	84	83	88	60	71	0.999998	0.645846	DMac
SSC	12850.p1	56	149	male	quad	6	120	49	42	52	51	62	0.975339	0.968316	SO
SSC	12851.p1	52.9	114.8	male	quad	8	56	37	14	49	8	34	0.931007	0.985984	SO
SSC	12852.p1	51.83	104.9	male	quad	8	61	77	83	78	46	45	0.654608	0.139246
SSC	12853.p1	55.2	146.6	male	quad	5	118	96	94	97	115	120	0.952387	0.944887	RM
SSC	12857.p1	52	132	male	quad	7	108	29	21	37	23	40	0.184487	0.404734
SSC	12858.p1	50.95	102	female	quad	7	50	91	83	99	34	47	0.795051	0.541268
SSC	12859.p1	51.4	106.3	male	quad	7	52	30	40	56	21	38	0.66632	0.71367
SSC	12860.p1	57.7	175	male	quad	Not calculated for Module 4	190	86	94	84	174	138	0.958828	0.628729	DMac
SSC	12861.p1	54.3	120.4	male	quad	6	88	102	97	105	82	93	0.947629	0.251074	DMac
SSC	12864.p1	56	124	female	quad	9	69	67	81	65	51	48	0.999998	0.994491	SO
SSC	12867.p1	56.1	157.5	female	quad	5	200	60	57	63	96	96	0.928841	0.169079	DMac
SSC	12869.p1	48.5	95	female	quad	7	62	31	22	40	14	25	0.0256973	0.000702938
SSC	12871.p1	58	186.69	male	quad	7	198	87	59	98	111	186	0.975399	0.97653	SO
SSC	12875.p1	52.5	120	male	quad	4	78	64	46	79	30	58	0.692429	0.645846
SSC	12879.p1	51	141	female	quad	6	124	34	33	35	42	43	0.0762102	0.593444
SSC	12888.p1	52	111.5	male	quad	9	66	30	19	42	13	27	0.639953	0.46211
SSC	12891.p1	55	124	male	quad	7	69	83	93	80	58	56	0.997871	0.993971	SO
SSC	12892.p1	50	117	male	quad	6	76	69	63	79	39	60	0.0596531	0.47568
SSC	12894.p1	52.26	119.5	male	quad	10	82	77	79	80	58	62	0.619796	0.41723
SSC	12899.p1	58	152	male	quad	4	144	92	87	96	118	141	0.998125	0.690297	DMac
SSC	12902.p1	57	172.5	male	quad	6	172	118	123	114	213	185	0.932191	0.839705	RM
SSC	12905.p1	54.3	115	male	quad	10	81	66	72	68	51	57	0.976498	0.138975	DMac
SSC	12906.p1	51.1	122.1	male	quad	9	83	61	52	72	35	55	0.257491	0.595972
SSC	12907.p1	56.8	171.6	male	quad	5	165	114	108	116	186	206	0.95029	0.928984	RM
SSC	12908.p1	52	112	female	quad	7	60	74	70	81	34	54	0.894906	0.866142
SSC	12916.p1	53.8	125.5	male	quad	10	91	83	97	78	87	67	0.887755	0.530802
SSC	12919.p1	56	140.2	male	quad	6	117	89	89	91	104	108	0.98956	0.705143	RM
SSC	12921.p1	54	141	male	quad	7	137	80	100	74	146	87	0.528174	0.237174
SSC	12922.p1	55.5	134.5	male	quad	8	103	91	95	90	100	90	0.987517	0.749869	RM
SSC	12923.p1	53	103	male	quad	9	53	94	87	100	40	55	0.962305	0.317754	DMac
SSC	12925.p1	55.5	170.5	male	quad	7	162	114	136	101	213	174	0.738037	0.94419
SSC	12929.p1	52.2	115	male	quad	8	85	104	111	101	99	89	0.464273	0.0657579
SSC	12931.p1	55.75	167	male	quad	9	211	50	45	53	82	88	0.391999	0.0725919
SSC	12932.p1	52.5	136.5	male	quad	8	94	98	115	90	112	84	0.561546	0.977282
SSC	12937.p1	55	187	male	quad	7	208	35	26	40	54	83	0.199006	0.969591
SSC	12938.p1	56.5	170.9	male	quad	9	183	29	21	36	39	66	0.793572	0.501153
SSC	12939.p1	59	170.18	male	quad	8	154	20	11	28	18	44	0.999883	0.990206	SO
SSC	12940.p1	54.6	130.7	male	quad	6	100	97	89	101	90	101	0.935257	0.586982	DMac
SSC	12942.p1	52.2	111	male	quad	7	69	60	39	75	27	48	0.700208	0.274122
SSC	12944.p1	53.5	132.08	male	quad	7	95	77	60	84	58	79	0.834004	0.840576
SSC	12946.p1	55	155	male	quad	5	123	97	106	93	132	108	0.880266	0.995998
SSC	12950.p1	56.5	119.4	male	quad	9	52	90	71	104	30	57	0.999999	0.999979	SO
SSC	12951.p1	57	176	male	quad	5	183	57	44	64	72	93	0.885227	0.788065
SSC	12952.p1	57	148.6	male	quad	7	147	62	73	58	100	70	0.982878	0.39299	DMac
SSC	12953.p1	55	121	male	quad	7	77	70	30	87	19	70	0.994814	0.765306	RM
SSC	12955.p1	55	146.05	male	quad	10	157	65	67	66	94	85	0.598205	0.0628487
SSC	12956.p1	51.9	112.7	male	quad	6	61	84	80	91	42	54	0.675733	0.814216
SSC	12957.p1	57.2	121.9	female	quad	4	114	100	113	92	147	100	0.999955	0.00904126	DMac
SSC	12962.p1	54.5	149.4	male	quad	6	136	79	78	82	100	101	0.678444	0.760002
SSC	12964.p1	55.5	144	male	quad	7	83	38	28	48	23	40	0.998536	1	SO
SSC	12969.p1	52.5	143	male	quad	7	146	73	70	78	93	103	0.0809909	0.147163
SSC	12972.p1	58.5	146	male	quad	9	129	72	63	79	75	93	0.999959	0.744372	RM
SSC	12974.p1	56	163	male	quad	6	173	30	16	43	28	64	0.765184	0.303223
SSC	12975.p1	53.8	147.6	male	quad	7	125	89	78	97	93	123	0.590545	0.889086
SSC	12976.p1	55.5	123	male	quad	6	59	81	82	85	42	48	0.999869	0.999937	SO
SSC	12977.p1	52.25	126	female	quad	9	98	99	107	95	103	94	0.603786	0.329705
SSC	12984.p1	56.8	139.9	male	quad	4	121	100	96	102	118	129	0.995303	0.574492	DMac
SSC	12989.p1	49	111	male	quad	6	85	82	88	83	70	71	0.003484	0.00898553
SSC	12997.p1	56	139.7	male	quad	5	115	97	103	94	123	108	0.98956	0.727845	RM
SSC	13000.p1	53.25	142.24	male	quad	6	114	38	48	29	55	33	0.541526	0.874215
SSC	13001.p1	54	125	male	quad	6	75	72	46	91	30	66	0.958984	0.971028	SO
SSC	13005.p1	53	106	male	quad	9	53	117	114	116	66	63	0.962305	0.629289	DMac
SSC	13006.p1	50.8	121.4	male	quad	9	126	56	57	56	70	66	0.0161987	0.000474464
SSC	13007.p1	56	145	male	quad	6	163	91	67	107	94	175	0.847532	0.0118976
SSC	13008.p1	54.5	118	male	quad	10	73	45	44	50	30	34	0.984266	0.706794	RM
SSC	13010.p1	53	137.6	male	quad	8	95	115	99	122	93	126	0.713112	0.982571
SSC	13012.p1	53	114.3	male	quad	6	70	39	21	60	15	40	0.883304	0.523881
SSC	13015.p1	53	110	male	quad	6	63	78	81	80	45	48	0.914251	0.473792	DMac
SSC	13016.p1	52.8	113	male	quad	8	66	98	93	102	55	66	0.847318	0.60706
SSC	13017.p1	56	149	male	quad	4	141	43	29	58	42	73	0.949639	0.604909	DMac
SSC	13018.p1	57.5	160	male	quad	9	154	78	75	82	100	111	0.993926	0.793666	RM
SSC	13021.p1	56	146.1	male	quad	7	147	105	98	109	138	174	0.909215	0.256799	DMac
SSC	13023.p1	49	103.2	female	quad	6	51	115	106	118	56	60	0.163178	0.604632
SSC	13026.p1	54.5	135	male	quad	10	107	82	65	96	63	90	0.924425	0.65796	RM
SSC	13028.p1	56	146.1	male	quad	10	140	74	37	87	52	128	0.949639	0.453985	DMac
SSC	13034.p1	57.5	178	male	quad	10	181	48	26	72	48	108	0.943424	0.888569	RM
SSC	13035.p1	54	114.5	female	quad	8	57	87	83	92	40	53	0.999595	0.98524	SO
SSC	13037.p1	56	150	male	quad	5	143	118	129	110	213	168	0.949639	0.605134	DMac
SSC	13038.p1	52.5	133.4	male	quad	4	106	96	100	94	107	101	0.42959	0.576245
SSC	13039.p1	51	118	male	quad	9	75	121	93	135	67	124	0.231622	0.614329
SSC	13040.p1	52.5	160	female	quad	5	193	93	110	106	202	170	0.0689567	0.321395
SSC	13041.p1	51.1	118.4	male	quad	8	84	98	93	102	75	87	0.161965	0.251155
SSC	13042.p1	52	120	male	quad	8	77	79	85	79	58	61	0.536118	0.690498
SSC	13043.p1	55	118	male	quad	6	74	125	111	127	88	98	0.994814	0.661427	DMac
SSC	13044.p1	55.3	146.6	male	quad	6	147	112	123	104	210	162	0.784962	0.282003
SSC	13047.p1	54.1	140.3	male	quad	6	110	84	86	86	96	95	0.784094	0.871492
SSC	13048.p1	57	165.1	female	quad	8	155	35	26	40	40	63	0.999063	0.925475	RM
SSC	13050.p1	51	105	male	quad	5	53	98	108	93	58	51	0.536928	0.524713
SSC	13051.p1	54	128	male	quad	4	83	105	104	105	87	90	0.958984	0.93638	RM
SSC	13054.p1	55.5	129.5	male	quad	7	98	39	29	51	28	48	0.987517	0.569835	DMac
SSC	13057.p1	52	106.7	male	quad	7	50	108	87	118	39	61	0.825207	0.838697
SSC	13058.p1	51.5	106	male	quad	4	49	107	102	108	51	54	0.69639	0.83131
SSC	13061.p1	48	90.17	male	quad	8	51	55	44	66	23	34	0.00743781	0.000126693
SSC	13063.p1	55.5	134	male	quad	8	93	49	30	62	28	56	0.995346	0.945725	RM
SSC	13064.p1	57.9	172.2	male	quad	6	188	34	43	36	72	55	0.970641	0.485146	DMac
SSC	13066.p1	52.4	132.5	male	quad	8	100	120	113	121	125	135	0.398179	0.71644
SSC	13069.p1	48.3	113.4	male	quad	7	65	45	32	59	21	38	0.00574186	0.693385
SSC	13070.p1	54	133.4	male	quad	8	107	86	85	96	91	107	0.849024	0.542113
SSC	13071.p1	56.55	131	male	quad	9	110	121	108	124	129	168	0.997032	0.278236	DMac
SSC	13072.p1	53.5	175.26	female	quad	6	186	94	97	94	183	168	0.310475	0.990557
SSC	13076.p1	51.5	119.1	male	quad	10	80	89	102	85	82	63	0.373943	0.473693
SSC	13077.p1	54.95	138	male	quad	6	137	107	105	109	114	156	0.792965	0.115737
SSC	13080.p1	55.1	134.4	female	quad	10	100	111	121	104	144	109	0.997138	0.838174	RM
SSC	13082.p1	54.5	123	male	quad	6	72	61	61	67	36	46	0.984266	0.967471	SO
SSC	13083.p1	53	121	male	quad	6	90	52	23	67	21	60	0.713112	0.22613
SSC	13088.p1	54	115	male	quad	8	72	79	67	91	39	66	0.958984	0.488433	DMac
SSC	13089.p1	57	146.5	male	quad	5	101	77	48	88	60	89	0.999721	0.999318	SO
SSC	13092.p1	59	187.96	male	quad	9	211	61	43	73	82	127	0.986115	0.977187	SO
SSC	13093.p1	56	158.8	male	quad	9	167	167	153	161	213	213	0.847532	0.271195
SSC	13094.p1	57.3	145	male	quad	9	123	71	55	80	66	94	0.998615	0.822704	RM
SSC	13095.p1	58.5	147	male	quad	9	117	29	25	32	30	37	0.999992	0.960038	SO
SSC	13096.p1	50.9	115.1	male	quad	7	67	107	99	111	66	76	0.288308	0.741598
SSC	13097.p1	56	138	male	quad	6	119	34	27	37	33	45	0.98956	0.499775	DMac
SSC	13099.p1	51.5	133.2	male	quad	7	110	92	103	87	128	94	0.0968922	0.428247
SSC	13101.p1	53	126	female	quad	7	81	94	108	88	88	68	0.947998	0.909842	RM
SSC	13102.p1	55.5	143.5	female	quad	5	145	93	98	92	141	131	0.967518	0.100018	DMac
SSC	13104.p1	54	145	male	quad	4	117	97	103	94	123	109	0.759869	0.918446
SSC	13106.p1	57	161.5	male	quad	Not calculated for Module 4	198	100	140	79		135	0.885227	0.01726
SSC	13107.p1	54.3	153	male	quad	9	140	97	102	94	147	131	0.620305	0.834989
SSC	13111.p1	54.2	126.5	male	quad	9	80	70	73	74	51	54	0.971535	0.942296	RM
SSC	13115.p1	59.2	187	male	quad	Not calculated for Module 4	208	92	92	93	180	174	0.990683	0.969591	SO
SSC	13116.p1	56.5	170.8	female	quad	8	145	35	28	41	40	59	0.996408	0.999029	SO
SSC	13118.p1	52	132.5	male	quad	6	97	84	96	80	94	75	0.28074	0.808438
SSC	13120.p1	53.5	138.5	male	quad	6	96	113	118	109	124	119	0.735336	0.985323
SSC	13122.p1	50.4	109	male	quad	9	61	96	93	99	54	57	0.215555	0.482298
SSC	13123.p1	55.7	138.6	male	quad	6	123	51	27	72	33	78	0.958091	0.428945	DMac
SSC	13128.p1	54.5	164.5	female	quad	4	132	98	88	104	106	141	0.900941	0.999559	RM
SSC	13129.p1	55.5	134.9	male	quad	7	118	31	28	33	33	39	0.971875	0.316743	DMac
SSC	13130.p1	60	155.5	male	quad	4	138	106	113	102	180	150	0.999999	0.937013	RM
SSC	13131.p1	52	115	male	quad	10	58	75	75	79	40	46	0.768322	0.973392
SSC	13133.p1	55	130	male	quad	10	87	81	72	91	54	81	0.985844	0.928878	RM
SSC	13135.p1	58.3	179.5	male	quad	10	183	80	69	90	103	148	0.985969	0.910941	RM
SSC	13136.p1	53	122	male	quad	7	78	42	31	53	25	41	0.819861	0.794882
SSC	13139.p1	54.4	139.5	male	quad	7	112	127	110	130	139	176	0.847728	0.823291
SSC	13143.p1	51	109	female	quad	7	58	38	26	49	16	30	0.722055	0.75182
SSC	13144.p1	53.4	115.9	male	quad	7	78	112	95	119	70	92	0.893343	0.292176
SSC	13146.p1	51.5	126.6	male	quad	6	125	106	104	107	129	137	0.0562742	0.0090072
SSC	13147.p1	54.15	132	male	quad	6	91	79	80	82	64	70	0.933193	0.922218	RM
SSC	13148.p1	56	114	male	quad	8	53	52	49	68	24	31	0.999992	0.993317	SO
SSC	13151.p1	55.8	141.5	male	quad	4	136	88	88	89	112	113	0.931134	0.285243	DMac
SSC	13152.p1	51	130	male	quad	4	87	77	78	79	63	69	0.142775	0.928878
SSC	13153.p1	52.2	123.4	male	quad	9	111	75	59	86	63	95	0.230267	0.0194717
SSC	13154.p1	52.3	125.9	male	quad	8	82	40	41	40	28	38	0.632285	0.883166
SSC	13159.p1	56	137.2	male	quad	9	135	79	55	95	76	128	0.949639	0.115722	DMac
SSC	13160.p1	52.3	102.4	male	quad	7	48	78	61	92	30	45	0.882623	0.550918
SSC	13162.p1	56	141	male	quad	5	118	74	72	78	79	84	0.98956	0.727242	RM
SSC	13163.p1	58.5	158.5	male	quad	6	120	34	26	38	31	46	0.999959	0.999786	SO
SSC	13165.p1	51.8	136.3	male	quad	9	85	51	51	55	34	34	0.338792	0.998897
SSC	13166.p1	55	124	male	quad	6	109	46	45	47	49	51	0.934225	0.0349955	DMac
SSC	13167.p1	55	129.5	male	quad	7	125	27	8	36	10	45	0.880266	0.0307437
SSC	13168.p1	52.2	120	female	quad	6	95	104	103	105	96	103	0.708942	0.0904996
SSC	13169.p1	55.5	164	male	quad	10	161	45	37	62	60	80	0.738037	0.767624
SSC	13171.p1	53.5	124.5	female	quad	6	95	51	45	59	36	55	0.955823	0.32212	DMac
SSC	13174.p1	55.1	147.5	male	quad	9	120	106	126	93	192	113	0.895308	0.944478
SSC	13175.p1	53	143	male	quad	7	140	63	52	70	73	85	0.23741	0.272536
SSC	13177.p1	53.4	129.5	female	quad	7	125	87	86	89	103	103	0.738241	0.0400175
SSC	13180.p1	53	123	male	quad	7	97	59	44	73	37	66	0.589324	0.153602
SSC	13187.p1	53.5	139.07	male	quad	9	114	84	86	83	96	90	0.619746	0.716472
SSC	13188.p1	57.2	175.9	male	quad	Not calculated for Module 4	206	78	94	72	186	113	0.796716	0.530385
SSC	13191.p1	54.7	162.5	male	quad	8	146	92	110	85	168	115	0.625634	0.973933
SSC	13195.p1	53.4	127.5	male	quad	8	99	76	63	88	55	86	0.708287	0.376575
SSC	13197.p1	53	125.7	male	quad	10	91	65	71	64	61	55	0.713112	0.547206
SSC	13203.p1	56.5	122.5	male	quad	10	87	58	60	78	43	66	0.999682	0.451836	DMac
SSC	13204.p1	58	169.5	male	quad	10	161	88	89	89	126	138	0.995064	0.938313	RM
SSC	13206.p1	54.5	125.5	male	quad	6	76	111	118	104	93	84	0.984266	0.969611	SO
SSC	13207.p1	51	113.5	male	quad	8	52	39	33	45	17	24	0.536928	0.993901
SSC	13210.p1	51.5	142	male	quad	7	82	61	29	75	24	63	0.373943	0.999999
SSC	13211.p1	52.5	105	male	quad	9	50	78	79	80	33	37	0.912568	0.700079	RM
SSC	13214.p1	54.5	124.5	male	quad	7	70	64	57	74	30	45	0.99269	0.993492	SO
SSC	13215.p1	57	158	male	quad	7	162	74	87	69	139	91	0.964314	0.401583	DMac
SSC	13216.p1	50.8	101.2	male	quad	7	57	105	93	110	52	64	0.394863	0.0656798
SSC	13218.p1	51.5	127.2	male	quad	9	83	98	93	98	73	84	0.373943	0.911689
SSC	13221.p1	52.3	123	male	quad	10	81	81	76	89	54	69	0.632285	0.750673
SSC	13222.p1	56	160	female	quad	Not calculated for Module 4	205	87	93	86	183	152	0.893853	0.298523
SSC	13226.p1	53.5	136	male	quad	10	104	85	85	87	87	87	0.735336	0.807365
SSC	13227.p1	58.6	186.7	male	quad	6	173	104	92	110	153	189	0.996766	0.99886	SO
SSC	13230.p1	56	142	female	quad	9	133	25	21	28	29	38	0.994846	0.35938	DMac
SSC	13233.p1	56	175	male	quad	6	163	90	84	95	123	155	0.847532	0.984518
SSC	13234.p1	53.7	148.25	male	quad	7	88	77	79	83	61	70	0.871425	1
SSC	13235.p1	58	167.6	male	quad	6	169	22	7	29	12	49	0.988137	0.696419	RM
SSC	13237.p1	49.5	119.2	male	quad	10	67	86	80	93	46	63	0.0422637	0.949873
SSC	13239.p1	45	104.1	female	quad	8	48	83	93	77	43	34	1.39853e-06	0.831555
SSC	13250.p1	54.5	135	male	quad	10	87	110	122	103	112	92	0.962896	0.99424	SO
SSC	13251.p1	52.5	123.2	female	quad	7	92	95	102	93	93	83	0.792912	0.332225
SSC	13252.p1	54.5	127.2	female	quad	7	103	79	69	89	64	90	0.987352	0.264187	DMac
SSC	13253.p1	56.7	155	male	quad	8	149	116	110	117	180	188	0.970137	0.702095	RM
SSC	13254.p1	54.8	158	male	quad	7	170	121	100	133	174	212	0.42074	0.157691
SSC	13258.p1	52.7	114.9	male	quad	6	74	28	16	38	12	29	0.7478	0.38223
SSC	13259.p1	51.7	115.3	male	quad	6	75	78	63	91	37	64	0.437783	0.371211
SSC	13263.p1	52	133.5	male	quad	8	115	81	79	86	90	95	0.184487	0.304822
SSC	13264.p1	55	125	male	quad	8	72	94	85	102	54	72	0.994814	0.989648	SO
SSC	13265.p1	57.6	136.5	male	quad	7	123	38	23	45	28	56	0.999379	0.294058	DMac
SSC	13266.p1	51.2	119.5	male	quad	9	95	87	81	95	70	89	0.182761	0.0617666
SSC	13267.p1	56	142.6	male	quad	7	107	30	21	45	22	42	0.995917	0.96692	SO
SSC	13271.p1	53	108	male	quad	8	52	60	58	63	30	33	0.962305	0.84678	RM
SSC	13272.p1	56	160	male	quad	4	145	112	114	109	180	173	0.909215	0.950254	SO
SSC	13277.p1	55	126	female	quad	6	72	101	105	98	76	69	0.999689	0.994542	SO
SSC	13279.p1	53.6	125.1	male	quad	6	92	85	69	98	54	90	0.853515	0.456416
SSC	13283.p1	54.4	129.7	male	quad	6	94	102	100	104	94	100	0.955791	0.732714	RM
SSC	13284.p1	54.5	145	male	quad	10	143	80	55	98	73	136	0.678444	0.304612
SSC	13287.p1	49	117	female	quad	6	75	107	104	108	81	84	0.0245878	0.571502
SSC	13289.p1	56.1	116	male	quad	6	75	83	73	93	48	67	0.99974	0.433254	DMac
SSC	13290.p1	53.1	117	male	quad	7	72	48	42	53	30	38	0.840679	0.669838
SSC	13293.p1	53	130	male	quad	6	123	83	101	77	123	86	0.34361	0.0480951
SSC	13296.p1	51.5	119	male	quad	6	71	30	15	44	11	32	0.476742	0.851119
SSC	13298.p1	54.5	122.5	male	quad	6	105	82	84	84	91	85	0.924425	0.0363998	DMac
SSC	13300.p1	50	120	male	quad	6	59	74	76	77	43	53	0.175324	0.998909
SSC	13301.p1	56.5	169.4	male	quad	7	163	105	124	95	198	149	0.921394	0.90871	RM
SSC	13302.p1	54.5	149.4	male	quad	6	117	79	94	74	115	81	0.865843	0.985328
SSC	13303.p1	53.5	122	female	quad	10	67	101	90	107	55	72	0.991386	0.991583	SO
SSC	13304.p1	52.5	132	male	quad	6	83	74	111	61	96	55	0.692429	0.991675
SSC	13305.p1	57	169	male	quad	8	169	72	86	66	132	91	0.932191	0.764934	RM
SSC	13306.p1	53.75	118	male	quad	8	59	81	88	82	48	47	0.985798	0.994615	SO
SSC	13307.p1	52	123	male	quad	6	84	30	23	38	19	32	0.400243	0.626388
SSC	13309.p1	53	124	male	quad	9	77	79	88	78	61	59	0.819861	0.91956
SSC	13310.p1	53.5	139.9	male	quad	10	110	62	41	72	45	78	0.619746	0.855298
SSC	13311.p1	55	153	male	quad	8	132	55	42	70	55	80	0.804007	0.944665
SSC	13314.p1	52.4	157.5	male	quad	7	167	77	89	73	132	101	0.0381956	0.211389
SSC	13316.p1	52.6	123	male	quad	9	96	116	107	118	106	129	0.461453	0.176554
SSC	13317.p1	56	164	male	quad	6	166	104	100	104	174	180	0.847532	0.599926
SSC	13319.p1	59	136	male	quad	7	101	97	90	100	93	102	1	0.876478	RM
SSC	13322.p1	57.5	165.8	male	quad	7	203	59	56	62	93	97	0.943424	0.933195	DMac
SSC	13324.p1	51.5	111.1	male	quad	4	59	83	78	89	39	57	0.624252	0.781064
SSC	13330.p1	56.6	151.13	male	quad	10	142	101	109	96	174	137	0.982681	0.699164	DMac
SSC	13332.p1	49	118	male	quad	6	72	62	59	69	36	48	0.00861253	0.749749
SSC	13333.p1	56	145	male	quad	8	142	53	40	69	57	84	0.949639	0.33129	DMac
SSC	13335.p1	51	155.6	female	quad	7	152	18	12	25	19	38	0.0257896	0.523973
SSC	13336.p1	52.5	127.7	male	quad	8	101	88	86	91	85	91	0.42959	0.32328
SSC	13338.p1	53.3	121.6	male	quad	9	76	105	102	105	78	78	0.8774	0.838123
SSC	13340.p1	52.5	142.5	male	quad	9	134	78	62	90	76	119	0.134076	0.393755
SSC	13341.p1	59	163.8	male	quad	7	134	32	15	50	20	67	0.999968	0.999314	SO
SSC	13343.p1	53.7	131.8	male	quad	6	87	102	109	97	96	88	0.871425	0.967752
SSC	13344.p1	54	147.5	male	quad	5	134	109	108	109	156	161	0.528174	0.707135
SSC	13346.p1	52	108	female	quad	9	69	59	69	49	48	34	0.845704	0.147755
SSC	13348.p1	52	105	male	quad	6	54	50	44	56	24	30	0.768322	0.465401
SSC	13349.p1	54	106	male	quad	8	56	87	69	100	31	56	0.991802	0.4546	DMac
SSC	13351.p1	53	132.8	male	quad	9	91	88	97	87	87	75	0.713112	0.943565
SSC	13355.p1	54	110.6	male	quad	7	58	30	17	43	10	25	0.991802	0.786323	RM
SSC	13358.p1	54.5	120	male	quad	9	84	108	95	114	76	101	0.962896	0.372435	DMac
SSC	13364.p1	54	112	male	quad	10	70	97	99	97	70	68	0.978566	0.313285	DMac
SSC	13366.p1	54	143	male	quad	6	112	124	135	114	200	143	0.759869	0.951333
SSC	13368.p1	53.5	138.5	male	quad	5	111	139	130	139	152	172	0.619746	0.762739
SSC	13371.p1	52.5	137	male	quad	8	122	62	40	75	49	90	0.212619	0.349319
SSC	13373.p1	55.6	122.9	male	quad	8	79	60	65	63	43	54	0.998885	0.933193	RM
SSC	13374.p1	58	151.1	male	quad	8	131	19	10	28	13	37	0.999803	0.91276	RM
SSC	13375.p1	56.2	132.2	male	quad	10	99	87	97	83	97	78	0.997495	0.729496	RM
SSC	13381.p1	53	137	male	quad	6	120	90	102	86	107	98	0.34361	0.402048
SSC	13383.p1	52.5	122	male	quad	7	62	121	112	123	75	78	0.829715	0.999002
SSC	13385.p1	54.5	145.5	male	quad	9	129	16	6	26	8	34	0.782769	0.716764
SSC	13387.p1	52.5	126.7	male	quad	6	108	95	106	91	127	98	0.30948	0.108767
SSC	13390.p1	52	131	male	quad	6	100	87	89	88	88	86	0.28074	0.609701
SSC	13391.p1	56	160	male	quad	7	151	56	59	55	79	70	0.909215	0.864862	RM
SSC	13393.p1	50.5	102.1	female	quad	8	51	77	75	83	31	37	0.658146	0.492806
SSC	13394.p1	51.5	123	male	quad	6	92	85	87	83	75	74	0.254522	0.294365
SSC	13396.p1	57	136	male	quad	7	94	103	116	96	112	90	0.999934	0.971228	SO
SSC	13398.p1	52.9	131.3	male	quad	9	103	75	88	73	87	68	0.557708	0.523156
SSC	13403.p1	54	132	male	quad	8	89	99	88	105	73	96	0.915855	0.950696	SO
SSC	13409.p1	54.5	154.9	female	quad	9	121	64	54	75	66	84	0.943654	0.997729	RM
SSC	13412.p1	55	145	male	quad	9	140	33	25	37	35	52	0.804007	0.38617
SSC	13415.p1	54.5	137.2	male	quad	8	124	41	28	48	34	59	0.782769	0.312729
SSC	13416.p1	54	129.5	male	quad	10	90	79	86	79	69	72	0.915855	0.845002	RM
SSC	13417.p1	57	147.5	male	quad	6	121	139	128	134		194	0.997068	0.934951	RM
SSC	13418.p1	56.5	165	male	quad	5	184	135	138	124	213	198	0.793572	0.164464
SSC	13423.p1	58	178.5	male	quad	10	185	89	80	96	131	171	0.975399	0.862877	RM
SSC	13424.p1	55	138.4	male	quad	8	101	114	113	113	128	120	0.967021	0.947905	RM
SSC	13438.p1	52	154.5	male	quad	10	151	88	92	88	133	131	0.0368024	0.608759
SSC	13439.p1	52.5	151.13	male	quad	9	167	82	72	90	102	138	0.0451041	0.0405446
SSC	13443.p1	55.7	151.6	male	quad	7	143	102	101	103	153	148	0.920102	0.696922	RM
SSC	13444.p1	53	122	male	quad	10	77	76	76	81	49	62	0.819861	0.828865
SSC	13447.p1	52.07	149.9	female	quad	6	193	44	32	51	61	51	0.033174	0.011091
SSC	13456.p1	52.2	135	male	quad	8	111	18	13	23	15	26	0.230267	0.528216
SSC	13462.p1	57.7	155.3	male	quad	10	124	70	64	75	75	91	0.99953	0.995602	SO
SSC	13465.p1	51	107.9	male	quad	9	54	121	103	129	54	70	0.460172	0.75338
SSC	13466.p1	54	154	male	quad	8	128	76	80	76	99	88	0.650563	0.98096
SSC	13471.p1	55.5	152.4	male	quad	7	123	74	70	80	82	91	0.941915	0.986207	RM
SSC	13484.p1	51	104.1	male	quad	5	55	95	101	93	57	52	0.460172	0.318822
SSC	13486.p1	54.7	159.4	male	quad	8	137	93	87	98	112	135	0.732509	0.987312
SSC	13487.p1	52.3	123.9	male	quad	6	94	96	99	95	93	88	0.496748	0.28923
SSC	13493.p1	52.71	126.37	male	quad	6	86	104	110	100	96	87	0.627821	0.792122
SSC	13496.p1	51.5	118.8	male	quad	5	73	107	108	104	81	78	0.373943	0.76734
SSC	13497.p1	56	167	male	quad	7	156	46	40	49	66	64	0.847532	0.951938
SSC	13498.p1	52.7	127.4	male	quad	8	103	49	48	53	45	53	0.493566	0.244257
SSC	13499.p1	49	113.2	male	quad	6	62	76	65	86	31	53	0.0257366	0.809473
SSC	13502.p1	57.2	154.7	male	quad	8	130	55	43	71	55	79	0.998211	0.978958	SO
SSC	13503.p1	55.8	174.6	male	quad	8	209	66	50	76	86	133	0.406701	0.428754
SSC	13504.p1	53.5	123	male	quad	9	92	64	49	83	37	100	0.834004	0.294365
SSC	13505.p1	55.7	112.4	male	quad	8	62	112	91	122	52	78	0.999844	0.750038	RM
SSC	13506.p1	54	134.5	male	quad	4	106	76	77	78	79	77	0.849024	0.655602
SSC	13507.p1	52	128.2	male	quad	8	100	101	92	106	91	113	0.28074	0.393655
SSC	13508.p1	54.4	115	male	quad	9	67	96	95	98	61	67	0.990821	0.733688	RM
SSC	13509.p1	51.5	124.5	female	quad	7	83	70	63	79	43	63	0.609664	0.784799
SSC	13512.p1	54	122	male	quad	8	88	110	97	111	85	103	0.915855	0.369055	DMac
SSC	13513.p1	53.5	158.2	male	quad	5	170	88	92	88	150	140	0.11507	0.164983
SSC	13514.p1	59	172.7	male	quad	9	203	31	22	36	45	73	0.996854	0.933194	DMac
SSC	13515.p1	54	100	male	quad	9	52	37	19	54	10	28	0.995614	0.128121	DMac
SSC	13517.p1	59.75	174.5	male	quad	10	185	47	36	51	75	78	0.999527	0.678623	DMac
SSC	13518.p1	51.5	130	female	quad	9	106	71	79	72	78	77	0.346519	0.412017
SSC	13520.p1	52	119	male	quad	5	74	110	113	105	88	77	0.536118	0.741289
SSC	13521.p1	56.9	121	male	quad	9	74	76	61	89	36	45	0.999982	0.86634	RM
SSC	13522.p1	54	137.25	male	quad	5	138	79	70	87	88	110	0.528174	0.0835334
SSC	13523.p1	51.5	114.5	male	quad	6	72	96	97	98	70	69	0.373943	0.441916
SSC	13524.p1	57	185.4	male	quad	7	189	89	109	79	210	131	0.885227	0.978578
SSC	13526.p1	52.5	118.3	male	quad	6	90	89	87	97	67	89	0.561546	0.0946087
SSC	13528.p1	54.5	126.3	male	quad	8	78	54	58	52	37	36	0.984266	0.96324	SO
SSC	13529.p1	57.2	171.5	male	quad	10	185	13	11	15	21	29	0.912226	0.496704	DMac
SSC	13531.p1	52.9	130	male	quad	4	106	84	85	86	91	89	0.557708	0.325918
SSC	13532.p1	54	120.3	male	quad	6	81	22	15	46	12	31	0.958984	0.532712	DMac
SSC	13533.p1	52	104	male	quad	6	48	47	40	55	19	27	0.825207	0.715841
SSC	13534.p1	57.4	160	male	quad	8	125	107	100	111	120	150	0.998933	0.999581	SO
SSC	13537.p1	51.3	119.5	male	quad	10	86	76	75	86	55	69	0.205149	0.257674
SSC	13539.p1	50.5	99.8	male	quad	6	49	83	82	86	34	40	0.371209	0.228079
SSC	13540.p1	52	125	male	quad	7	74	95	80	106	52	81	0.536118	0.978979
SSC	13542.p1	51.4	120	male	quad	5	86	103	107	101	93	86	0.22909	0.293235
SSC	13543.p1	54.5	110.5	male	quad	4	73	42	39	44	28	32	0.984266	0.115	RM
SSC	13544.p1	51.5	122.5	male	quad	7	84	63	46	77	31	68	0.254522	0.584863
SSC	13546.p1	55.5	123.5	male	quad	9	84	75	84	75	64	66	0.995346	0.666495	DMac
SSC	13547.p1	53.2	104	male	quad	7	51	89	85	95	42	51	0.97421	0.538296	DMac
SSC	13548.p1	56	138.3	female	quad	6	128	97	95	98	118	125	0.998007	0.298411	DMac
SSC	13551.p1	51	105.1	male	quad	10	53	91	93	93	45	52	0.536928	0.535373
SSC	13552.p1	48	109.5	male	quad	8	71	76	91	66	58	45	0.00146494	0.115105
SSC	13555.p1	61	173	female	quad	6	161	28	23	31	48	63	1	0.993627	SO
SSC	13556.p1	53	131	male	quad	6	85	100	97	102	79	95	0.713112	0.972829
SSC	13557.p1	52	108	male	quad	9	63	33	25	40	16	26	0.704944	0.285869
SSC	13560.p1	54.5	141	male	quad	8	96	86	83	90	78	86	0.924425	0.996318	SO
SSC	13561.p1	50.5	103	female	quad	9	49	51	63	63	31	31	0.658146	0.69684
SSC	13562.p1	53.5	138	male	quad	8	100	122	120	120	132	142	0.735336	0.950468
SSC	13564.p1	57.8	181	male	quad	6	166	117	110	119	189	210	0.992343	0.997152	SO
SSC	13565.p1	57.5	147.3	male	quad	9	113	54	41	61	46	69	0.999779	0.984307	SO
SSC	13567.p1	54.5	117	male	quad	6	65	116	111	116	76	79	0.995479	0.918058	RM
SSC	13568.p1	56.6	136.8	male	quad	9	121	66	50	77	64	88	0.992646	0.362044	DMac
SSC	13570.p1	57	170.18	male	quad	6	193	99	93	103	174	197	0.885227	0.290208
SSC	13572.p1	56	156.5	male	quad	9	159	126	125	121	210	209	0.847532	0.428827
SSC	13573.p1	54	120.2	male	quad	6	74	107	105	106	78	82	0.958984	0.822382	RM
SSC	13574.p1	54.5	154	male	quad	9	126	73	70	78	82	93	0.782769	0.987255
SSC	13575.p1	56.7	173.8	male	quad	7	180	103	109	99	192	176	0.834459	0.734696
SSC	13576.p1	53.5	130	female	quad	8	84	40	39	40	33	34	0.955823	0.964115	SO
SSC	13577.p1	50	102	male	quad	6	50	116	102	122	51	65	0.226627	0.383974
SSC	13578.p1	52.5	113	male	quad	9	53	104	75	120	33	63	0.912568	0.986304	SO
SSC	13579.p1	52.5	120	male	quad	6	72	71	74	75	45	52	0.692429	0.873307
SSC	13580.p1	54.5	135.5	male	quad	9	111	112	117	105	132	122	0.865843	0.564677
SSC	13581.p1	49	104	female	quad	6	58	29	22	37	13	22	0.10537	0.296074
SSC	13582.p1	54.3	156	male	quad	7	126	83	79	88	97	106	0.733583	0.994969
SSC	13583.p1	56.6	137.5	male	quad	5	100	111	104	114	103	127	0.999123	0.939607	RM
SSC	13584.p1	56.8	142	male	quad	7	121	35	17	52	21	63	0.995303	0.710275	RM
SSC	13585.p1	56	168.4	male	quad	10	166	61	57	65	82	86	0.847532	0.816796
SSC	13586.p1	53	133.7	male	quad	6	123	101	102	101	130	125	0.34361	0.152703
SSC	13587.p1	56.2	144.5	male	quad	10	151	78	70	86	93	122	0.932175	0.110034	DMac
SSC	13589.p1	54.5	123	male	quad	4	80	56	77	50	54	41	0.984266	0.787713	RM
SSC	13590.p1	56.5	147	male	quad	8	143	86	100	80	138	101	0.979026	0.420723	DMac
SSC	13593.p1	57.75	176	male	quad	8	207	39	20	48	42	98	0.894118	0.531081
SSC	13599.p1	54.3	144	male	quad	6	144	65	70	65	93	81	0.503117	0.229096
SSC	13600.p1	54.5	168.7	male	quad	6	187	89	93	89	170	168	0.238315	0.291978
SSC	13601.p1	51	130.6	female	quad	8	112	78	46	94	52	104	0.0762102	0.248502
SSC	13602.p1	55	151	male	quad	7	128	51	47	53	60	68	0.880266	0.941745
SSC	13604.p1	55	143	male	quad	7	113	75	90	69	99	74	0.934225	0.914516	RM
SSC	13606.p1	50	99	male	quad	6	62	54	57	60	30	34	0.131616	0.00348859
SSC	13608.p1	59	161.5	female	quad	7	207	42	21	64	43	108	0.999889	0.395459	DMac
SSC	13609.p1	58	170.2	male	quad	6	194	20	18	22	34	43	0.975399	0.280089	DMac
SSC	13611.p1	57	147	male	quad	7	131	51	44	64	58	72	0.997068	0.751557	RM
SSC	13612.p1	54	153	male	quad	10	147	52	38	60	57	87	0.410382	0.655524
SSC	13613.p1	56.5	169	female	quad	8	147	123	103	130	153	213	0.996408	0.995968	SO
SSC	13614.p1	53.5	136	male	quad	10	113	79	82	81	90	86	0.619746	0.537591
SSC	13616.p1	51.5	127	male	quad	6	80	107	102	108	81	88	0.373943	0.954023
SSC	13617.p1	51	128	male	quad	9	90	89	107	82	99	72	0.142775	0.759105
SSC	13618.p1	51.5	155	female	quad	9	159	44	35	49	55	78	0.0407834	0.300143
SSC	13619.p1	60.5	187	male	quad	7	181	13	6	20	11	36	0.999948	0.995533	SO
SSC	13620.p1	54.4	143.8	male	quad	7	110	93	92	94	103	104	0.847728	0.962574
SSC	13621.p1	46	122	female	quad	6	92	56	67	55	52	52	3.66024e-07	0.251255
SSC	13623.p1	52.8	122	male	quad	9	78	91	86	97	60	75	0.773373	0.794882
SSC	13624.p1	55.7	169.1	male	quad	6	163	22	18	26	29	42	0.786037	0.901244
SSC	13625.p1	53.1	111.5	male	quad	6	63	94	88	100	51	59	0.926509	0.621366	DMac
SSC	13626.p1	54.2	125.5	male	quad	6	97	95	102	93	96	89	0.883673	0.300529
SSC	13628.p1	53.5	138.2	male	quad	6	129	122	140	108	192	152	0.49685	0.258595
SSC	13629.p1	55	131	male	quad	8	118	52	39	63	46	68	0.934225	0.121371	DMac
SSC	13630.p1	54	131	male	quad	10	96	78	90	75	84	70	0.849024	0.750221
SSC	13631.p1	52	130	male	quad	6	84	54	43	64	33	52	0.400243	0.966646
SSC	13634.p1	53	121	male	quad	7	82	75	70	83	51	69	0.819861	0.547413
SSC	13636.p1	53	155	male	quad	9	174	68	73	92	111	146	0.0565269	0.0355505
SSC	13637.p1	52.5	130	male	quad	7	76	72	57	85	36	65	0.692429	0.998135
SSC	13644.p1	56	133	male	quad	6	101	104	101	107	100	119	0.995917	0.716822	RM
SSC	13645.p1	55	157	male	quad	9	117	97	87	103	102	128	0.934225	0.999795	RM
SSC	13649.p1	55.2	179.5	male	quad	7	213	72	57	82	97	156	0.244188	0.720082
SSC	13651.p1	53.5	137.16	male	quad	7	111	95	83	103	88	119	0.619746	0.680267
SSC	13654.p1	51	134	male	quad	9	92	110	109	109	102	105	0.142775	0.957106
SSC	13660.p1	54	140	male	quad	8	114	53	41	64	46	67	0.759869	0.770603
SSC	13666.p1	54	145	female	quad	7	110	48	34	55	37	60	0.87599	0.981146
SSC	13668.p1	51	122	male	quad	7	73	44	32	49	24	40	0.231622	0.929812
SSC	13671.p1	54.6	143.1	male	quad	10	136	105	118	98	189	136	0.706051	0.378515
SSC	13673.p1	51.2	107.5	male	quad	6	68	103	103	102	70	67	0.378914	0.0937027
SSC	13681.p1	52.5	100	male	quad	10	66	52	61	56	31	37	0.78083	0.00182381
SSC	13683.p1	53.5	141	male	quad	9	126	62	55	67	64	73	0.49685	0.509984
SSC	13684.p1	55	152	male	quad	6	166	106	117	101	210	165	0.598205	0.0642865
SSC	13687.p1	56.5	169.8	male	quad	6	169	89	76	109	114	198	0.866003	0.799882
SSC	13692.p1	55	117.6	male	quad	8	68	110	123	100	84	69	0.997871	0.867795	RM
SSC	13694.p1	52	135	male	quad	10	104	21	17	26	17	27	0.28074	0.750738
SSC	13703.p1	53.5	165.5	male	quad	5	167	107	103	109	174	185	0.179546	0.648929
SSC	13705.p1	53.5	143	male	quad	9	127	86	90	87	58	60	0.49685	0.615773
SSC	13706.p1	54	138.6	male	quad	6	107	67	72	70	70	77	0.849024	0.860923
SSC	13709.p1	52	111	male	quad	6	52	55	48	68	25	33	0.825207	0.966523
SSC	13714.p1	55.5	131.8	male	quad	10	87	86	87	87	72	75	0.995346	0.967752	SO
SSC	13718.p1	54	131	male	quad	6	85	99	103	98	85	84	0.915855	0.972829	SO
SSC	13721.p1	55	112	male	quad	10	66	23	18	29	12	19	0.997871	0.510827	DMac
SSC	13722.p1	53.3	135.1	male	quad	9	116	68	69	70	76	77	0.557402	0.383362
SSC	13724.p1	49	104.5	female	quad	6	53	98	99	98	51	50	0.163178	0.618168
SSC	13725.p1	57.5	176	male	quad	Not calculated for Module 4	204	142	143	133	213	213	0.855058	0.549634
SSC	13730.p1	54.8	127.6	female	quad	8	104	94	103	91	107	93	0.99379	0.262819	DMac
SSC	13732.p1	51.5	108	male	quad	7	51	48	30	65	16	33	0.69639	0.881431
SSC	13736.p1	57.6	183	male	quad	6	193	118	119	112			0.951615	0.934889	RM
SSC	13737.p1	55.8	176.5	male	quad	Not calculated for Module 4	189	88	87	90	153	155	0.611474	0.727838
SSC	13738.p1	49.3	122.1	male	quad	7	76	98	103	97	79	71	0.0163962	0.864478
SSC	13741.p1	55	159.5	male	quad	9	156	47	31	54	61	66	0.598205	0.709952
SSC	13742.p1	54.25	114.4	male	quad	10	54	36	26	46	14	25	0.995451	0.992144	SO
SSC	13746.p1	57	177	male	quad	Not calculated for Module 4	204	144	143	135	213	212	0.751008	0.61364
SSC	13748.p1	54	145	male	quad	7	126	116	121	112	174	155	0.650563	0.759494
SSC	13750.p1	53	127	male	quad	7	73	126	120	125	94	88	0.819861	0.995822
SSC	13752.p1	51	95.8	female	quad	7	52	98	80	110	34	63	0.807951	0.0381191
SSC	13753.p1	53.5	141	male	quad	6	103	82	77	88	75	86	0.735336	0.972906
SSC	13763.p1	54	131	male	quad	9	108	79	74	84	81	87	0.759869	0.334223
SSC	13764.p1	53.3	121.4	male	quad	5	94	110	123	102	129	95	0.790186	0.143931
SSC	13770.p1	56.6	159.4	female	quad	10	196	95	93	93	170	183	0.969744	0.276892	DMac
SSC	13772.p1	53	111.8	male	quad	9	55	115	108	116	61	66	0.941404	0.941205	RM
SSC	13773.p1	56	152	male	quad	8	154	125	120	123	204	195	0.909215	0.355205	DMac
SSC	13774.p1	51	118	female	quad	9	68	33	20	46	14	31	0.543435	0.909483
SSC	13776.p1	52.5	124.5	female	quad	9	100	55	46	65	40	64	0.685259	0.184703
SSC	13780.p1	53	136.8	male	quad	7	114	91	83	96	97	114	0.461658	0.564052
SSC	13781.p1	55.9	127	male	quad	9	100	102	86	110	87	117	0.994834	0.306846	DMac
SSC	13784.p1	52	117	male	quad	10	59	115	109	116	67	72	0.768322	0.989074
SSC	13787.p1	58.3	151.2	male	quad	6	128	101	86	109	105	147	0.999922	0.945557	RM
SSC	13793.p1	50	104	male	quad	10	50	52	48	56	24	28	0.226627	0.599247
SSC	13795.p1	54	146	female	quad	9	115	34	26	38	30	43	0.87599	0.966334
SSC	13798.p1	52	129	female	quad	8	87	103	114	96	102	81	0.645344	0.89379
SSC	13801.p1	53.5	149.9	male	quad	9	159	66	59	71	84	97	0.179546	0.124613
SSC	13802.p1	50.5	104.5	male	quad	10	49	87	86	91	37	44	0.371209	0.707799
SSC	13805.p1	58.3	146.3	male	quad	8	125	93	80	102	97	127	0.999922	0.841255	RM
SSC	13807.p1	56.7	135.5	male	quad	9	104	101	99	103	102	113	0.999336	0.780097	RM
SSC	13808.p1	58	151.1	male	quad	7	137	40	19	48	26	66	0.999341	0.817121	RM
SSC	13812.p1	53.5	114.5	male	quad	7	78	37	38	36	29	28	0.907733	0.194458	DMac
SSC	13814.p1	50.7	116.2	male	quad	7	89	74	75	78	57	66	0.0946757	0.0491546
SSC	13815.p1	51.5	99.1	male	quad	6	48	51	45	56	22	27	0.69639	0.216291
SSC	13820.p1	55.3	144.8	male	quad	5	139	125	129	117	209	195	0.862501	0.401814
SSC	13822.p1	54.5	145.5	male	quad	7	141	27	28	27	39	38	0.678444	0.388259
SSC	13823.p1	55	145	male	quad	5	111	104	103	105	125	125	0.934225	0.972049	RM
SSC	13825.p1	52.5	143.5	female	quad	9	108	58	69	56	67	54	0.445147	0.97606
SSC	13831.p1	54.5	122.5	male	quad	8	82	88	89	90	69	70	0.984266	0.672649	DMac
SSC	13833.p1	57	132.1	male	quad	8	81	35	21	49	17	39	0.999987	0.996323	SO
SSC	13835.p1	52.5	137.5	female	quad	7	103	119	101	126	103	156	0.685259	0.998783
SSC	13836.p1	55.5	151.2	male	quad	6	136	91	70	105	87	150	0.894111	0.840498
SSC	13838.p1	58.5	142.5	male	quad	10	114	39	41	37	46	42	0.999992	0.88369	RM
SSC	13842.p1	50.1	123	male	quad	5	79	47	33	57	26	43	0.0700693	0.933193
SSC	13843.p1	54.6	137	female	quad	8	106	66	53	79	49	76	0.989952	0.829414	RM
SSC	13850.p1	50	120	female	quad	6	69	80	66	96	37	63	0.211855	0.950023
SSC	13852.p1	55	110.5	male	quad	6	62	102	95	105	57	67	0.998756	0.577856	DMac
SSC	13853.p1	54	135	male	quad	8	116	109	103	111	123	143	0.759869	0.37654
SSC	13855.p1	58.8	176.1	male	quad	10	210	51	34	59	76	100	0.979731	0.521999	DMac
SSC	13856.p1	56.5	178.5	male	quad	6	159	134	149	118	213	198	0.921394	0.998906	SO
SSC	13857.p1	53.5	158	female	quad	9	156	77	101	66	162	88	0.470107	0.569835
SSC	13858.p1	55	146.7	male	quad	10	146	89	89	91	125	128	0.710446	0.315183
SSC	13859.p1	55	173.3	male	quad	7	160	89	94	88	141	127	0.598205	0.986033
SSC	13863.p1	55	121.9	female	quad	9	75	101	104	99	81	75	0.999689	0.892031	RM
SSC	13865.p1	56.2	148.5	male	quad	6	117	75	51	90	60	101	0.993255	0.978228	SO
SSC	13866.p1	58	165.8	male	quad	10	214	80	67	92	115	176	0.924937	0.0457528	DMac
SSC	13867.p1	57	154	male	trio	7	146	107	103	110	150	183	0.982878	0.738389	RM
SSC	13868.p1	53.2	119	male	quad	10	78	76	74	82	51	61	0.859855	0.559402
SSC	13869.p1	52.5	113.8	male	quad	6	58	121	117	120	76	72	0.874928	0.947642
SSC	13870.p1	56	146.7	female	quad	10	131	54	31	74	40	86	0.998007	0.716109	RM
SSC	13872.p1	58	167	male	quad	10	188	89	91	90	165	153	0.975399	0.193861	DMac
SSC	13874.p1	56.7	159	male	quad	9	151	91	98	89	147	122	0.970137	0.829498	RM
SSC	13875.p1	57	160.3	male	quad	6	176	79	81	82	123	126	0.932191	0.122064	DMac
SSC	13876.p1	62	171.2	male	quad	10	190	40	35	49	67	79	1	0.390079	DMac
SSC	13879.p1	58.2	160.3	male	quad	5	151	130	102	139	156		0.998874	0.874412	RM
SSC	13880.p1	56.1	144	male	quad	10	133	72	66	78	84	95	0.957274	0.517609	DMac
SSC	13881.p1	52	124.3	male	quad	8	87	95	80	105	63	39	0.400243	0.602653
SSC	13882.p1	54.5	128.5	male	quad	7	84	74	81	77	61	63	0.962896	0.93445	RM
SSC	13884.p1	53.2	136.5	male	quad	9	118	66	51	73	60	86	0.525583	0.423401
SSC	13885.p1	54.6	123	male	quad	7	77	84	81	90	55	67	0.987243	0.880183	RM
SSC	13886.p1	53.5	142.9	male	quad	7	127	127	115	127	171	189	0.49685	0.609301
SSC	13888.p1	51	117	male	quad	5	60	75	56	86	33	50	0.385887	0.983705
SSC	13889.p1	53	139.7	male	quad	10	119	77	75	81	85	90	0.461658	0.617601
SSC	13890.p1	51.5	159.6	female	quad	4	164	37	26	42	43	68	0.0407834	0.5101
SSC	13891.p1	51.1	131.9	male	quad	10	114	34	37	31	42	36	0.0525817	0.233847
SSC	13892.p1	53	125	male	quad	8	82	108	104	108	87	93	0.819861	0.839911
SSC	13893.p1	57	162.5	male	quad	5	201	107	111	104	213	204	0.885227	0.0213218
SSC	13894.p1	55.5	146.2	male	quad	7	110	110	110	109	141	137	0.971875	0.986981	SO
SSC	13895.p1	56	170	male	quad	6	171	153	141	148	213	213	0.765184	0.905983
SSC	13898.p1	56.8	160.6	male	quad	6	165	22	18	27	30	45	0.95029	0.438575	DMac
SSC	13900.p1	54.9	124.6	male	quad	9	103	18	10	27	10	28	0.960632	0.109035	DMac
SSC	13901.p1	53.8	160.1	male	quad	9	154	21	18	23	28	36	0.350929	0.797884
SSC	13903.p1	53	132	male	quad	8	101	70	64	79	57	74	0.589324	0.64755
SSC	13905.p1	58	159	female	quad	9	175	73	89	67	147	94	0.99972	0.338441	DMac
SSC	13907.p1	58.5	175.3	male	quad	10	211	67	62	71	102	116	0.965605	0.464792	DMac
SSC	13909.p1	55.5	136.8	male	quad	6	109	87	87	89	99	100	0.971875	0.715868	RM
SSC	13910.p1	53.5	135	male	quad	9	122	73	93	65	109	75	0.49685	0.231403
SSC	13912.p1	51.5	136	female	quad	7	125	95	98	100	123	136	0.158655	0.250533
SSC	13913.p1	54	124.5	male	quad	9	96	87	90	86	82	81	0.849024	0.265043
SSC	13914.p1	55.5	155.5	female	quad	5	162	95	107	99	180	158	0.94427	0.274194	DMac
SSC	13915.p1	52.2	120.9	male	quad	6	80	111	94	120	72	94	0.600829	0.630437
SSC	13916.p1	58	182.5	male	quad	4	212	163	152	156	213	213	0.924937	0.861721	RM
SSC	13918.p1	53	126.5	male	quad	8	100	104	94	108	91	107	0.589324	0.273344
SSC	13920.p1	54.5	149.5	male	quad	8	127	82	63	96	76	123	0.782769	0.918194
SSC	13922.p1	52	118	female	quad	4	72	100	94	104	69	75	0.766554	0.784218
SSC	13923.p1	51.7	115.6	male	quad	6	71	82	68	94	45	72	0.543134	0.594517
SSC	13924.p1	51.5	107	male	quad	7	56	98	111	91	64	49	0.624252	0.559047
SSC	13925.p1	53.5	134	male	quad	9	97	88	80	94	72	90	0.735336	0.879219
SSC	13926.p1	52	145	female	quad	8	137	62	72	60	91	82	0.199405	0.39889
SSC	13927.p1	53.8	117.3	male	quad	7	95	85	68	98	55	93	0.887755	0.0236406
SSC	13928.p1	52	110.5	male	quad	7	75	38	27	53	21	37	0.536118	0.0764211
SSC	13929.p1	52	131	male	quad	7	119	101	104	99	137	126	0.184487	0.108447
SSC	13930.p1	54.5	145.5	male	trio	10	132	88	82	93	100	116	0.678444	0.640739
SSC	13931.p1	52.9	124	male	quad	8	84	79	89	78	70	62	0.684734	0.704783
SSC	13932.p1	52	127	male	quad	6	107	59	77	55	76	60	0.28074	0.135923
SSC	13934.p1	50	110	male	quad	7	66	38	32	43	21	28	0.0953801	0.322075
SSC	13938.p1	55.5	142.6	male	quad	10	97	81	81	85	73	83	0.987517	0.998043	SO
SSC	13939.p1	54	151	male	quad	7	162	92	92	93	138	140	0.298577	0.100314
SSC	13940.p1	56	121.9	male	quad	10	87	84	65	99	46	87	0.998686	0.402027	DMac
SSC	13941.p1	59.4	133.5	female	quad	8	102	72	53	87	48	87	1	0.738465	RM
SSC	13942.p1	52	120	male	quad	8	83	42	40	47	31	33	0.536118	0.415499
SSC	13944.p1	56	138.5	male	quad	8	113	76	66	85	70	90	0.98956	0.708713	RM
SSC	13945.p1	57.9	158.1	male	quad	8	142	31	24	34	34	48	0.999136	0.946483	DMac
SSC	13946.p1	57.7	185.8	male	quad	7	199	74	67	82	106	140	0.958828	0.965711	RM
SSC	13947.p1	53	156	male	quad	8	159	119	96	131	158	196	0.0958274	0.40011
SSC	13948.p1	46	107	male	quad	8	50	44	38	51	19	25	1.88791e-05	0.857934
SSC	13951.p1	50.5	110.3	male	quad	6	52	78	77	82	34	45	0.371209	0.949825
SSC	13952.p1	55.5	163	male	quad	7	211	11	8	15	17	31	0.321157	0.0171631
SSC	13953.p1	59.1	177.2	male	quad	8	202	112	106	117	245		0.997513	0.639538	DMac
SSC	13954.p1	56	142.2	male	quad	10	127	93	84	100	100	129	0.975339	0.563238	DMac
SSC	13956.p1	53.3	127.3	male	quad	9	101	113	114	111	123	118	0.680015	0.295831
SSC	13957.p1	51.5	126.4	male	quad	9	88	84	92	82	79	72	0.254522	0.722982
SSC	13961.p1	60.5	175.26	male	quad	8	208	43	27	64	57	104	0.999585	0.477002	DMac
SSC	13962.p1	54	124.5	male	quad	9	78	89	91	91	64	68	0.958984	0.917	RM
SSC	13963.p1	50.5	106.7	male	quad	7	49	86	86	88	37	42	0.371209	0.875299
SSC	13964.p1	54	142.2	male	quad	8	107	67	66	73	61	74	0.849024	0.96097
SSC	13965.p1	58.6	172.5	male	quad	6	203	85	80	93	132	221	0.992367	0.933194	DMac
SSC	13966.p1	55	137	male	quad	6	98	42	40	44	34	45	0.967021	0.951732	SO
SSC	13968.p1	54.5	122	male	quad	6	84	97	99	98	79	78	0.962896	0.542367	DMac
SSC	13970.p1	53	119	male	quad	8	66	65	57	76	33	46	0.883304	0.958965
SSC	13971.p1	55.9	137.7	male	quad	5	109	100	86	107	93	135	0.987125	0.769783	RM
SSC	13972.p1	53.7	132.4	male	quad	9	110	72	77	71	85	75	0.67912	0.371104
SSC	13973.p1	52.5	124	male	quad	7	104	84	87	85	90	87	0.42959	0.0765426
SSC	13975.p1	54	109	male	quad	8	57	28	23	32	13	18	0.991802	0.700329	RM
SSC	13977.p1	51.8	128	male	quad	9	89	119	99	114	87	114	0.338792	0.792463
SSC	13980.p1	53.5	132	male	quad	8	109	92	85	97	96	109	0.619746	0.373401
SSC	13981.p1	53.5	157.5	male	quad	9	137	91	93	92	128	117	0.37373	0.973252
SSC	13982.p1	57	142	male	quad	6	119	102	124	89	177	118	0.999072	0.759511	RM
SSC	13984.p1	54.75	132	male	quad	7	80	80	66	97	43	75	0.990792	0.997393	SO
SSC	13985.p1	56.2	134	male	quad	9	102	106	98	111	101	129	0.997495	0.749229	RM
SSC	13988.p1	52.8	120.9	male	quad	8	81	86	90	88	70	72	0.773373	0.584806
SSC	13991.p1	55.5	115	male	quad	6	50	92	102	90	52	45	0.999949	0.999437	SO
SSC	13992.p1	53.5	126	female	quad	4	96	106	103	108	96	103	0.91303	0.39665	DMac
SSC	13993.p1	55.75	125.5	male	quad	7	108	12	27	45	24	48	0.982555	0.0724591	DMac
SSC	13996.p1	53	125	male	quad	6	70	27	20	34	14	24	0.883304	0.995367
SSC	13997.p1	53	147	male	quad	7	144	86	103	79	150	102	0.156772	0.390744
SSC	13998.p1	53	124	male	quad	10	100	87	86	89	87	87	0.589324	0.137345
SSC	14004.p1	53.4	141	male	quad	10	116	50	41	54	48	63	0.588854	0.776517
SSC	14005.p1	57	168.5	male	quad	10	189	73	79	73	129	111	0.885227	0.251694
SSC	14006.p1	60	168.4	female	quad	9	182	28	24	31	43	56	0.999999	0.876273	RM
SSC	14007.p1	56	140	male	quad	9	96	88	85	92	76	85	0.995917	0.99342	SO
SSC	14008.p1	54	134.5	male	quad	6	97	101	117	93	128	90	0.849024	0.898089
SSC	14009.p1	55.6	149.9	female	quad	6	148	98	109	91	174	129	0.973183	0.296004	DMac
SSC	14011.p1	54.5	140.5	female	quad	8	105	53	31	69	33	72	0.987352	0.954253	SO
SSC	14012.p1	54	145.5	male	quad	7	125	85	75	94	85	111	0.650563	0.805926
SSC	14014.p1	47	105	female	quad	8	94	20	13	28	13	26	2.40071e-05	1.44737e-05
SSC	14015.p1	54	133	male	quad	4	125	41	46	36	58	45	0.650563	0.101662
SSC	14016.p1	55.4	116.8	male	quad	6	63	85	79	92	43	59	0.999605	0.948808	RM
SSC	14017.p1	52.5	152.7	male	quad	6	136	100	100	100	132	137	0.134076	0.892205
SSC	14018.p1	56	133	male	quad	7	104	133	119	134	144	171	0.995917	0.615617	DMac
SSC	14019.p1	54	151	female	quad	6	211	68	67	72	108	120	0.350803	0.0146947
SSC	14022.p1	55	143.4	male	quad	5	133	91	103	87	141	112	0.804007	0.478423
SSC	14023.p1	54.4	141	male	quad	4	100	72	86	69	79	68	0.912266	0.987354	SO
SSC	14025.p1	55	151.1	female	quad	10	143	90	103	85	150	109	0.95665	0.551195	DMac
SSC	14026.p1	58.2	187	male	quad	Not calculated for Module 4	215	85	89	84	183	149	0.944237	0.964235	RM
SSC	14027.p1	54.3	131	female	quad	8	86	68	60	78	43	58	0.992115	0.961376	SO
SSC	14028.p1	54	134.1	male	quad	7	108	126	112	128	132	158	0.759869	0.560385
SSC	14030.p1	56	170.18	male	quad	4	175	79	77	75	111	107	0.765184	0.659676
SSC	14031.p1	50.5	116	male	quad	8	50	41	29	53	14	26	0.371209	0.999792
SSC	14032.p1	55	154.9	male	quad	10	145	40	42	39	66	48	0.710446	0.805519
SSC	14036.p1	50.5	109.2	male	quad	7	59	99	94	103	57	65	0.302694	0.61303
SSC	14037.p1	53	121	male	quad	9	80	83	74	92	51	69	0.819861	0.638772
SSC	14038.p1	55.5	152	male	quad	10	129	61	54	74	70	84	0.941915	0.951582	RM
SSC	14039.p1	49.5	121	male	quad	8	114	91	103	87	127	101	0.00184365	0.00346233
SSC	14040.p1	54.3	147.2	male	quad	9	136	42	28	50	37	66	0.620305	0.637439
SSC	14041.p1	51.5	113.5	female	quad	8	50	52	37	67	19	34	0.908789	0.999006	SO
SSC	14042.p1	55	163	female	quad	8	143	57	32	77	46	98	0.95665	0.978507	SO
SSC	14043.p1	54	137	male	quad	10	87	47	44	52	36	45	0.915855	0.998412	SO
SSC	14044.p1	58	154.1	male	quad	8	140	106	96	111	136	177	0.999341	0.874471	RM
SSC	14046.p1	53.5	128.8	male	quad	7	87	36	24	56	21	43	0.834004	0.887498
SSC	14047.p1	56	124.5	male	quad	9	68	91	90	94	55	64	0.999889	0.997274	SO
SSC	14048.p1	56	133.2	male	quad	6	114	117	133	106	198	135	0.98956	0.311791	DMac
SSC	14051.p1	50.3	124.3	male	quad	8	103	113	107	115	112	128	0.0254921	0.0986254
SSC	14053.p1	53.4	125.1	male	quad	6	77	71	45	91	28	68	0.893343	0.950626
SSC	14055.p1	53.9	151	male	quad	6	170	120	119	118	294	300	0.186114	0.0203063
SSC	14058.p1	55.5	117.5	male	quad	10	81	81	81	84	58	63	0.998536	0.296514	DMac
SSC	14061.p1	52	121	male	quad	8	77	93	75	107	49	88	0.536118	0.765306
SSC	14063.p1	53	137	male	quad	6	109	99	83	107	94	131	0.461658	0.728352
SSC	14065.p1	55	147	male	quad	8	129	27	17	37	22	48	0.880266	0.795068
SSC	14066.p1	52.7	119.1	male	quad	10	85	88	87	91	69	78	0.624733	0.264793
SSC	14068.p1	55	165.6	male	quad	6	214	31	18	50	39	81	0.199006	0.0426695
SSC	14071.p1	54	144.78	female	quad	9	120	75	45	91	54	108	0.87599	0.884894
SSC	14075.p1	52.7	144.5	male	quad	6	133	54	69	47	91	62	0.17099	0.55015
SSC	14076.p1	52.3	125.5	male	quad	6	85	99	90	104	73	90	0.496748	0.771641
SSC	14077.p1	57.3	176.5	male	quad	6	180	94	113	85	213	137	0.923802	0.851793	RM
SSC	14080.p1	53.5	132.1	male	quad	10	99	87	99	82	96	78	0.735336	0.722938
SSC	14081.p1	53	112.9	male	quad	6	61	94	87	101	48	63	0.914251	0.827476	RM
SSC	14082.p1	55.5	158.9	male	quad	6	163	78	80	79	118	113	0.738037	0.415495
SSC	14084.p1	55	133.8	male	quad	5	125	86	103	79	132	91	0.880266	0.128085
SSC	14085.p1	52	125	male	quad	8	73	80	70	89	44	64	0.536118	0.985078
SSC	14086.p1	52.5	105.3	male	quad	6	62	75	64	86	31	49	0.829715	0.132997
SSC	14088.p1	60	170.18	male	quad	6	168	94	107	88	186	135	0.999928	0.837824	RM
SSC	14090.p1	54.5	145.5	male	quad	6	107	120	114	130	125	169	0.924425	0.991418	SO
SSC	14093.p1	54	136.5	male	quad	7	113	76	60	88	69	96	0.759869	0.57355
SSC	14095.p1	50.5	127	male	quad	8	94	86	90	85	84	76	0.0700332	0.529208
SSC	14096.p1	54	142	male	quad	8	130	64	46	75	62	89	0.650563	0.468016
SSC	14097.p1	53	138	male	quad	7	132	117	112	117	162	173	0.23741	0.190971
SSC	14100.p1	54.5	111.76	male	quad	7	51	83	75	91	33	45	0.998825	0.986204	SO
SSC	14101.p1	53	130	female	quad	9	93	109	120	102	114	96	0.896229	0.789917
SSC	14103.p1	58	186	male	quad	6	211	13	8	17	18	36	0.924937	0.953101	SO
SSC	14104.p1	54	117.5	male	quad	8	95	81	71	94	58	87	0.915855	0.0259815	DMac
SSC	14107.p1	57	157	female	quad	7	180	61	67	60	101	87	0.991578	0.193216	DMac
SSC	14108.p1	55.5	154.5	male	quad	5	146	115	100	129	150		0.82775	0.762717
SSC	14109.p1	52	117	male	quad	8	94	101	104	100	99	93	0.400243	0.0252635
SSC	14110.p1	56.2	166	male	quad	8	173	77	72	84	103	133	0.809736	0.474589
SSC	14111.p1	52.2	106	female	quad	7	49	92	104	89	52	45	0.976231	0.903484	RM
SSC	14112.p1	54	143	female	quad	10	110	98	103	95	118	107	0.87599	0.956833
SSC	14113.p1	52.5	126.5	male	quad	10	68	81	91	79	57	51	0.78083	0.999445
SSC	14114.p1	61	190	male	quad	9	188	30	20	34	39	65	0.99999	0.997381	SO
SSC	14115.p1	53.3	141.1	male	quad	10	146	42	29	48	42	70	0.219632	0.0901094
SSC	14116.p1	52.4	114.2	male	quad	6	65	109	108	108	73	72	0.807895	0.758817
SSC	14117.p1	53	116.4	male	quad	9	74	57	70	55	45	43	0.819861	0.51867
SSC	14118.p1	52.6	118.5	male	quad	10	64	111	96	117	58	80	0.849878	0.971855
SSC	14119.p1	60	158	male	quad	9	106	103	98	106	103	118	1	0.999999	SO
SSC	14120.p1	55	140	male	quad	8	110	108	110	106	141	126	0.934225	0.85947	RM
SSC	14121.p1	50.5	123	female	quad	8	118	58	56	67	66	71	0.0312967	0.00798885
SSC	14122.p1	55	142	male	quad	8	127	39	26	45	33	57	0.880266	0.549888
SSC	14123.p1	60	172.7	male	quad	10	212	110	87	121	168	198	0.998471	0.298666	DMac
SSC	14124.p1	58.9	173.8	male	quad	9	179	105	105	105	195	192	0.998431	0.754553	RM
SSC	14125.p1	48.5	109.2	male	quad	6	84	91	89	94	70	77	0.000948253	0.0039398
SSC	14127.p1	51.4	103.4	female	quad	10	52	74	78	76	37	37	0.892649	0.566882
SSC	14128.p1	52	133	female	quad	10	115	62	74	57	82	61	0.28469	0.320999
SSC	14129.p1	52.5	138.2	male	quad	9	88	89	103	84	90	72	0.561546	0.998949
SSC	14130.p1	52	131.5	male	quad	7	115	19	13	24	16	28	0.184487	0.191913
SSC	14131.p1	53.5	169	male	quad	7	157	109	118	103	189	170	0.179546	0.968623
SSC	14132.p1	50	135.4	male	quad	10	139	76	45	95	67	132	0.00106786	0.0408652
SSC	14133.p1	51.8	109	female	quad	7	52	48	34	66	18	31	0.946422	0.945082	RM
SSC	14134.p1	51.4	108.7	male	quad	5	55	114	111	113	64	63	0.592249	0.771953
SSC	14135.p1	53.5	140	male	quad	7	129	81	86	82	103	98	0.49685	0.364435
SSC	14136.p1	56.2	165	male	quad	8	187	59	53	63	91	93	0.722165	0.12843
SSC	14137.p1	52	122	male	quad	6	88	35	37	47	31	34	0.400243	0.369055
SSC	14139.p1	55.5	153	male	quad	7	146	14	10	19	14	28	0.82775	0.686167
SSC	14141.p1	53	109.2	male	quad	5	58	67	68	79	30	40	0.941404	0.66683	RM
SSC	14142.p1	51.3	104.5	male	quad	9	50	112	104	115	52	61	0.635143	0.650997
SSC	14146.p1	54.7	128	male	quad	6	95	122	122	119	130	135	0.974315	0.569082	DMac
SSC	14147.p1	58.5	166.1	male	quad	9	156	94	96	93	148	144	0.998506	0.937073	RM
SSC	14149.p1	51.6	131.6	male	quad	7	99	99	108	94	106	92	0.183203	0.689031
SSC	14150.p1	54.5	140.5	male	quad	6	129	89	81	96	100	123	0.782769	0.396274
SSC	14151.p1	50	126.5	male	quad	6	93	92	85	97	76	95	0.0298399	0.529497
SSC	14152.p1	54.5	134.62	male	quad	8	113	100	93	104	104	128	0.865843	0.437647
SSC	14153.p1	52	121	female	quad	9	74	64	82	50	55	34	0.766554	0.880054
SSC	14154.p1	53	99.5	male	quad	4	49	95	83	104	37	51	0.962305	0.20393	DMac
SSC	14155.p1	58.5	133.4	male	quad	9	98	104	110	101	106	101	0.999998	0.828598	RM
SSC	14157.p1	50.5	109.2	male	quad	8	59	101	114	93	73	58	0.302694	0.61303
SSC	14158.p1	51	151	female	quad	9	142	70	59	77	84	96	0.0449408	0.582771
SSC	14159.p1	57	140	male	quad	7	99	122	120	119	141	135	0.999721	0.984131	SO
SSC	14160.p1	51.5	140	male	quad	9	96	128	125	123	141	135	0.162589	0.99342
SSC	14161.p1	52	126	male	quad	8	80	69	81	67	58	53	0.536118	0.928337
SSC	14163.p1	49	105.41	male	quad	6	55	76	81	78	39	43	0.038642	0.450414
SSC	14165.p1	55	155	male	quad	7	145	92	108	85	162	116	0.710446	0.809732
SSC	14167.p1	60.5	178	male	quad	Not calculated for Module 4	179	132	150	115	213	210	0.999986	0.909089	RM
SSC	14168.p1	56.5	155.8	male	quad	9	173	140	123	140	213	213	0.866003	0.054961
SSC	14169.p1	53	117.9	male	quad	6	70	62	39	72	28	51	0.883304	0.819962
SSC	14172.p1	52	121	male	quad	6	74	94	104	91	78	63	0.536118	0.86634
SSC	14174.p1	57	163	male	quad	8	183	68	32	89	72	142	0.885227	0.109083
SSC	14175.p1	51	149	male	quad	7	168	96	97	96	156	155	0.000894855	0.0155512
SSC	14178.p1	52	121.92	male	quad	8	83	27	16	38	14	32	0.536118	0.580752
SSC	14179.p1	53.5	119	male	quad	7	92	87	88	88	76	79	0.834004	0.0865938
SSC	14180.p1	57	147	male	quad	7	97	122	134	112	165	116	0.999721	0.999916	SO
SSC	14181.p1	56	149	male	quad	7	119	96	103	94	127	108	0.98956	0.973749	SO
SSC	14183.p1	56	154	male	quad	8	109	100	92	104	106	120	0.98956	0.999919	SO
SSC	14185.p1	56.5	144.5	male	quad	9	126	55	39	69	51	83	0.990875	0.732279	RM
SSC	14186.p1	50	105	male	quad	6	64	72	81	73	46	44	0.131616	0.0748896
SSC	14187.p1	55	154.94	male	quad	7	133	99	115	90	174	115	0.804007	0.966809
SSC	14188.p1	54	173	male	quad	5	187	69	77	66	121	99	0.136892	0.553171
SSC	14189.p1	56	128	male	quad	9	82	76	86	75	64	63	0.999647	0.950561	SO
SSC	14192.p1	52.7	123.7	female	quad	8	99	103	106	102	107	103	0.744697	0.166757
SSC	14195.p1	55.3	134.7	male	quad	9	94	32	31	32	30	31	0.992605	0.949019	RM
SSC	14198.p1	56.25	142.8	male	quad	7	113	38	23	53	26	60	0.993975	0.908682	RM
SSC	14200.p1	55	125	female	quad	7	82	89	94	89	76	74	0.999689	0.843839	RM
SSC	14201.p1	51.5	121	male	quad	9	99	43	36	48	30	46	0.162589	0.0553759
SSC	14202.p1	52.5	145.2	male	quad	6	105	132	131	125	174	152	0.42959	0.99424
SSC	14203.p1	56	134.6	male	quad	7	103	20	12	28	13	29	0.995917	0.755948	RM
SSC	14204.p1	53	152.4	female	quad	8	112	61	68	57	76	64	0.615278	0.999391
SSC	14206.p1	49.8	127.6	female	quad	7	86	23	11	35	10	30	0.057067	0.859167
SSC	14207.p1	52.2	111.4	female	quad	8	72	61	67	64	39	46	0.817846	0.253172
SSC	14208.p1	59.8	176.8	male	quad	7	203	67	79	63	132	98	0.999588	0.933194	DMac
SSC	14209.p1	53.9	125.1	male	quad	9	83	47	30	49	28	41	0.951199	0.814572	RM
SSC	14210.p1	53	131.5	male	quad	9	93	111	83	125	72	141	0.713112	0.863132
SSC	14211.p1	49	105	male	quad	10	61	46	36	61	22	34	0.0257366	0.144945
SSC	14213.p1	50	110	male	quad	9	65	30	28	33	18	22	0.131616	0.369971
SSC	14214.p1	56	130	male	quad	6	85	73	80	74	61	63	0.998686	0.956328	SO
SSC	14215.p1	48.3	108.5	female	quad	7	63	45	46	45	28	29	0.0165406	0.441243
SSC	14216.p1	52	121	male	quad	10	71	108	111	105	82	75	0.639953	0.934866
SSC	14217.p1	52	127	female	quad	9	86	110	111	109	96	96	0.645344	0.830152
SSC	14219.p1	49.5	123.3	male	quad	5	89	99	100	98	85	86	0.0109886	0.433268
SSC	14221.p1	52.5	101.6	female	quad	6	82	103	98	105	79	85	0.880332	6.15724e-05
SSC	14223.p1	53.5	134	male	quad	9	92	65	60	81	45	67	0.834004	0.957106
SSC	14224.p1	58	143.5	male	quad	6	123	125	108	129	153	199	0.999803	0.747546	RM
SSC	14225.p1	52	132.08	male	quad	6	65	32	19	45	13	29	0.704944	1
SSC	14226.p1	53.4	136.1	male	quad	6	115	85	90	84	105	92	0.588854	0.483167
SSC	14227.p1	57	152.4	male	quad	6	147	47	42	50	61	66	0.982878	0.621212	DMac
SSC	14228.p1	56.5	157	male	quad	9	159	70	70	73	96	96	0.921394	0.457926	DMac
SSC	14229.p1	54	132	female	quad	7	92	75	76	77	69	66	0.98414	0.90363	RM
SSC	14230.p1	53.6	146.2	male	quad	6	123	49	40	60	49	66	0.528322	0.871365
SSC	14231.p1	55.3	149.5	male	quad	10	138	74	77	76	98	95	0.862501	0.716626
SSC	14232.p1	53.5	142	female	quad	4	141	18	15	22	21	31	0.668095	0.131301
SSC	14233.p1	60.8	182.88	male	quad	7	201	13	6	19	13	39	0.99998	0.904126	RM
SSC	14234.p1	53.5	144.8	male	quad	7	107	86	86	87	93	94	0.735336	0.98782
SSC	14236.p1	57.9	181	male	quad	Not calculated for Module 4	212	98	81	108	150	210	0.91355	0.799738	RM
SSC	14237.p1	51	99.3	male	quad	6	53	117	113	116	64	61	0.536928	0.0713872
SSC	14238.p1	61	171	male	quad	7	211	112	108	113	213	209	0.999902	0.212641	DMac
SSC	14239.p1	51.7	109.4	male	quad	6	64	126	110	129	78	94	0.614113	0.363637
SSC	14240.p1	55.2	148.2	male	quad	5	137	114	117	111	174	162	0.844491	0.669792
SSC	14241.p1	49.3	114.1	female	quad	9	71	24	18	31	13	22	0.0754494	0.523117
SSC	14242.p1	55	117	male	quad	7	89	93	84	99	69	87	0.985844	0.0686691	DMac
SSC	14243.p1	52	129	male	quad	9	75	72	70	78	46	56	0.536118	0.99755
SSC	14244.p1	55	135	male	quad	8	108	67	80	61	82	59	0.934225	0.625667	DMac
SSC	14245.p1	50	123.19	female	quad	7	86	79	94	74	79	63	0.0804029	0.571904
SSC	14246.p1	52	120	male	quad	7	72	78	63	90	37	65	0.536118	0.873307
SSC	14247.p1	55	157.5	male	quad	9	141	106	114	101	180	150	0.804007	0.945381
SSC	14249.p1	55	132	male	quad	10	92	78	83	79	69	69	0.985844	0.904457	RM
SSC	14252.p1	54	164	male	quad	7	174	77	99	67	174	100	0.207426	0.327848
SSC	14253.p1	51	118	male	quad	6	78	98	58	116	46	84	0.231622	0.470019
SSC	14254.p1	54.5	130	male	quad	10	90	17	12	22	11	20	0.962896	0.868465	RM
SSC	14256.p1	54	154.7	male	quad	6	183	101	105	98	194	179	0.136892	0.005732
SSC	14257.p1	52	126	male	quad	5	95	24	24	24	23	23	0.400243	0.409321
SSC	14258.p1	56	132	male	quad	10	92	39	47	33	34	36	0.998686	0.904457	RM
SSC	14259.p1	54	125	male	quad	8	108	88	69	75	69	117	0.759869	0.0604145
SSC	14260.p1	54	123.5	male	quad	8	102	101	107	97	111	101	0.849024	0.0867975
SSC	14261.p1	56.5	173.1	male	quad	10	203	101	114	94	213	173	0.793572	0.933194
SSC	14263.p1	54.5	150	male	quad	8	133	109	124	100	198	143	0.678444	0.847741
SSC	14264.p1	54.5	122	male	quad	8	76	60	59	65	36	49	0.984266	0.859457	RM
SSC	14265.p1	57	168.5	male	quad	8	151	31	37	27	57	42	0.982878	0.991332	SO
SSC	14267.p1	56.5	148	male	quad	10	139	81	64	94	85	133	0.979026	0.602294	DMac
SSC	14268.p1	53.8	124.4	male	quad	7	87	61	54	70	39	60	0.887755	0.610798
SSC	14270.p1	52.5	115.9	female	quad	8	65	61	76	58	43	41	0.956401	0.901376	RM
SSC	14271.p1	48	99	male	quad	9	51	85	83	89	34	43	0.00743781	0.103583
SSC	14272.p1	53	124.2	male	quad	8	92	93	100	91	90	81	0.713112	0.384275
SSC	14275.p1	50	102	male	quad	7	48	130	107	138	58	74	0.226627	0.506918
SSC	14278.p1	58.9	179.5	male	quad	10	169	83	93	79	156	116	0.998431	0.988793	SO
SSC	14279.p1	54	147	male	quad	6	113	103	86	112	97	142	0.759869	0.982026
SSC	14280.p1	53	124	male	quad	6	113	25	18	33	20	37	0.461658	0.0182688
SSC	14282.p1	48.5	113	female	quad	10	66	91	81	100	48	63	0.0152461	0.684826
SSC	14283.p1	56.5	155	male	quad	6	161	33	33	33	54	53	0.921394	0.276272	DMac
SSC	14284.p1	56	135	male	quad	8	122	106	98	110	125	149	0.975339	0.231403	DMac
SSC	14285.p1	51.2	108	male	quad	6	48	68	52	78	30	36	0.603045	0.95322
SSC	14288.p1	58	157.5	male	quad	6	174	86	89	87	147	135	0.988137	0.0767409	DMac
SSC	14290.p1	56.5	176.5	male	quad	9	206	49	49	70	66	117	0.616749	0.569406
SSC	14291.p1	56	151.5	male	quad	7	132	149	141	143	201	213	0.949639	0.911209	RM
SSC	14292.p1	55	112.5	male	quad	9	66	49	49	49	16	27	0.997871	0.559382	DMac
SSC	14293.p1	58	171.5	male	quad	5	168	99	108	94	192	159	0.988137	0.881264	RM
SSC	14295.p1	53	126.5	male	quad	9	87	70	62	79	46	68	0.713112	0.766137
SSC	14296.p1	53.8	120.4	male	quad	8	62	92	106	86	67	54	0.978841	0.996407	SO
SSC	14297.p1	52	161	male	quad	7	129	45	23	40	30	52	0.11661	0.999226
SSC	14299.p1	54.5	149.5	male	quad	5	134	70	63	75	79	89	0.678444	0.808087
SSC	14301.p1	57.3	173	male	quad	6	199	115	111	115	270		0.923802	0.39514	DMac
SSC	14303.p1	55	135	male	quad	9	123	97	106	93	144	112	0.880266	0.21171
SSC	14304.p1	56.5	125	male	quad	8	98	126	118	125	123	146	0.99885	0.237117	DMac
SSC	14305.p1	53.5	125.73	male	quad	9	87	106	103	109	87	101	0.834004	0.713315
SSC	14306.p1	58	167.64	male	quad	7	163	32	10	45	17	72	0.995064	0.858514	DMac
SSC	14307.p1	57.2	168	male	quad	9	172	98	94	101	162	195	0.950134	0.6249	DMac
SSC	14308.p1	50	107.2	male	quad	6	61	91	81	99	45	61	0.131616	0.3083
SSC	14309.p1	54	107	male	quad	6	49	31	22	40	11	19	0.995614	0.891451	RM
SSC	14310.p1	55	128.5	male	quad	8	85	99	95	102	79	87	0.985844	0.917402	RM
SSC	14311.p1	53	139	male	quad	7	111	80	59	95	63	109	0.461658	0.790222
SSC	14313.p1	52	129	male	quad	8	84	86	87	89	66	70	0.400243	0.94714
SSC	14314.p1	59	173	male	quad	10	191	81	78	86	130	144	0.996854	0.488481	DMac
SSC	14315.p1	51	112	male	quad	7	56	84	69	97	43	54	0.460172	0.928068
SSC	14316.p1	53	132.08	male	quad	9	105	61	57	72	54	69	0.589324	0.511692
SSC	14319.p1	58	175.26	male	quad	7	197	82	77	88	127	159	0.975399	0.560014	DMac
SSC	14320.p1	54.5	119	female	quad	9	63	29	21	38	13	24	0.9998	0.989544	SO
SSC	14321.p1	59	152	male	quad	9	161	37	32	40	52	64	0.999607	0.15019	DMac
SSC	14323.p1	54	130	male	quad	7	89	84	82	87	64	76	0.915855	0.891272	RM
SSC	14327.p1	52.5	124.46	male	quad	6	79	104	92	111	70	91	0.692429	0.933193
SSC	14328.p1	53	144	male	quad	10	134	31	28	33	37	45	0.23741	0.489959
SSC	14329.p1	52	117	male	quad	7	78	33	34	33	26	26	0.536118	0.382128
SSC	14330.p1	52.5	127.5	female	quad	10	89	94	86	99	69	89	0.792912	0.766004
SSC	14333.p1	53	136	male	quad	8	103	79	47	94	43	100	0.589324	0.832183
SSC	14335.p1	55.5	150.5	male	quad	7	123	97	100	96	127	120	0.941915	0.969613	RM
SSC	14336.p1	56	176.8	female	quad	8	161	47	43	49	64	68	0.977696	0.999186	SO
SSC	14337.p1	50.7	128	male	quad	7	83	96	101	95	84	77	0.163353	0.93638
SSC	14338.p1	55	157	male	quad	8	164	29	20	38	33	63	0.598205	0.251132
SSC	14339.p1	53.5	131	male	quad	6	71	84	81	89	51	58	0.946119	0.999946	RM
SSC	14342.p1	55	154.8	male	quad	6	131	95	96	95	124	120	0.880266	0.975598
SSC	14343.p1	57.9	182.2	male	quad	9	168	20	17	23	30	41	0.985541	0.997183	SO
SSC	14344.p1	52	115.5	male	quad	10	71	106	88	116	61	87	0.639953	0.585346
SSC	14346.p1	56	174	female	quad	10	179	57	49	61	79	86	0.962734	0.986251	SO
SSC	14348.p1	53.2	118.5	male	quad	8	77	72	97	64	73	53	0.859855	0.562749
SSC	14349.p1	54	116	female	quad	7	87	110	108	109	93	97	0.98414	0.0838812	DMac
SSC	14350.p1	54	132	female	quad	10	95	80	68	91	55	86	0.98414	0.840876	RM
SSC	14351.p1	59	173	male	quad	6	180	23	13	28	23	51	0.996854	0.692694	DMac
SSC	14354.p1	55	162	male	quad	7	160	87	88	89	123	132	0.598205	0.703293
SSC	14356.p1	52	139	male	quad	8	94	105	96	110	90	109	0.400243	0.993925
SSC	14357.p1	52.5	127	male	quad	10	106	33	34	32	36	34	0.42959	0.154098
SSC	14358.p1	55	130	male	quad	9	125	65	80	57	97	64	0.880266	0.0371656
SSC	14359.p1	52	123	male	quad	8	83	31	26	35	22	29	0.536118	0.669494
SSC	14360.p1	54	160	female	quad	6	176	77	81	78	127	114	0.546438	0.398279
SSC	14361.p1	53	142	male	quad	6	98	101	105	98	102	98	0.589324	0.996005
SSC	14362.p1	58	190	male	quad	7	182	94	89	98	160	177	0.975399	0.998787	SO
SSC	14363.p1	55	150	male	quad	10	159	98	87	104	127	163	0.598205	0.127667
SSC	14364.p1	52	130	male	quad	9	77	114	91	124	66	109	0.536118	0.997105
SSC	14367.p1	51.5	107	male	quad	8	57	81	82	84	39	45	0.624252	0.501509
SSC	14368.p1	54	106.5	male	quad	6	54	73	75	77	33	44	0.991802	0.62266	DMac
SSC	14369.p1	53	167	male	quad	7	145	106	106	107	156	152	0.156772	0.996794
SSC	14370.p1	50	118	male	quad	8	67	72	80	73	46	50	0.0953801	0.911861
SSC	14371.p1	55.3	141.8	male	quad	7	134	100	106	94	146	124	0.862501	0.350643
SSC	14372.p1	53.5	128	male	quad	4	83	88	92	88	73	69	0.907733	0.93638	RM
SSC	14373.p1	51	118	female	quad	6	85	115	111	114	102	107	0.303349	0.221366
SSC	14375.p1	51.8	103.7	male	quad	8	66	63	65	65	34	40	0.575998	0.0226211
SSC	14376.p1	50.5	120	male	quad	7	114	23	30	17	34	19	0.017794	0.00197852
SSC	14378.p1	47.5	108.9	male	quad	7	62	64	70	63	34	36	0.000709869	0.418287
SSC	14379.p1	53	124	female	quad	9	79	65	58	75	37	54	0.947998	0.878923	RM
SSC	14380.p1	49.9	106.5	male	quad	7	53	89	92	94	45	47	0.202065	0.678664
SSC	14381.p1	54	136.5	male	quad	6	111	107	116	102	144	123	0.759869	0.635681
SSC	14384.p1	52.5	152	female	quad	7	132	44	30	50	40	66	0.338115	0.907833
SSC	14385.p1	58	161.29	female	quad	7	207	83	90	81	177	144	0.997997	0.380908	DMac
SSC	14386.p1	52	123	male	quad	6	49	92	89	96	40	45	0.825207	1
SSC	14390.p1	55.4	133.1	male	quad	7	104	98	103	96	109	98	0.984664	0.622909	DMac
SSC	14391.p1	54	147	male	quad	6	130	26	17	35	23	46	0.650563	0.773858
SSC	14393.p1	57	160	female	quad	6	168	78	96	71	162	101	0.99556	0.466196	DMac
SSC	14394.p1	53.5	149	male	quad	9	130	80	91	77	125	89	0.49685	0.860898
SSC	14395.p1	54	120	female	quad	9	73	105	105	104	79	76	0.994198	0.862383	RM
SSC	14397.p1	58	155	male	quad	9	114	65	49	80	55	84	0.999955	0.999728	SO
SSC	14400.p1	55	137	male	quad	8	100	87	80	94	76	99	0.967021	0.926967	RM
SSC	14401.p1	56.9	169	male	quad	5	184	83	90	82	156	128	0.869705	0.363537
SSC	14402.p1	54.5	119.5	male	quad	6	70	94	98	95	75	63	0.99269	0.902403	RM
SSC	14404.p1	58.5	165	male	quad	6	149	14	8	20	12	30	0.999497	0.979543	SO
SSC	14405.p1	52.9	126.6	male	quad	9	85	58	45	70	35	60	0.684734	0.836513
SSC	14406.p1	57	168.5	male	quad	6	163	92	84	98	127	158	0.964314	0.884992	DMac
SSC	14410.p1	51.2	126.5	male	quad	4	95	99	98	99	93	93	0.182761	0.448892
SSC	14411.p1	55.5	162.4	male	quad	6	139	43	17	56	23	77	0.894111	0.994537
SSC	14412.p1	54	130.8	male	quad	10	67	61	59	66	31	46	0.978566	0.999996	SO
SSC	14413.p1	55	145	male	quad	8	114	66	48	75	55	86	0.934225	0.950163	RM
SSC	14414.p1	52	117	male	quad	10	83	89	86	94	66	74	0.536118	0.193421
SSC	14415.p1	51	129.5	male	quad	6	103	116	117	114	144	139	0.0827061	0.386511
SSC	14416.p1	56	146	male	quad	7	186	32	24	36	45	66	0.668663	2.21255e-05
SSC	14417.p1	61.9	179.9	male	quad	Not calculated for Module 4	206	107	102	109	207	212	0.999995	0.768445	RM
SSC	14418.p1	54.8	134	male	quad	9	121	94	68	111	79	152	0.845761	0.200038
SSC	14419.p1	60	179	male	quad	7	192	88	118	75	201	128	0.999765	0.815945	DMac
SSC	14420.p1	55.5	130	male	quad	7	105	95	80	101	79	118	0.987517	0.356965	DMac
SSC	14423.p1	58	174.1	male	quad	9	155	46	40	62	61	78	0.998125	0.997571	SO
SSC	14424.p1	56.5	155.2	male	quad	10	161	74	65	82	88	119	0.921394	0.286204	DMac
SSC	14425.p1	52.2	129.2	male	quad	8	98	64	29	84	29	78	0.337478	0.546379
SSC	14428.p1	53.4	120.5	female	quad	7	104	94	95	95	97	97	0.898301	0.0248911
SSC	14432.p1	52.5	112	male	quad	8	69	80	75	86	45	54	0.78083	0.359013
SSC	14433.p1	57.8	106	male	quad	7	49	53	55	50	27	24	1	0.83131	RM
SSC	14435.p1	51.4	118.5	male	quad	9	62		21	42	13	26	0.516526	0.986443
SSC	14436.p1	53.5	148.8	male	quad	6	144	93	100	91	138	126	0.268556	0.500513
SSC	14437.p1	59	164	male	quad	5	171	116	116	114	201	206	0.99878	0.356013	DMac
SSC	14440.p1	55.5	177	male	quad	7	150	68	51	79	82	112	0.82775	0.999915
SSC	14442.p1	58.5	163	male	quad	5	150	86	84	89	112	122	0.999497	0.950297	SO
SSC	14444.p1	56.5	167	female	quad	9	211	33	24	38	51	79	0.951027	0.763121	RM
SSC	14445.p1	54.5	155	male	quad	10	129	78	73	83	91	99	0.782769	0.984697
SSC	14446.p1	53.1	122.6	male	quad	8	78	25	19	31	14	24	0.840679	0.831041
SSC	14448.p1	55	133	male	quad	10	116	23	12	34	14	39	0.934225	0.250494	DMac
SSC	14449.p1	56	156	female	quad	8	205	68	78	65	138	102	0.893853	0.105305
SSC	14450.p1	55	165	male	quad	10	161	84	82	87	112	128	0.598205	0.810101
SSC	14452.p1	55.1	140.1	male	quad	4	126	115	113	114	159	162	0.895308	0.449117
SSC	14453.p1	52	139	male	quad	6	104	50	36	61	31	57	0.28074	0.925414
SSC	14454.p1	54	116.8	male	quad	8	80	21	13	30	10	24	0.958984	0.282367	DMac
SSC	14455.p1	50	104.5	female	quad	8	60	91	106	85	67	53	0.282233	0.245948
SSC	14456.p1	56.4	155.3	male	quad	7	129	165	161	154	213	209	0.988743	0.986528	SO
SSC	14458.p1	55	145.5	male	quad	10	136	46	24	66	33	78	0.804007	0.530906
SSC	14459.p1	56	175.4	male	quad	7	195	121	114	121	213	206	0.668663	0.590147
SSC	14460.p1	50.8	107.6	male	quad	6	51	95	101	94	53	47	0.469772	0.858492
SSC	14463.p1	53.5	139.1	male	quad	7	112	67	48	82	54	86	0.619746	0.800821
SSC	14464.p1	57.3	150.5	male	quad	9	125	32	24	40	30	49	0.998615	0.957013	SO
SSC	14465.p1	54.5	150	male	quad	6	139	104	93	109	137	144	0.678444	0.717947
SSC	14467.p1	58.9	171.4	male	quad	5	169	94	86	100	132	161	0.998431	0.859722	RM
SSC	14468.p1	51.4	116.84	male	quad	6	99	89	86	93	82	93	0.143547	0.00788409
SSC	14469.p1	54	130.7	male	quad	5	139	97	102	95	150	126	0.528174	0.00644539
SSC	14470.p1	57.5	142.2	male	quad	7	116	20	13	27	16	31	0.999779	0.835342	RM
SSC	14472.p1	54.5	135.7	male	quad	5	99	88	104	81	103	78	0.924425	0.90332	RM
SSC	14473.p1	58.5	177	male	quad	8	185	71	63	77	96	119	0.9906	0.804355	RM
SSC	14474.p1	54.2	145	male	quad	4	132	93	76	104	97	149	0.590079	0.609539
SSC	14475.p1	52.6	122.2	male	quad	8	80	121	105	126	82	106	0.720782	0.732759
SSC	14477.p1	54.5	122.5	male	quad	8	97	66	63	73	52	66	0.924425	0.131197	DMac
SSC	14478.p1	46.4	113.2	male	quad	6	66	33	31	36	21	24	8.22447e-06	0.625732
SSC	14479.p1	56.8	132.1	male	quad	9	98	105	99	108	96	103	0.9995	0.755242	RM
SSC	14480.p1	54.5	148	male	quad	10	132	12	6	17	8	23	0.678444	0.779949
SSC	14481.p1	57	161.8	male	quad	6	136	75	91	69	118	81	0.992382	0.996589	SO
SSC	14482.p1	53.5	113.7	male	quad	8	51	19	11	26	6	13	0.986077	0.996831	SO
SSC	14483.p1	55	143	male	quad	9	108	36	29	42	32	45	0.934225	0.965449	RM
SSC	14484.p1	56.5	173.5	male	quad	9	195	72	78	72	132	113	0.793572	0.46826
SSC	14485.p1	56	139	male	quad	9	94	114	133	102	144	101	0.998686	0.993925	SO
SSC	14486.p1	53.8	121.6	male	quad	6	95	114	116	112	116	110	0.887755	0.132079
SSC	14487.p1	54	129.5	male	quad	10	86	94	86	101	67	84	0.915855	0.930692	RM
SSC	14489.p1	53.7	134	male	quad	7	106	79	73	86	70	87	0.78533	0.620143
SSC	14490.p1	59.6	178.5	male	quad	8	215	49	25	55	51	90	0.996062	0.655112	DMac
SSC	14491.p1	53.3	127.7	male	quad	8	87	113	109	113	93	101	0.790186	0.836542
SSC	14492.p1	51	101.6	male	quad	6	53	114	109	115	58	63	0.536928	0.197894
SSC	14493.p1	54	138	male	quad	6	113	126	126	121	180	176	0.759869	0.676731
SSC	14495.p1	52.8	129	male	quad	4	97	103	100	105	97	105	0.52572	0.569318
SSC	14496.p1	54.5	145.5	male	quad	10	128	59	53	62	69	69	0.782769	0.74049
SSC	14497.p1	51.6	112.2	male	quad	6	69	105	102	105	72	75	0.509973	0.37705
SSC	14498.p1	52.8	154.1	male	quad	6	139	104	119	97	192	138	0.191678	0.890193
SSC	14500.p1	57.5	168.5	male	quad	4	158	83	83	85	118	122	0.9858	0.954306	SO
SSC	14501.p1	53	161.3	female	quad	7	168	60	66	57	97	78	0.23679	0.570363
SSC	14502.p1	59	146.5	female	quad	10	142	62	43	81	61	101	1	0.306576	DMac
SSC	14503.p1	53.3	145	male	quad	8	146	30	37	27	54	39	0.219632	0.229062
SSC	14505.p1	52.5	106.4	male	quad	9	50	33	24	41	12	20	0.912568	0.817836	RM
SSC	14506.p1	53.5	132.08	male	quad	9	114	75	68	83	75	93	0.619746	0.243955
SSC	14507.p1	58	175.26	male	quad	Not calculated for Module 4	194	118	101	124	189	213	0.975399	0.592797	DMac
SSC	14508.p1	53	114	male	quad	6	67	103	93	108	60	73	0.883304	0.648487
SSC	14509.p1	54.5	138	male	quad	10	106	129	119	129	153	177	0.924425	0.856092	RM
SSC	14511.p1	56	160	male	quad	6	113	81	55	98	61	106	0.98956	0.999996	SO
SSC	14513.p1	52.1	121	male	quad	7	98	26	20	32	20	32	0.308538	0.065764
SSC	14514.p1	54.3	139	male	quad	8	135	82	49	105	66	132	0.620305	0.18275
SSC	14515.p1	52.5	128	male	quad	6	99	101	93	106	94	112	0.42959	0.414493
SSC	14517.p1	56	148	male	quad	7	135	97	96	97	129	131	0.949639	0.710088	RM
SSC	14519.p1	53.6	126.8	male	quad	6	77	133	124	134	101	133	0.920633	0.9791	SO
SSC	14520.p1	55.5	152.5	male	quad	8	142	77	70	84	90	112	0.894111	0.769189
SSC	14521.p1	50.5	131	male	quad	7	114	113	127	105	177	130	0.017794	0.186936
SSC	14522.p1	56	174	male	quad	7	196	52	60	49	96	78	0.668663	0.489227
SSC	14523.p1	56.5	163.5	female	quad	5	206	111	114	108	213	213	0.951027	0.539942	DMac
SSC	14524.p1	54	127	male	quad	6	75	65	54	76	33	61	0.958984	0.990735	SO
SSC	14525.p1	54	149	male	quad	6	142	10	7	12	10	18	0.528174	0.574952
SSC	14526.p1	51	125	male	quad	8	80	93	84	101	61	81	0.231622	0.892853
SSC	14527.p1	53.5	143.7	male	quad	9	130	89	88	91	106	114	0.49685	0.580267
SSC	14531.p1	51.5	106.2	male	quad	6	66	26	15	36	10	24	0.476742	0.0820991
SSC	14532.p1	69	175.26	male	quad	6	199	99	101	98	180	176	1	0.540845	DMac
SSC	14533.p1	53.7	141.2	male	quad	7	119	53	40	61	48	72	0.67912	0.713511
SSC	14534.p1	59	179	male	quad	Not calculated for Module 4	195	128	122	125	189	213	0.996854	0.791225	RM
SSC	14535.p1	52.5	96.5	male	quad	7	54	98	97	100	49	51	0.874928	0.00939676
SSC	14536.p1	56	161	male	quad	7	162	38	32	41	52	66	0.847532	0.576284
SSC	14537.p1	56.25	160.5	male	quad	7	158	96	107	91	180	135	0.888807	0.694095
SSC	14538.p1	56.9	157.4	male	quad	5	150	98	96	99	141	155	0.979278	0.789084	RM
SSC	14539.p1	56	146.5	male	quad	9	114	122	111	124	148	169	0.98956	0.972452	SO
SSC	14540.p1	53	139	male	quad	6	105	71	55	87	51	85	0.589324	0.910916
SSC	14541.p1	61.1	186.5	male	quad	Not calculated for Module 4	184	125	112	126	213	207	0.999993	0.991695	SO
SSC	14542.p1	54.3	126.9	male	quad	8	128	62	60	63	76	81	0.733583	0.00652469
SSC	14544.p1	53.5	143	male	quad	9	153	40	38	41	58	63	0.268556	0.154764
SSC	14545.p1	56.2	150.5	male	quad	9	135	97	113	86	174	112	0.963945	0.831171	RM
SSC	14547.p1	56	138.5	male	quad	8	99	71	60	95	55	93	0.995917	0.968004	SO
SSC	14548.p1	56	174	male	quad	Not calculated for Module 4	207	101	83	112	150	207	0.466625	0.400905
SSC	14549.p1	57	159	male	quad	10	165	78	57	92	82	152	0.964314	0.348034	DMac
SSC	14550.p1	52.5	133.5	female	quad	9	126	37	31	40	39	51	0.445147	0.122882
SSC	14551.p1	54.5	179	male	quad	9	153	131	125	127	189	212	0.565159	0.990567
SSC	14552.p1	51.2	111.4	male	quad	10	77	94	92	98	66	75	0.284786	0.0737841
SSC	14554.p1	60.5	172	male	quad	10	165	79	70	87	99	131	0.999997	0.936654	RM
SSC	14555.p1	53	127.1	female	quad	10	98	45	42	50	36	50	0.821489	0.409256
SSC	14557.p1	57	146	male	quad	10	104	95	80	104	79	115	0.999721	0.997302	SO
SSC	14558.p1	54	151	male	quad	4	146	110	83	124	107	204	0.410382	0.570747
SSC	14559.p1	54.5	163.8	male	quad	9	155	109	110	107	147	173	0.565159	0.901047
SSC	14560.p1	55.4	125.6	male	quad	7	79	101	98	103	75	82	0.998091	0.933193	RM
SSC	14561.p1	54.5	109	male	quad	6	51	49	49	49	13	24	0.998825	0.926983	RM
SSC	14563.p1	52	107.7	male	quad	7	51	98	101	97	52	50	0.825207	0.864491
SSC	14564.p1	58.2	172.5	male	quad	8	174	94	103	87	190	148	0.992141	0.798875	RM
SSC	14565.p1	55.5	129	male	quad	5	80	93	101	91	81	70	0.998536	0.983353	SO
SSC	14566.p1	54	161.29	male	quad	7	164	28	12	44	20	72	0.298577	0.494363
SSC	14568.p1	54.5	120	male	quad	6	83	98	98	99	79	82	0.984266	0.415499	DMac
SSC	14569.p1	56	160	male	quad	6	155	155	153	144	213	213	0.909215	0.765318	RM
SSC	14570.p1	54.1	126.5	male	quad	6	81	78	63	91	42	75	0.965729	0.926092	RM
SSC	14571.p1	54	138	female	quad	9	123	53	43	58	52	71	0.87599	0.425609
SSC	14572.p1	51	105	male	quad	9	51	70	67	77	31	36	0.536928	0.643432
SSC	14573.p1	54	122	male	quad	8	87	63	69	65	52	54	0.915855	0.410241	DMac
SSC	14574.p1	59.5	180	male	quad	9	213	46	33	69	70	113	0.995077	0.747159	RM
SSC	14575.p1	53	162	male	quad	10	164	89	77	98	115	167	0.0958274	0.537672
SSC	14576.p1	56	174.5	male	quad	Not calculated for Module 4	207	49	34	56	72	88	0.466625	0.432994
SSC	14577.p1	49	114	male	quad	6	83	111	110	109	93	98	0.00861253	0.0645957
SSC	14578.p1	57	165	male	quad	10	181	46	35	65	64	93	0.885227	0.212741
SSC	14579.p1	55	154	female	quad	6	156	19	13	25	21	39	0.880003	0.307247
SSC	14582.p1	53	144	female	quad	8	104	94	88	98	91	103	0.821489	0.992468
SSC	14586.p1	54.1	138.4	female	quad	10	114	83	82	87	93	96	0.892767	0.714022
SSC	14587.p1	52.2	130.5	male	quad	4	113	101	101	102	116	115	0.230267	0.182148
SSC	14590.p1	57	154.5	male	quad	7	147	86	87	87	121	123	0.982878	0.735425	RM
SSC	14591.p1	52.5	122	male	quad	8	65	135	148	122	100	84	0.829715	0.99565
SSC	14592.p1	53.5	132.5	male	quad	8	85	26	21	32	18	27	0.834004	0.987644
SSC	14593.p1	51.4	129.5	male	quad	6	117	103	96	109	114	150	0.0838427	0.0857071
SSC	14594.p1	54.5	149.2	male	quad	10	160	111	108	112	186	300	0.444371	0.0882902
SSC	14595.p1	50	109.22	male	quad	7	89	78	87	79	72	67	0.0298399	0.000925818
SSC	14596.p1	55	176	male	quad	10	165	91	76	102	105	171	0.598205	0.982887
SSC	14597.p1	52.4	128.4	male	quad	6	104	87	108	78	116	77	0.398179	0.278768
SSC	14598.p1	54.6	122.5	male	quad	7	91	34	27	40	25	36	0.969039	0.293738	DMac
SSC	14599.p1	55.5	147.5	male	quad	5	137	117	126	110	204	165	0.894111	0.628192
SSC	14600.p1	56	158	male	quad	9	195	66	28	91	54	166	0.668663	0.00481645
SSC	14601.p1	52.5	156.5	female	quad	4	196	48	59	42	97	67	0.0689567	0.132231
SSC	14602.p1	58.5	165	male	quad	8	165	95	83	104	121	174	0.998506	0.689543	DMac
SSC	14603.p1	57	168.7	male	quad	7	181	74	75	77	116	116	0.885227	0.411693
SSC	14604.p1	60	174	male	quad	6	208		27	64	57	107	0.998471	0.395473	DMac
SSC	14606.p1	55	171	male	quad	6	183	61	70	57	105	84	0.371047	0.507386
SSC	14607.p1	53.9	146.7	female	quad	6	103	107	114	103	135	112	0.956416	0.998783	SO
SSC	14608.p1	52.3	117	male	quad	8	80	96	106	92	87	72	0.632285	0.297539
SSC	14609.p1	53	129	male	quad	9	115	57	52	59	60	67	0.461658	0.0932131
SSC	14610.p1	57	175.2	male	quad	8	196	51	21	76	42	129	0.885227	0.566567
SSC	14611.p1	56	138	male	quad	7	111	26	19	33	21	36	0.98956	0.733387	RM
SSC	14612.p1	50	114	male	quad	5	58	36	32	41	19	25	0.175324	0.952955
SSC	14613.p1	55	135	male	quad	7	122	23	19	27	24	33	0.880266	0.231403
SSC	14615.p1	55.9	151.1	male	quad	5	168	72	62	80	88	111	0.74091	0.0325698
SSC	14616.p1	51.6	142.3	female	quad	6	133	68	47	80	64	99	0.118076	0.377394
SSC	14617.p1	53	125	male	quad	6	80	78	92	75	70	59	0.819861	0.892853
SSC	14618.p1	51.5	127.5	male	quad	10	95	133	113	136	110	156	0.254522	0.529178
SSC	14619.p1	55	133.5	male	quad	5	94	131	130	124	150	132	0.985844	0.918034	RM
SSC	14620.p1	52.5	117.6	male	quad	8	63	63	81	60	44	44	0.829715	0.966622
SSC	14623.p1	54.2	122.7	male	quad	8	102	25	20	31	20	32	0.883673	0.0648073
SSC	14626.p1	51	128	male	quad	7	100	85	91	83	91	79	0.0827061	0.378671
SSC	14629.p1	55	142	male	quad	7	129	18	10	26	14	34	0.880266	0.495163
SSC	14631.p1	53	159.6	male	quad	7	155	17	11	24	17	37	0.156772	0.7467
SSC	14632.p1	55.3	168.8	male	quad	6	199	66	72	65	116	100	0.460375	0.170856
SSC	14633.p1	55.5	169.5	male	quad	9	157	80	73	88	100	133	0.738037	0.973495
SSC	14634.p1	54.4	127.5	male	quad	8	101	66	64	73	56	68	0.912266	0.309422	DMac
SSC	14635.p1	54	152.5	female	quad	9	143	132	117	134	186	212	0.805325	0.637446
SSC	14637.p1	54	112	male	quad	10	65	63	69	65	36	42	0.985959	0.563818	DMac
SSC	14638.p1	52	111	male	quad	8	56	75	74	80	33	42	0.768322	0.884727
SSC	14639.p1	58	147	male	quad	8	111	70	51	82	57	88	0.999955	0.988696	SO
SSC	14640.p1	57	169	male	quad	9	210	60	51	65	90	105	0.751008	0.132458
SSC	14641.p1	52	108.9	male	quad	8	56	55	53	58	30	33	0.768322	0.741344
SSC	14642.p1	53	117	female	quad	7	78	47	49	46	39	36	0.947998	0.42575	DMac
SSC	14643.p1	57	147	female	quad	6	107	29	30	28	33	30	0.999995	0.996648	SO
SSC	14644.p1	56.9	157.4	male	quad	7	159	121	104	126	168	213	0.957771	0.481377	DMac
SSC	14645.p1	56.5	158	male	quad	9	126	126	114	127	162	194	0.990875	0.998213	SO
SSC	14646.p1	58.5	172	male	quad	9	198	86	75	94	120	171	0.9906	0.342883	DMac
SSC	14648.p1	51	105	male	quad	5	48	86	95	85	45	40	0.536928	0.801538
SSC	14649.p1	52.5	144	male	quad	9	130	95	98	94	123	117	0.212619	0.599669
SSC	14652.p1	53.5	109	male	quad	6	83	34	22	52	19	39	0.907733	0.00460901	DMac
SSC	14653.p1	54.5	128.5	male	quad	10	105	78	83	79	79	73	0.924425	0.257174	DMac
SSC	14658.p1	54.5	126	male	quad	6	75	41	40	42	30	31	0.984266	0.983227	SO
SSC	14659.p1	57.5	146	male	quad	8	126	17	9	25	12	31	0.999184	0.809101	RM
SSC	14660.p1	54	128	female	quad	9	109	71	64	76	69	81	0.87599	0.174666
SSC	14661.p1	53	168	male	quad	9	190	92	73	104	111	205	0.0314644	0.214536
SSC	14662.p1	53.8	126.8	male	quad	6	85	56	71	52	52	48	0.887755	0.846877
SSC	14664.p1	58	185.42	male	quad	Not calculated for Module 4	199	102	95	106	186	209	0.975399	0.960731	SO
SSC	14666.p1	54.7	137.8	male	quad	7	86	101	113	92	99	81	0.974315	0.999423	SO
SSC	14668.p1	58.5	145	male	quad	9	125	106	76	123	85	174	0.999959	0.781591	RM
SSC	14669.p1	53.4	133.8	male	quad	8	129	91	91	92	109	114	0.465399	0.0832416
SSC	14670.p1	51	103	male	quad	10	57	83	70	99	34	54	0.460172	0.14932
SSC	14671.p1	54	127.5	male	quad	6	92	96	86	102	76	94	0.915855	0.649269	RM
SSC	14675.p1	55.2	147.1	male	quad	10	123	77	58	90	68	108	0.908933	0.901167	RM
SSC	14676.p1	53	118.1	male	quad	6	78	94	98	94	73	72	0.819861	0.478964
SSC	14677.p1	51.9	132.08	female	quad	6	100	88	107	79	106	77	0.482508	0.707241
SSC	14678.p1	52.8	139.7	male	quad	4	117	78	86	77	100	84	0.398711	0.673696
SSC	14679.p1	51.5	123	female	quad	6	107	47	54	47	49	50	0.346519	0.0435373
SSC	14680.p1	55.5	151	male	quad	10	147	93	98	92	138	128	0.82775	0.537806
SSC	14681.p1	52.5	112	male	quad	9	54	43	32	53	18	29	0.874928	0.962184
SSC	14682.p1	53.9	157	female	quad	4	134	97	88	102	112	144	0.780998	0.973288
SSC	14684.p1	54.5	141	male	quad	4	111	100	108	95	132	107	0.865843	0.880081
SSC	14685.p1	54.9	151.13	male	quad	8	136	104	98	108	133	155	0.781564	0.837742
SSC	14686.p1	52.5	117.5	male	quad	7	84	100	103	98	88	84	0.561546	0.193472
SSC	14687.p1	51	116.3	male	quad	10	79	47	62	38	43	30	0.231622	0.933194
SSC	14691.p1	52.9	156.5	female	quad	7	124	115	109	116	150	159	0.581955	0.997616
SSC	14692.p1	52	138	male	quad	7	92	100	89	106	78	100	0.400243	0.994448
SSC	14694.p1	53	130	female	quad	7	99	74	83	73	79	66	0.821489	0.593888
SSC	14695.p1	51.5	130	male	quad	6	92	112	116	107	106	99	0.254522	0.815059
SSC	14696.p1	53.3	119	male	quad	9	77	104	102	103	79	81	0.8774	0.606823
SSC	14697.p1	51.9	116.8	male	quad	6	62	92	91	96	52	56	0.675733	0.962626
SSC	14698.p1	55.75	144.5	male	quad	6	154	135	148	119	213	207	0.872987	0.0684532
SSC	14699.p1	58	192	male	quad	Not calculated for Module 4	209	76	100	66	192	105	0.924937	0.996388	SO

## Sheet: S4
Cohort	Chr	Start	End	Ref	Alt	Type	Fam	Pheno	SampleID	Consequence	SYMBOL	Gene	gnomADg_AF	PolyPhen	pLI_score
SSC	chr17	68906046	.	G	A	SNV	13882	case	13882.p1	missense_variant&splice_region_variant	ABCA8	ENSG00000141338		benign	0
SSC	chr6	159778654	.	G	A	SNV	13322	case	13322.p1	splice_region_variant&intron_variant	ACAT2	ENSG00000120437	0.000129		0
SSC	chr3	64561733	.	G	A	SNV	14490	case	14490.p1	stop_gained	ADAMTS9	ENSG00000163638			0
SSC	chr3	123327758	.	G	A	SNV	11653	case	11653.p1	missense_variant&splice_region_variant	ADCY5	ENSG00000173175		probably_damaging	1
SSC	chr7	44112911	.	TGA	T	Indel	14346	case	14346.p1	splice_region_variant&intron_variant	AEBP1	ENSG00000106624			0
SSC	chr9	114062675	.	A	G	SNV	13993	case	13993.p1	splice_donor_variant	AMBP	ENSG00000106927			0
SSC	chr16	89280322	.	C	A	SNV	13875	case	13875.p1	stop_gained	ANKRD11	ENSG00000167522			1
SSC	chr20	58221467	.	G	A	SNV	12189	case	12189.p1	stop_gained	ANKRD60	ENSG00000124227	0.00443		0
SSC	chr11	22255451	.	C	T	SNV	12792	case	12792.p1	stop_gained	ANO5	ENSG00000171714			0
SSC	chr6	157189671	.	A	AC	Indel	14393	case	14393.p1	frameshift_variant	ARID1B	ENSG00000049618			1
SSC	chr1	169127268	.	C	T	SNV	12840	case	12840.p1	stop_gained	ATP1B1	ENSG00000143153			1
SSC	chr1	109486500	.	T	C	SNV	11037	case	11037.p1	splice_region_variant&intron_variant	ATXN7L2	ENSG00000162650			0.87
SSC	chr17	44195493	.	G	A	SNV	14611	case	14611.p1	splice_region_variant&intron_variant	ATXN7L3	ENSG00000087152			1
SSC	chr2	32442089	.	GT	G	Indel	13770	case	13770.p1	frameshift_variant	BIRC6	ENSG00000115760			1
SSC	chr21	39196527	.	GT	G	Indel	14292	case	14292.p1	frameshift_variant	BRWD1	ENSG00000185658			1
SSC	chr12	107642178	.	C	T	SNV	12550	case	12550.p1	splice_region_variant&intron_variant	BTBD11	ENSG00000151136			1
SSC	chr6	38580228	.	G	A	SNV	14442	case	14442.p1	stop_gained	BTBD9	ENSG00000183826			0
SSC	chr11	68261948	.	AGTCTCTACCT	A	Indel	11256	case	11256.p1	frameshift_variant	C11orf24	ENSG00000171067			0
SSC	chr9	129829545	.	T	C	SNV	11078	case	11078.p1	splice_region_variant&intron_variant	C9orf78	ENSG00000136819			0
SSC	chr5	96742651	.	A	G	SNV	11037	case	11037.p1	splice_region_variant&intron_variant	CAST	ENSG00000153113			0
SSC	chr15	55359693	.	G	A	SNV	12563	case	12563.p1	stop_gained	CCPG1	ENSG00000260916			0
SSC	chr15	42728672	.	CT	C	Indel	12622	case	12622.p1	frameshift_variant	CDAN1	ENSG00000140326			0
SSC	chr5	24492863	.	GA	G	Indel	12329	case	12329.p1	frameshift_variant	CDH10	ENSG00000040731			0.29
SSC	chr19	42512343	.	A	G	SNV	11435	case	11435.p1	splice_region_variant&intron_variant	CEACAM1	ENSG00000079385			0
SSC	chr18	37275199	.	C	A	SNV	14214	case	14214.p1	stop_gained	CELF4	ENSG00000101489			1
SSC	chr14	21402010	.	G	A	SNV	14016	case	14016.p1	stop_gained	CHD8	ENSG00000100888			1
SSC	chr14	21391016	.	A	AT	Indel	14233	case	14233.p1	frameshift_variant	CHD8	ENSG00000100888			1
SSC	chr14	21403214	.	T	C	SNV	11654	case	11654.p1	splice_acceptor_variant	CHD8	ENSG00000100888			1
SSC	chr6	42937712	.	T	A	SNV	12324	case	12324.p1	splice_region_variant&intron_variant	CNPY3	ENSG00000137161			0.4
SSC	chr4	108869117	.	GT	G	Indel	12118	case	12118.p1	frameshift_variant	COL25A1	ENSG00000188517			0
SSC	chr7	130298747	.	G	T	SNV	12498	case	12498.p1	missense_variant&splice_region_variant	CPA4	ENSG00000128510		probably_damaging	0
SSC	chr17	30443906	.	C	G	SNV	12066	case	12066.p1	stop_gained	CPD	ENSG00000108582			0
SSC	chr3	97892993	.	TGTGA	T	Indel	14500	case	14500.p1	splice_donor_variant&intron_variant	CRYBG3	ENSG00000080200	3.23e-05		0
SSC	chr1	114738043	.	G	A	SNV	13608	case	13608.p1	stop_gained	CSDE1	ENSG00000009307			1
SSC	chr6	31668537	.	A	G	SNV	12729	case	12729.p1	splice_acceptor_variant	CSNK2B	ENSG00000204435			0.92
SSC	chr16	67616845	.	C	CA	Indel	14346	case	14346.p1	frameshift_variant	CTCF	ENSG00000102974			1
SSC	chr2	127187293	.	AC	A	Indel	14307	case	14307.p1	frameshift_variant	CYP27C1	ENSG00000186684			0
SSC	chr18	53322044	.	T	C	SNV	12764	case	12764.p1	splice_region_variant&intron_variant	DCC	ENSG00000187323	9.69e-05		0.99
SSC	chr5	13923294	.	CA	C	Indel	11610	case	11610.p1	frameshift_variant	DNAH5	ENSG00000039139			0
SSC	chr10	127444277	.	C	T	SNV	14565	case	14565.p1	missense_variant&splice_region_variant	DOCK1	ENSG00000150760		benign	0.01
SSC	chr2	162008659	.	T	C	SNV	13409	case	13409.p1	splice_region_variant&synonymous_variant	DPP4	ENSG00000197635			0
SSC	chr1	111120701	.	A	G	SNV	12360	case	12360.p1	splice_region_variant&intron_variant	DRAM2	ENSG00000156171			0
SSC	chr21	40085600	.	A	T	SNV	12329	case	12329.p1	splice_donor_variant	DSCAM	ENSG00000171587			1
SSC	chr9	127818712	.	G	C	SNV	13730	case	13730.p1	splice_region_variant&intron_variant	ENG	ENSG00000106991			1
SSC	chr4	82457043	.	G	T	SNV	14668	case	14668.p1	splice_region_variant&intron_variant	ENOPH1	ENSG00000145293			0.01
SSC	chr8	123775203	.	C	T	SNV	12221	case	12221.p1	stop_gained	FAM91A1	ENSG00000176853			0
SSC	chr13	98448298	.	AAG	A	Indel	12235	case	12235.p1	frameshift_variant	FARP1	ENSG00000152767			0
SSC	chr16	30668649	.	T	C	SNV	14538	case	14538.p1	splice_region_variant&intron_variant	FBRS	ENSG00000156860			1
SSC	chr1	152314443	.	CCT	C	Indel	13471	case	13471.p1	frameshift_variant	FLG	ENSG00000143631	6.47e-05		0
SSC	chr11	47767226	.	AC	A	Indel	11700	case	11700.p1	frameshift_variant	FNBP4	ENSG00000109920			1
SSC	chr8	144475057	.	C	T	SNV	13517	case	13517.p1	splice_acceptor_variant	FOXH1	ENSG00000160973			0.04
SSC	chr11	11293132	.	TCATCCACG	T	Indel	13548	case	13548.p1	frameshift_variant	GALNT18	ENSG00000110328			0
SSC	chr11	11293142	.	TG	T	Indel	13548	case	13548.p1	frameshift_variant	GALNT18	ENSG00000110328			0
SSC	chr7	100687545	.	CA	C	Indel	14114	case	14114.p1	frameshift_variant	GIGYF1	ENSG00000146830	6.47e-05		0
SSC	chr1	41583044	.	C	CG	Indel	11940	case	11940.p1	frameshift_variant	HIVEP3	ENSG00000127124			0.91
SSC	chr19	38849844	.	TCCGCCGC	T	Indel	14043	case	14043.p1	frameshift_variant	HNRNPL	ENSG00000104824			1
SSC	chr2	176189859	.	A	AT	Indel	14604	case	14604.p1	frameshift_variant	HOXD1	ENSG00000128645			0
SSC	chr19	18177761	.	C	G	SNV	11909	case	11909.p1	stop_gained	IFI30	ENSG00000216490			0
SSC	chr1	78654286	.	C	A	SNV	14009	case	14009.p1	splice_region_variant&intron_variant	IFI44	ENSG00000137965			0
SSC	chr6	160024707	.	A	G	SNV	14016	case	14016.p1	splice_region_variant&intron_variant	IGF2R	ENSG00000197081			1
SSC	chr8	42048691	.	TTTTG	T	Indel	12108	case	12108.p1	frameshift_variant	KAT6A	ENSG00000083168			1
SSC	chr18	47077462	.	G	C	SNV	11872	case	11872.p1	splice_donor_variant	KATNAL2	ENSG00000167216			0
SSC	chr1	202736338	.	G	A	SNV	12418	case	12418.p1	stop_gained	KDM5B	ENSG00000117139	3.23e-05		0
SSC	chr17	7846603	.	CG	C	Indel	12683	case	12683.p1	frameshift_variant	KDM6B	ENSG00000132510			1
SSC	chr17	7845870	.	A	G	SNV	11329	case	11329.p1	splice_acceptor_variant	KDM6B	ENSG00000132510			1
SSC	chr4	55087758	.	C	T	SNV	14047	case	14047.p1	missense_variant&splice_region_variant	KDR	ENSG00000128052		possibly_damaging	1
SSC	chr7	105107653	.	TC	T	Indel	12952	case	12952.p1	frameshift_variant	KMT2E	ENSG00000005483			1
SSC	chr11	68171014	.	C	T	SNV	12864	case	12864.p1	splice_donor_variant	KMT5B	ENSG00000110066			1
SSC	chr12	52378378	.	C	T	SNV	12686	case	12686.p1	missense_variant&splice_region_variant	KRT84	ENSG00000161849	0.000129	probably_damaging	0
SSC	chr19	42406387	.	G	A	SNV	12011	case	12011.p1	splice_region_variant&synonymous_variant	LIPE	ENSG00000079435			0
SSC	chr18	59347509	.	T	C	SNV	14346	case	14346.p1	splice_region_variant&intron_variant	LMAN1	ENSG00000074695			0
SSC	chr6	40432471	.	CA	C	Indel	14477	case	14477.p1	frameshift_variant	LRFN2	ENSG00000156564			0.01
SSC	chr7	134143057	.	C	T	SNV	12180	case	12180.p1	splice_region_variant&intron_variant	LRGUK	ENSG00000155530	6.46e-05		0
SSC	chr12	25062908	.	C	T	SNV	12390	case	12390.p1	splice_region_variant&intron_variant	LRMP	ENSG00000118308	0.000194		0
SSC	chr2	169185798	.	G	A	SNV	12409	case	12409.p1	stop_gained	LRP2	ENSG00000081479			1
SSC	chr21	28946228	.	C	A	SNV	11843	case	11843.p1	stop_gained	LTN1	ENSG00000198862			0.01
SSC	chr21	28957475	.	G	A	SNV	13358	case	13358.p1	missense_variant&splice_region_variant	LTN1	ENSG00000198862		possibly_damaging	0.01
SSC	chr9	5892550	.	G	T	SNV	13289	case	13289.p1	stop_gained&splice_region_variant	MLANA	ENSG00000120215			0
SSC	chr21	36372474	.	CAG	C	Indel	14310	case	14310.p1	frameshift_variant	MORC3	ENSG00000159256			1
SSC	chr2	42644249	.	G	A	SNV	13298	case	13298.p1	splice_region_variant&intron_variant	MTA3	ENSG00000057935			0.03
SSC	chr15	79845211	.	T	TA	Indel	13590	case	13590.p1	frameshift_variant&stop_lost	MTHFS	ENSG00000136371			0
SSC	chr10	110208089	.	T	C	SNV	12565	case	12565.p1	splice_region_variant&intron_variant	MXI1	ENSG00000119950			0
SSC	chr20	43715243	.	TG	T	Indel	12418	case	12418.p1	frameshift_variant	MYBL2	ENSG00000101057			0.12
SSC	chr8	143577061	.	C	T	SNV	11356	case	11356.p1	splice_donor_variant	NAPRT	ENSG00000147813			0
SSC	chr2	182926842	.	C	A	SNV	12764	case	12764.p1	stop_gained	NCKAP1	ENSG00000061676			1
SSC	chr2	133130114	.	A	G	SNV	11509	case	11509.p1	splice_region_variant&intron_variant	NCKAP5	ENSG00000176771			0
SSC	chr17	31232834	.	C	G	SNV	13882	case	13882.p1	stop_gained	NF1	ENSG00000196712			0.9
SSC	chr9	14150144	.	C	T	SNV	14385	case	14385.p1	splice_donor_variant	NFIB	ENSG00000147862			1
SSC	chr2	112723124	.	C	T	SNV	14181	case	14181.p1	stop_gained	NT5DC4	ENSG00000144130			0
SSC	chr12	106067491	.	G	A	SNV	13349	case	13349.p1	stop_gained	NUAK1	ENSG00000074590			0.1
SSC	chr11	114571052	.	AC	A	Indel	14473	case	14473.p1	frameshift_variant	NXPE4	ENSG00000137634			0
SSC	chr12	76399948	.	TTCTTC	T	Indel	11731	case	11731.p1	frameshift_variant	OSBPL8	ENSG00000091039			0.01
SSC	chr17	3898009	.	C	T	SNV	14293	case	14293.p1	splice_region_variant&synonymous_variant	P2RX1	ENSG00000108405			0
SSC	chr2	205615510	.	C	G	SNV	13982	case	13982.p1	stop_gained	PARD3B	ENSG00000116117			0
SSC	chr7	100604056	.	CT	C	Indel	13018	case	13018.p1	frameshift_variant	PCOLCE	ENSG00000106333			0
SSC	chr2	241852951	.	TG	T	Indel	11707	case	11707.p1	frameshift_variant	PDCD1	ENSG00000188389			0.42
SSC	chr6	107458991	.	T	A	SNV	14433	case	14433.p1	missense_variant&splice_region_variant	PDSS2	ENSG00000164494		possibly_damaging	0
SSC	chr2	238252935	.	G	A	SNV	11355	case	11355.p1	stop_gained	PER2	ENSG00000132326			0.71
SSC	chr6	63703543	.	CCG	C	Indel	14133	case	14133.p1	frameshift_variant	PHF3	ENSG00000118482			0.99
SSC	chr6	79025518	.	CTTTAT	C	Indel	14228	case	14228.p1	frameshift_variant&splice_region_variant	PHIP	ENSG00000146247			1
SSC	chr1	20639952	.	C	T	SNV	13162	case	13162.p1	stop_gained	PINK1	ENSG00000158828			0
SSC	chr17	45439605	.	GAGGAATCCTTCATACACCCCGTCTGCGATCTGCGGAGGGCAAGT	G	Indel	13907	case	13907.p1	splice_acceptor_variant&coding_sequence_variant&intron_variant	PLEKHM1	ENSG00000225190	6.46e-05		0.01
SSC	chr1	150156957	.	C	CGT	Indel	14107	case	14107.p1	frameshift_variant	PLEKHO1	ENSG00000023902			0.48
SSC	chr10	116625948	.	A	G	SNV	14183	case	14183.p1	splice_region_variant&synonymous_variant	PNLIPRP2	ENSG00000266200			0
SSC	chr9	137464348	.	G	A	SNV	14189	case	14189.p1	stop_gained	PNPLA7	ENSG00000130653			0
SSC	chr3	73063670	.	T	G	SNV	12972	case	12972.p1	splice_region_variant&intron_variant	PPP4R2	ENSG00000163605			1
SSC	chr22	50418979	.	C	T	SNV	13064	case	13064.p1	missense_variant&splice_region_variant	PPP6R2	ENSG00000100239		possibly_damaging	0.16
SSC	chr13	39029273	.	ATACT	A	Indel	12396	case	12396.p1	splice_region_variant&intron_variant	PROSER1	ENSG00000120685			0.71
SSC	chr1	227845524	.	G	A	SNV	11164	case	11164.p1	stop_gained	PRSS38	ENSG00000185888			0
SSC	chr8	18872654	.	TC	T	Indel	11842	case	11842.p1	frameshift_variant	PSD3	ENSG00000156011			0.01
SSC	chr17	67347395	.	G	A	SNV	11365	case	11365.p1	stop_gained	PSMD12	ENSG00000197170			1
SSC	chr10	87933163	.	T	TA	Indel	14611	case	14611.p1	frameshift_variant	PTEN	ENSG00000171862			0.26
SSC	chr12	112486468	.	AC	A	Indel	11625	case	11625.p1	frameshift_variant	PTPN11	ENSG00000179295			1
SSC	chr8	60572063	.	C	T	SNV	11077	case	11077.p1	stop_gained	RAB2A	ENSG00000104388			0.99
SSC	chr14	24268365	.	C	T	SNV	12669	case	12669.p1	splice_region_variant&intron_variant	RABGGTA	ENSG00000100949			0
SSC	chr1	8361229	.	G	A	SNV	11654	case	11654.p1	stop_gained	RERE	ENSG00000142599			1
SSC	chr1	8364842	.	G	T	SNV	11440	case	11440.p1	splice_region_variant&intron_variant	RERE	ENSG00000142599			1
SSC	chr1	192810272	.	G	A	SNV	12851	case	12851.p1	splice_region_variant&intron_variant	RGS2	ENSG00000116741			0
SSC	chr6	72179688	.	T	TA	Indel	13162	case	13162.p1	frameshift_variant	RIMS1	ENSG00000079841			0.99
SSC	chr9	36375932	.	A	G	SNV	12056	case	12056.p1	splice_donor_variant	RNF38	ENSG00000137075			1
SSC	chr17	42987271	.	C	T	SNV	14258	case	14258.p1	stop_gained	RUNDC1	ENSG00000198863			0
SSC	chr6	130145421	.	G	A	SNV	14288	case	14288.p1	splice_region_variant&synonymous_variant	SAMD3	ENSG00000164483			0
SSC	chr2	165354309	.	G	T	SNV	11114	case	11114.p1	stop_gained	SCN2A	ENSG00000136531			1
SSC	chr3	47057442	.	AT	A	Indel	12565	case	12565.p1	frameshift_variant	SETD2	ENSG00000181555			1
SSC	chr11	70485987	.	CTG	C	Indel	12380	case	12380.p1	frameshift_variant	SHANK2	ENSG00000162105			0
SSC	chr22	50721504	.	T	TG	Indel	14470	case	14470.p1	frameshift_variant	SHANK3	ENSG00000251322			1
SSC	chr17	63833991	.	G	A	SNV	11678	case	11678.p1	stop_gained	SMARCD2	ENSG00000108604			0
SSC	chr6	107533455	.	A	G	SNV	12187	case	12187.p1	splice_region_variant&intron_variant	SOBP	ENSG00000112320			1
SSC	chr9	135698331	.	C	T	SNV	11216	case	11216.p1	missense_variant&splice_region_variant	SOHLH1	ENSG00000165643		benign	0
SSC	chr10	95339192	.	CCA	C	Indel	13147	case	13147.p1	frameshift_variant	SORBS1	ENSG00000095637			0
SSC	chr2	54629896	.	G	T	SNV	13882	case	13882.p1	stop_gained	SPTBN1	ENSG00000115306			1
SSC	chr15	42675738	.	C	T	SNV	12617	case	12617.p1	stop_gained	STARD9	ENSG00000159433			0
SSC	chr14	64003330	.	G	A	SNV	13548	case	13548.p1	missense_variant&splice_region_variant	SYNE2	ENSG00000054654		probably_damaging	0
SSC	chr5	179899312	.	AAG	A	Indel	11298	case	11298.p1	splice_region_variant&intron_variant	TBC1D9B	ENSG00000197226			0
SSC	chr18	55261466	.	C	T	SNV	12358	case	12358.p1	splice_region_variant&synonymous_variant	TCF4	ENSG00000196628			1
SSC	chr3	196327033	.	C	T	SNV	12840	case	12840.p1	splice_acceptor_variant	TM4SF19	ENSG00000145107			0
SSC	chr16	19045000	.	C	G	SNV	11723	case	11723.p1	missense_variant&splice_region_variant	TMC7	ENSG00000170537		benign	0
SSC	chr5	88291481	.	G	A	SNV	13424	case	13424.p1	splice_region_variant&intron_variant&non_coding_transcript_variant	TMEM161B	ENSG00000247828	6.46e-05		0
SSC	chr1	32077257	.	C	T	SNV	14467	case	14467.p1	stop_gained	TMEM39B	ENSG00000121775			0.01
SSC	chr1	12115730	.	G	A	SNV	12340	case	12340.p1	splice_donor_variant	TNFRSF8	ENSG00000120949			0.86
SSC	chr2	229836980	.	G	A	SNV	12867	case	12867.p1	stop_gained	TRIP12	ENSG00000153827			1
SSC	chr12	104339139	.	G	A	SNV	14111	case	14111.p1	missense_variant&splice_region_variant	TXNRD1	ENSG00000198431		benign	0
SSC	chr2	199933186	.	G	A	SNV	12843	case	12843.p1	stop_gained	TYW5	ENSG00000162971			0
SSC	chr2	233767873	.	C	T	SNV	14644	case	14644.p1	stop_gained	UGT1A4	ENSG00000244474	6.46e-05		0
SSC	chr19	57130628	.	GA	G	Indel	13054	case	13054.p1	frameshift_variant	USP29	ENSG00000131864			NA
SSC	chr6	31779071	.	G	A	SNV	14574	case	14574.p1	stop_gained	VARS	ENSG00000204394			0
SSC	chr10	28590744	.	CAA	C	Indel	14200	case	14200.p1	frameshift_variant	WAC	ENSG00000095787			1
SSC	chr4	84794624	.	G	A	SNV	12044	case	12044.p1	stop_gained	WDFY3	ENSG00000163625	3.23e-05		1
SSC	chr4	84797999	.	T	A	SNV	13094	case	13094.p1	stop_gained	WDFY3	ENSG00000163625			1
SSC	chr2	74423315	.	C	G	SNV	12902	case	12902.p1	splice_region_variant&intron_variant	WDR54	ENSG00000005448			0
SSC	chr13	20796184	.	G	A	SNV	13017	case	13017.p1	stop_gained	XPO4	ENSG00000132953			1
SSC	chr10	27142388	.	T	C	SNV	14009	case	14009.p1	splice_region_variant&synonymous_variant	YME1L1	ENSG00000136758			0.03
SSC	chr4	68330234	.	AT	A	Indel	14402	case	14402.p1	frameshift_variant	YTHDC1	ENSG00000083896			1
SSC	chr10	30845477	.	CTG	C	Indel	14477	case	14477.p1	frameshift_variant	ZNF438	ENSG00000183621			0
SSC	chr16	71880027	.	C	T	SNV	13907	case	13907.p1	splice_region_variant&intron_variant	ZNF821	ENSG00000102984			0
SSC	chr19	55616569	.	CG	C	Indel	14229	case	14229.p1	frameshift_variant	ZNF865	ENSG00000261221			1
SSC	chr18	35254379	.	C	T	SNV	11888	case	11888.p1	missense_variant&splice_region_variant	ZSCAN30	ENSG00000186814		benign	0
SSC	chr2	50604053	50646289	.	.	CNV	12119	case	12119.p1	DEL	NRXN1	ENSG00000179915			0
APP	chr15	33634585	.	G	T	SNV	109858-100	case	109858-100	intronic;splicing	RYR3	ENSG00000198838			0.71
APP	chr1	28651001	28759000	.	.	CNV	107899-200	case	107899-200	DUP	GMEB1|YTHDF2	ENSG00000162419|ENSG00000198492			0.99|1

## Sheet: S5
Annotation Cluster 1	Enrichment Score: 4.532389875403327
Category	Term	Count	%	PValue	Genes	List Total	Pop Hits	Pop Total	Fold Enrichment	Bonferroni	Benjamini	FDR
UP_KW_MOLECULAR_FUNCTION	KW-0156~Chromatin regulator	14	8.75	4.15e-06	KMT2E, KDM6B, KDM5B, SMARCD2, SETD2, CHD8, CTCF, ARID1B, ASXL1, NSD1, KAT6A, WAC, KMT5B, ATXN7L3	106	317	11889	4.95346	0.000212	0.000212	0.000212
GOTERM_BP_DIRECT	GO:0006338~chromatin remodeling	12	7.5	6.08e-05	PER2, RERE, KDM6B, KDM5B, SMARCD2, CHD8, NSD1, WAC, HUWE1, KMT5B, MTA3, ARID1B	150	343	19734	4.60268	0.0719	0.0615	0.0614
GOTERM_BP_DIRECT	GO:0045893~positive regulation of DNA-templated transcription	17	10.625	0.0001	KMT2E, RERE, SMARCD2, CHD8, FOXH1, CTCF, ARID1B, PER2, NFIB, NSD1, KAT6A, WAC, HIVEP3, TCF4, PHIP, MTA3, ATXN7L3	150	713	19734	3.13677	0.116	0.0615	0.0614
Annotation Cluster 2	Enrichment Score: 4.492000920887052
Category	Term	Count	%	PValue	Genes	List Total	Pop Hits	Pop Total	Fold Enrichment	Bonferroni	Benjamini	FDR
GOTERM_CC_DIRECT	GO:0005634~nucleus	72	45	5.69e-06	PHF3, RERE, KDM5B, SETD2, GMEB1, MYT1L, CHD8, CELF4, PTEN, CTCF, SOBP, SYNE2, SYNE1, RGS2, PPP4R2, XPO4, ZSCAN30, SIN3A, PPP6R2, KDR, KMT5B, MYBL2, ATXN7L3, ENOPH1, KDM6B, RAB2A, MORC3, TYW5, STARD9, FOXH1, ZEB2, KAT6A, CSNK2B, ZNF438, WAC, BIRC6, PLEKHO1, PHIP, FLG, KMT2E, SMARCD2, WDR26, HOXD1, YTHDC1, ANKRD11, RNF38, AEBP1, C9ORF78, NUAK1, SOHLH1, NSD1, UBN2, MXI1, HIVEP3, ZNF821, ZNF865, MTA3…	153	6175	20887	1.59177	0.00159	0.00159	0.00159
GOTERM_CC_DIRECT	GO:0005654~nucleoplasm	51	31.875	4.7e-05	RERE, KDM5B, SETD2, GMEB1, CHD8, CELF4, PTEN, CTCF, SYNE2, SYNE1, PPP4R2, XPO4, SIN3A, TNFRSF8, KMT5B, MYBL2, C11ORF24, FNBP4, KDM6B, MORC3, ARID1B, ZEB2, KAT6A, CSNK2B, ZNF438, WAC, WDFY3, DOCK1, KMT2E, SMARCD2, WDR26, HOXD1, YTHDC1, ANKRD11, RNF38, C9ORF78, NUAK1, NSD1, UBN2, MXI1, MTA3, TXNRD1, HUWE1, PTPN11, ASXL1, PER2, HNRNPL, NFIB, NF1, TRIP12, BRWD1	153	4030	20887	1.72763	0.0131	0.00658	0.00655
UP_KW_CELLULAR_COMPONENT	KW-0539~Nucleus	68	42.5	0.000125	RERE, KDM5B, SETD2, GMEB1, MYT1L, CHD8, CELF4, PTEN, CTCF, SYNE2, SYNE1, RGS2, PPP4R2, XPO4, ZSCAN30, SIN3A, KDR, KMT5B, MYBL2, ATXN7L3, ENOPH1, TNPO3, KDM6B, MORC3, STARD9, FOXH1, ARID1B, ZEB2, KAT6A, CSNK2B, ZNF438, WAC, WDFY3, PLEKHO1, PHIP, KMT2E, SMARCD2, WDR26, HOXD1, YTHDC1, ANKRD11, RNF38, AEBP1, C9ORF78, NUAK1, SOHLH1, NSD1, MXI1, HIVEP3, ZNF821, ZNF865, MTA3, OSBPL8, YTHDF2, AMBP, TXNRD…	141	5858	17942	1.4771	0.00449	0.0045	0.0045
Annotation Cluster 3	Enrichment Score: 3.4952348344612143
Category	Term	Count	%	PValue	Genes	List Total	Pop Hits	Pop Total	Fold Enrichment	Bonferroni	Benjamini	FDR
UP_SEQ_FEATURE	CROSSLNK:Glycyl lysine isopeptide (Lys-Gly) (interchain with G-Cter in SUMO2)	26	16.25	1.3e-05	RERE, PHF3, KDM5B, SMARCD2, SETD2, YTHDC1, CHD8, CTCF, SOBP, SIN3A, ZSCAN30, NSD1, UBN2, ZNF865, KMT5B, MYBL2, FBRS, FNBP4, KDM6B, CAST, MORC3, HNRNPL, ZEB2, CSDE1, KAT6A, PHIP	158	1277	20569	2.65057	0.0157	0.00316	0.00315
UP_KW_PTM	KW-0832~Ubl conjugation	42	26.25	0.000652	RERE, KMT2E, PHF3, KDM5B, SMARCD2, SETD2, YTHDC1, CHD8, PTEN, LTN1, CTCF, SOBP, SYNE2, NUAK1, SIN3A, ZSCAN30, NSD1, UBN2, KDR, ZNF865, KMT5B, MYBL2, FBRS, FNBP4, KDM6B, CAST, MORC3, YTHDF2, DCC, TXNRD1, WDR54, ASXL1, PER2, HNRNPL, ZEB2, CSDE1, KAT6A, CSNK2B, BIRC6, PHIP, PDCD1, SCN2A	134	2701	14252	1.65385	0.011	0.00587	0.00587
UP_KW_PTM	KW-1017~Isopeptide bond	30	18.75	0.00387	RERE, PHF3, KDM5B, SMARCD2, SETD2, YTHDC1, CHD8, PTEN, CTCF, SOBP, SIN3A, ZSCAN30, NSD1, UBN2, ZNF865, KMT5B, MYBL2, FBRS, FNBP4, KDM6B, CAST, MORC3, HNRNPL, ZEB2, CSDE1, KAT6A, CSNK2B, PHIP, PDCD1, SCN2A	134	1876	14252	1.70082	0.0638063	0.0232	0.0232
Annotation Cluster 4	Enrichment Score: 2.1288367164140527
Category	Term	Count	%	PValue	Genes	List Total	Pop Hits	Pop Total	Fold Enrichment	Bonferroni	Benjamini	FDR
GOTERM_MF_DIRECT	GO:0046872~metal ion binding	38	23.75	0.000634	RERE, KMT2E, PHF3, KDM5B, GMEB1, SETD2, NRXN1, GALNT18, RNF38, LTN1, SOBP, ADCY5, RIMS1, LMAN1, NUAK1, NT5DC4, ZSCAN30, NSD1, NAPRT, KDR, HIVEP3, ZNF821, ZNF865, KMT5B, ATXN7L3, MTA3, ADAMTS9, KDM6B, MTHFS, ASXL1, ZEB2, KAT6A, KCNMA1, CSNK2B, ZNF438, PLEKHM1, YME1L1, WDFY3	150	2812	19304	1.7391	0.199	0.222	0.222
UP_KW_LIGAND	KW-0479~Metal-binding	51	31.875	0.00488	PHF3, RERE, KDM5B, SETD2, GMEB1, MYT1L, GALNT18, LTN1, CTCF, SOBP, CDH8, RIMS1, ZSCAN30, NAPRT, KDR, KMT5B, ATXN7L3, ADAMTS9, ENOPH1, KDM6B, MORC3, TYW5, ZEB2, KAT6A, CDH10, CSNK2B, KCNMA1, ZNF438, YME1L1, WDFY3, FLG, KMT2E, NRXN1, RNF38, LRP2, ADCY5, LMAN1, NUAK1, NT5DC4, NSD1, HIVEP3, ZNF821, ZNF865, MTA3, CPA4, MTHFS, ASXL1, CYP27C1, PINK1, CPD, PLEKHM1	68	4083	6947	1.27608	0.0976	0.102	0.102
UP_KW_DOMAIN	KW-0863~Zinc-finger	24	15	0.0225	KMT2E, PHF3, RERE, KDM5B, MORC3, MYT1L, RNF38, LTN1, CTCF, SOBP, ASXL1, RIMS1, ZEB2, ZSCAN30, NSD1, KAT6A, ZNF438, PLEKHM1, HIVEP3, ZNF865, ZNF821, WDFY3, MTA3, ATXN7L3	119	1850	14597	1.59132	0.366	0.15	0.15
UP_KW_LIGAND	KW-0862~Zinc	33	20.625	0.0438	RERE, KMT2E, PHF3, KDM5B, GMEB1, SETD2, MYT1L, RNF38, LTN1, CTCF, SOBP, RIMS1, ZSCAN30, NSD1, HIVEP3, ZNF821, ZNF865, KMT5B, ATXN7L3, MTA3, ADAMTS9, CPA4, KDM6B, MORC3, ASXL1, ZEB2, CPD, KAT6A, CSNK2B, ZNF438, PLEKHM1, YME1L1, WDFY3	68	2563	6947	1.31539	0.609178	0.459	0.459
Annotation Cluster 5	Enrichment Score: 2.085000947158071
Category	Term	Count	%	PValue	Genes	List Total	Pop Hits	Pop Total	Fold Enrichment	Bonferroni	Benjamini	FDR
GOTERM_BP_DIRECT	GO:0007416~synapse assembly	6	3.75	0.000152	FARP1, DSCAM, NRXN1, PTEN, SHANK3, SHANK2	150	67	19734	11.7815	0.17	0.0622	0.0621
UP_KW_DISEASE	KW-1268~Autism spectrum disorder	7	4.375	0.000293	SETD2, MYT1L, CHD8, PTEN, TRIP12, SHANK3, SHANK2	65	70	4817	7.41077	0.0099	0.00497	0.00497
GOTERM_BP_DIRECT	GO:0035176~social behavior	5	3.125	0.000789	CHD8, NRXN1, PTEN, SHANK3, SHANK2	150	55	19734	11.96	0.621	0.242	0.242
GOTERM_BP_DIRECT	GO:2000463~positive regulation of excitatory postsynaptic potential	4	2.5	0.00178	RIMS1, NRXN1, PTEN, SHANK3	150	32	19734	16.445	0.888	0.364	0.364
GOTERM_BP_DIRECT	GO:0030534~adult behavior	4	2.5	0.00178	NRXN1, PTEN, SHANK3, SHANK2	150	32	19734	16.445	0.888	0.364	0.364
GOTERM_BP_DIRECT	GO:0071625~vocalization behavior	3	1.875	0.00634	NRXN1, SHANK3, SHANK2	150	16	19734	24.6675	1	0.864	0.864
UP_KW_CELLULAR_COMPONENT	KW-0770~Synapse	10	6.25	0.0275	FARP1, RIMS1, LRFN2, DSCAM, NRXN1, PSD3, PTEN, SHANK3, SHANK2, RAB11B	141	546	17942	2.33055	0.633108	0.494	0.494
GOTERM_BP_DIRECT	GO:0007612~learning	3	1.875	0.073301	NRXN1, SHANK3, SHANK2	150	59	19734	6.68949	1	1	1
GOTERM_CC_DIRECT	GO:0014069~postsynaptic density	5	3.125	0.102977	PSD3, PTEN, SHANK3, SPTBN1, SHANK2	153	244	20887	2.79747	1	1	1
GOTERM_CC_DIRECT	GO:0043197~dendritic spine	4	2.5	0.11446	FARP1, PTEN, SHANK3, SHANK2	153	162	20887	3.37077	1	1	1
GOTERM_CC_DIRECT	GO:0043005~neuron projection	3	1.875	0.692	PTEN, SHANK3, SHANK2	153	328	20887	1.24863	1	1	1
Annotation Cluster 6	Enrichment Score: 1.8880541052399533
Category	Term	Count	%	PValue	Genes	List Total	Pop Hits	Pop Total	Fold Enrichment	Bonferroni	Benjamini	FDR
INTERPRO	IPR011011:Znf_FYVE_PHD	7	4.375	0.000722	KMT2E, PHF3, RIMS1, KDM5B, NSD1, KAT6A, WDFY3	158	140	20607	6.5212	0.356	0.22	0.22
UP_SEQ_FEATURE	DOMAIN:PHD-type	5	3.125	0.00274	KMT2E, PHF3, KDM5B, NSD1, KAT6A	158	76	20569	8.56471	0.965	0.336	0.336
INTERPRO	IPR019787:Znf_PHD-finger	5	3.125	0.00299	KMT2E, PHF3, KDM5B, NSD1, KAT6A	158	78	20607	8.36052	0.839	0.495	0.495
INTERPRO	IPR001965:Znf_PHD	5	3.125	0.00519	KMT2E, PHF3, KDM5B, NSD1, KAT6A	158	91	20607	7.16616	0.958	0.633	0.633
SMART	SM00249:PHD	5	3.125	0.013	KMT2E, PHF3, KDM5B, NSD1, KAT6A	108	91	10692	5.43956	0.79	0.542	0.542
INTERPRO	IPR019786:Zinc_finger_PHD-type_CS	4	2.5	0.0176	KMT2E, PHF3, KDM5B, NSD1	158	72	20607	7.24578	1	0.978	0.978
UP_SEQ_FEATURE	ZN_FING:PHD-type 2	3	1.875	0.0324	KDM5B, NSD1, KAT6A	158	37	20569	10.5554	1	0.607	0.607
INTERPRO	IPR013083:Znf_RING/FYVE/PHD	9	5.625	0.0344	KMT2E, PHF3, RIMS1, KDM5B, NSD1, KAT6A, RNF38, LTN1, WDFY3	158	490	20607	2.39554	1	1	1
UP_SEQ_FEATURE	ZN_FING:PHD-type 1	3	1.875	0.0357	KDM5B, NSD1, KAT6A	158	39	20569	10.0141	1	0.659	0.658
GOTERM_BP_DIRECT	GO:0006355~regulation of DNA-templated transcription	8	5	0.472	KMT2E, KDM5B, SETD2, MYT1L, NSD1, KAT6A, AEBP1, ENG	150	858	19734	1.22667	1	1	1
Annotation Cluster 7	Enrichment Score: 1.8642482570356906
Category	Term	Count	%	PValue	Genes	List Total	Pop Hits	Pop Total	Fold Enrichment	Bonferroni	Benjamini	FDR
UP_SEQ_FEATURE	DOMAIN:Peptidase M14 carboxypeptidase A	3	1.875	0.00817	CPD, AEBP1, CPA4	158	18	20569	21.6973	0.999955	0.386	0.386
INTERPRO	IPR000834:Peptidase_M14	3	1.875	0.0131	CPD, AEBP1, CPA4	158	23	20607	17.0118	0.999687	0.870004	0.870004
SMART	SM00631:Zn_pept	3	1.875	0.0137	CPD, AEBP1, CPA4	108	18	10692	16.5	0.805729	0.542425	0.542425
GOTERM_MF_DIRECT	GO:0004181~metallocarboxypeptidase activity	3	1.875	0.023772	CPD, AEBP1, CPA4	150	31	19304	12.4542	0.99978	0.850724	0.850724
Annotation Cluster 8	Enrichment Score: 1.7869214891459004
Category	Term	Count	%	PValue	Genes	List Total	Pop Hits	Pop Total	Fold Enrichment	Bonferroni	Benjamini	FDR
UP_SEQ_FEATURE	REPEAT:Spectrin 15	3	1.875	0.00363368	SPTBN1, SYNE2, SYNE1	158	12	20569	32.5459	0.988175	0.335914	0.335638
UP_SEQ_FEATURE	REPEAT:Spectrin 16	3	1.875	0.00363	SPTBN1, SYNE2, SYNE1	158	12	20569	32.5459	0.988	0.336	0.336
UP_SEQ_FEATURE	REPEAT:Spectrin 17	3	1.875	0.00363	SPTBN1, SYNE2, SYNE1	158	12	20569	32.5459	0.988	0.336	0.336
UP_SEQ_FEATURE	REPEAT:Spectrin 10	3	1.875	0.00427	SPTBN1, SYNE2, SYNE1	158	13	20569	30.0424	0.995	0.336	0.336
UP_SEQ_FEATURE	REPEAT:Spectrin 11	3	1.875	0.00427	SPTBN1, SYNE2, SYNE1	158	13	20569	30.0424	0.994592	0.336	0.336
UP_SEQ_FEATURE	REPEAT:Spectrin 12	3	1.875	0.00427	SPTBN1, SYNE2, SYNE1	158	13	20569	30.0424	0.995	0.336	0.336
UP_SEQ_FEATURE	REPEAT:Spectrin 13	3	1.875	0.00427	SPTBN1, SYNE2, SYNE1	158	13	20569	30.0424	0.994592	0.336	0.336
UP_SEQ_FEATURE	REPEAT:Spectrin 14	3	1.875	0.00427	SPTBN1, SYNE2, SYNE1	158	13	20569	30.0424	0.994592	0.336	0.336
UP_SEQ_FEATURE	REPEAT:Spectrin 7	3	1.875	0.00496017	SPTBN1, SYNE2, SYNE1	158	14	20569	27.8965	0.997669	0.335914	0.335638
UP_SEQ_FEATURE	REPEAT:Spectrin 8	3	1.875	0.00496017	SPTBN1, SYNE2, SYNE1	158	14	20569	27.8965	0.997669	0.335914	0.335638
UP_SEQ_FEATURE	REPEAT:Spectrin 9	3	1.875	0.00496017	SPTBN1, SYNE2, SYNE1	158	14	20569	27.8965	0.997669	0.335914	0.335638
UP_SEQ_FEATURE	REPEAT:Spectrin 5	3	1.875	0.00569	SPTBN1, SYNE2, SYNE1	158	15	20569	26.0367	0.999	0.347	0.347
UP_SEQ_FEATURE	REPEAT:Spectrin 6	3	1.875	0.00569	SPTBN1, SYNE2, SYNE1	158	15	20569	26.0367	0.999	0.347	0.347
UP_SEQ_FEATURE	REPEAT:Spectrin 3	3	1.875	0.0121	SPTBN1, SYNE2, SYNE1	158	22	20569	17.7523	1	0.386215	0.385898
UP_SEQ_FEATURE	REPEAT:Spectrin 4	3	1.875	0.0120985	SPTBN1, SYNE2, SYNE1	158	22	20569	17.7523	1	0.386215	0.385898
INTERPRO	IPR001589:Actinin_actin-bd_CS	3	1.875	0.0131389	SPTBN1, SYNE2, SYNE1	158	23	20607	17.0118	0.999687	0.870004	0.870004
INTERPRO	IPR002017:Spectrin_repeat	3	1.875	0.0142624	SPTBN1, SYNE2, SYNE1	158	24	20607	16.303	0.999844	0.870004	0.870004
UP_SEQ_FEATURE	REPEAT:Spectrin 1	3	1.875	0.0167	SPTBN1, SYNE2, SYNE1	158	26	20569	15.0212	1	0.407	0.406
UP_SEQ_FEATURE	REPEAT:Spectrin 2	3	1.875	0.0167	SPTBN1, SYNE2, SYNE1	158	26	20569	15.0212	1	0.407	0.406
UP_SEQ_FEATURE	DOMAIN:Calponin-homology (CH) 1	3	1.875	0.0179	SPTBN1, SYNE2, SYNE1	158	27	20569	14.4648	1	0.42	0.42
UP_SEQ_FEATURE	DOMAIN:Calponin-homology (CH) 2	3	1.875	0.0179322	SPTBN1, SYNE2, SYNE1	158	27	20569	14.4648	1	0.420372	0.420027
INTERPRO	IPR018159:Spectrin/alpha-actinin	3	1.875	0.0218205	SPTBN1, SYNE2, SYNE1	158	30	20607	13.0424	0.999999	1	1
GOTERM_MF_DIRECT	GO:0003779~actin binding	7	4.375	0.0241265	CEACAM1, KCNMA1, SORBS1, SHANK3, SPTBN1, SYNE2, SYNE1	150	287	19304	3.13886	0.999806	0.850724	0.850724
SMART	SM00150:SPEC	3	1.875	0.0338	SPTBN1, SYNE2, SYNE1	108	29	10692	10.2414	0.983	0.782	0.782
UP_SEQ_FEATURE	REGION:Actin-binding	3	1.875	0.0836	SPTBN1, SYNE2, SYNE1	158	63	20569	6.19922	1	1	1
UP_SEQ_FEATURE	DOMAIN:Calponin-homology (CH)	3	1.875	0.12	SPTBN1, SYNE2, SYNE1	158	78	20569	5.00706	1	1	1
INTERPRO	IPR001715:CH_dom	3	1.875	0.126822	SPTBN1, SYNE2, SYNE1	158	81	20607	4.83052	1	1	1
INTERPRO	IPR036872:CH_dom_sf	3	1.875	0.131936	SPTBN1, SYNE2, SYNE1	158	83	20607	4.71412	1	1	1
SMART	SM00033:CH	3	1.875	0.141235	SPTBN1, SYNE2, SYNE1	108	66	10692	4.5	1	0.988644	0.988644
KEGG_PATHWAY	hsa04820:Cytoskeleton in muscle cells	4	2.5	0.307	ATP1B1, SPTBN1, SYNE2, SYNE1	75	232	8840	2.03218	1	1	1
UP_KW_MOLECULAR_FUNCTION	KW-0009~Actin-binding	4	2.5	0.47	SHANK3, SPTBN1, SYNE2, SYNE1	106	288	11889	1.55778	1	1	1
Annotation Cluster 9	Enrichment Score: 1.4524547764693636
Category	Term	Count	%	PValue	Genes	List Total	Pop Hits	Pop Total	Fold Enrichment	Bonferroni	Benjamini	FDR
GOTERM_CC_DIRECT	GO:0000785~chromatin	22	13.75	9.93e-05	KMT2E, KDM5B, GMEB1, SMARCD2, MORC3, MYT1L, HOXD1, CHD8, FOXH1, ARID1B, HNRNPL, ZEB2, PINK1, SOHLH1, PPP4R2, NFIB, SIN3A, NSD1, KAT6A, CSNK2B, MXI1, TCF4	153	1156	20887	2.59806	0.0274234	0.00926835	0.00923524
UP_KW_BIOLOGICAL_PROCESS	KW-0805~Transcription regulation	33	20.625	0.00586	RERE, KMT2E, KDM5B, GMEB1, SMARCD2, SETD2, MYT1L, HOXD1, CHD8, AEBP1, CTCF, SOHLH1, SIN3A, ZSCAN30, NSD1, MXI1, HIVEP3, ZNF821, ZNF865, KMT5B, MYBL2, ATXN7L3, FOXH1, ARID1B, ASXL1, PER2, ZEB2, NFIB, KAT6A, ZNF438, WAC, TCF4, BRWD1	100	2414	11450	1.56524	0.297	0.27	0.27
UP_KW_BIOLOGICAL_PROCESS	KW-0804~Transcription	33	20.625	0.00901	RERE, KMT2E, KDM5B, GMEB1, SMARCD2, SETD2, MYT1L, HOXD1, CHD8, AEBP1, CTCF, SOHLH1, SIN3A, ZSCAN30, NSD1, MXI1, HIVEP3, ZNF821, ZNF865, KMT5B, MYBL2, ATXN7L3, FOXH1, ARID1B, ASXL1, PER2, ZEB2, NFIB, KAT6A, ZNF438, WAC, TCF4, BRWD1	100	2483	11450	1.52175	0.419	0.27	0.27
GOTERM_BP_DIRECT	GO:0006357~regulation of transcription by RNA polymerase II	19	11.875	0.059	GMEB1, SMARCD2, MYT1L, HOXD1, ARID1B, ZEB2, SOHLH1, ZSCAN30, NFIB, KAT6A, MXI1, ZNF438, HIVEP3, ZNF865, TCF4, ZNF821, PHIP, BRWD1, ATXN7L3	150	1606	19734	1.55644	1	1	1
GOTERM_MF_DIRECT	GO:0000978~RNA polymerase II cis-regulatory region sequence-specific DNA binding	16	10	0.0693	KDM6B, GMEB1, MYT1L, HOXD1, CTCF, ZEB2, SOHLH1, ZSCAN30, NFIB, NSD1, MXI1, HIVEP3, ZNF865, TCF4, ZNF821, MYBL2	150	1279	19304	1.60992	1	1	1
GOTERM_MF_DIRECT	GO:1990837~sequence-specific double-stranded DNA binding	8	5	0.143	KDM5B, GMEB1, NFIB, HOXD1, TCF4, ZNF821, MYBL2, CTCF	150	560	19304	1.83848	1	1	1
GOTERM_MF_DIRECT	GO:0000981~DNA-binding transcription factor activity, RNA polymerase II-specific	15	9.375	0.165	GMEB1, MYT1L, HOXD1, FOXH1, CTCF, ZEB2, SOHLH1, ZSCAN30, NFIB, MXI1, ZNF438, HIVEP3, TCF4, ZNF821, MYBL2	150	1359	19304	1.42046	1	1	1
GOTERM_MF_DIRECT	GO:0001228~DNA-binding transcription activator activity, RNA polymerase II-specific	6	3.75	0.333	GMEB1, NFIB, FOXH1, TCF4, ZNF821, MYBL2	150	493	19304	1.56625	1	1	1
UP_KW_MOLECULAR_FUNCTION	KW-0238~DNA-binding	20	12.5	0.503	GMEB1, MYT1L, HOXD1, CHD8, FOXH1, HUWE1, AEBP1, CTCF, ARID1B, ZEB2, SOHLH1, ZSCAN30, NFIB, MXI1, ZNF438, ZNF865, TCF4, ZNF821, MYBL2, MTA3	106	2110	11889	1.06313	1	1	1
Annotation Cluster 10	Enrichment Score: 1.4414687125597216
Category	Term	Count	%	PValue	Genes	List Total	Pop Hits	Pop Total	Fold Enrichment	Bonferroni	Benjamini	FDR
KEGG_PATHWAY	hsa00310:Lysine degradation	5	3.125	0.00185601	KMT2E, SETD2, NSD1, KMT5B, ACAT2	75	63	8840	9.3545	0.296095	0.350785	0.350785
SMART	SM00317:SET	4	2.5	0.00788262	KMT2E, SETD2, NSD1, KMT5B	108	41	10692	9.65854	0.610055	0.542425	0.542425
INTERPRO	IPR001214:SET_dom	4	2.5	0.00809965	KMT2E, SETD2, NSD1, KMT5B	158	54	20607	9.66104	0.992993	0.742437	0.742437
UP_SEQ_FEATURE	DOMAIN:SET	4	2.5	0.00814	KMT2E, SETD2, NSD1, KMT5B	158	54	20569	9.64323	0.999953	0.386	0.386
INTERPRO	IPR046341:SET_dom_sf	4	2.5	0.00852	KMT2E, SETD2, NSD1, KMT5B	158	55	20607	9.48539	0.994589	0.742	0.742
UP_KW_CELLULAR_COMPONENT	KW-0158~Chromosome	9	5.625	0.118	KMT2E, SETD2, MORC3, ZEB2, MYT1L, NSD1, KMT5B, CTCF, C9ORF78	141	627	17942	1.82653	0.989016	1	1
GOTERM_BP_DIRECT	GO:0032259~methylation	3	1.875	0.341	SETD2, NSD1, KMT5B	150	160	19734	2.46675	1	1	1
UP_KW_MOLECULAR_FUNCTION	KW-0489~Methyltransferase	3	1.875	0.553925	SETD2, NSD1, KMT5B	106	209	11889	1.60996	1	1	1
UP_KW_LIGAND	KW-0949~S-adenosyl-L-methionine	3	1.875	0.582194	SETD2, NSD1, KMT5B	68	201	6947	1.5248	1	1	1
Annotation Cluster 11	Enrichment Score: 1.2336317316188885
Category	Term	Count	%	PValue	Genes	List Total	Pop Hits	Pop Total	Fold Enrichment	Bonferroni	Benjamini	FDR
INTERPRO	IPR011993:PH-like_dom_sf	9	5.625	0.022733	FARP1, OSBPL8, TBC1D9B, PSD3, PLEKHM1, NF1, WDFY3, PLEKHO1, SPTBN1	158	452	20607	2.59694	0.999999	1	1
INTERPRO	IPR001849:PH_domain	6	3.75	0.0604099	FARP1, OSBPL8, PSD3, PLEKHM1, PLEKHO1, SPTBN1	158	276	20607	2.83531	1	1	1
UP_SEQ_FEATURE	DOMAIN:PH	6	3.75	0.0653944	FARP1, OSBPL8, PSD3, PLEKHM1, PLEKHO1, SPTBN1	158	282	20569	2.76986	1	0.984145	0.983338
SMART	SM00233:PH	6	3.75	0.129469	FARP1, OSBPL8, PSD3, PLEKHM1, PLEKHO1, SPTBN1	108	267	10692	2.22472	1	0.988644	0.988644
Annotation Cluster 12	Enrichment Score: 1.1993061128432625
Category	Term	Count	%	PValue	Genes	List Total	Pop Hits	Pop Total	Fold Enrichment	Bonferroni	Benjamini	FDR
INTERPRO	IPR036020:WW_dom_sf	3	1.875	0.0537	FNBP4, SETD2, WAC	158	49	20607	7.98515	1	1	1
UP_SEQ_FEATURE	DOMAIN:WW	3	1.875	0.0539	FNBP4, SETD2, WAC	158	49	20569	7.97042	1	0.888018	0.88729
INTERPRO	IPR001202:WW_dom	3	1.875	0.0617446	FNBP4, SETD2, WAC	158	53	20607	7.38249	1	1	1
SMART	SM00456:WW	3	1.875	0.0891857	FNBP4, SETD2, WAC	108	50	10692	5.94	0.999985	0.988644	0.988644
Annotation Cluster 13	Enrichment Score: 1.0232456412804976
Category	Term	Count	%	PValue	Genes	List Total	Pop Hits	Pop Total	Fold Enrichment	Bonferroni	Benjamini	FDR
INTERPRO	IPR001005:SANT/Myb	3	1.875	0.0518	RERE, MYBL2, MTA3	158	48	20607	8.1515	1	1	1
SMART	SM00717:SANT	3	1.875	0.0687	RERE, MYBL2, MTA3	108	43	10692	6.90698	0.999791	0.989	0.989
INTERPRO	IPR009057:Homeobox-like_sf	5	3.125	0.239265	RERE, ZEB2, HOXD1, MYBL2, MTA3	158	327	20607	1.99425	1	1	1
Annotation Cluster 14	Enrichment Score: 0.9569962811747914
Category	Term	Count	%	PValue	Genes	List Total	Pop Hits	Pop Total	Fold Enrichment	Bonferroni	Benjamini	FDR
INTERPRO	IPR003347:JmjC_dom	3	1.875	0.0291188	KDM6B, KDM5B, TYW5	158	35	20607	11.1792	1	1	1
UP_SEQ_FEATURE	DOMAIN:JmjC	3	1.875	0.0292	KDM6B, KDM5B, TYW5	158	35	20569	11.1586	1	0.575	0.574
SMART	SM00558:JmjC	3	1.875	0.0382	KDM6B, KDM5B, TYW5	108	31	10692	9.58065	0.99	0.782	0.782
UP_KW_MOLECULAR_FUNCTION	KW-0223~Dioxygenase	3	1.875	0.179	KDM6B, KDM5B, TYW5	106	87	11889	3.8676	1	1	1
UP_KW_MOLECULAR_FUNCTION	KW-0560~Oxidoreductase	7	4.375	0.463	KDM6B, KDM5B, CYP27C1, AMBP, TYW5, TXNRD1, IFI30	106	616	11889	1.27455	1	1	1
UP_KW_LIGAND	KW-0408~Iron	4	2.5	0.671	KDM6B, KDM5B, CYP27C1, TYW5	68	354	6947	1.15437	1	1	1
Annotation Cluster 15	Enrichment Score: 0.8894831414364234
Category	Term	Count	%	PValue	Genes	List Total	Pop Hits	Pop Total	Fold Enrichment	Bonferroni	Benjamini	FDR
KEGG_PATHWAY	hsa04970:Salivary secretion	4	2.5	0.0475	KCNMA1, ATP1B1, RYR3, ADCY5	75	97	8840	4.86048	1	1	1
KEGG_PATHWAY	hsa04911:Insulin secretion	3	1.875	0.162	KCNMA1, ATP1B1, ADCY5	75	86	8840	4.11163	1	1	1
KEGG_PATHWAY	hsa04022:cGMP-PKG signaling pathway	4	2.5	0.162	RGS2, KCNMA1, ATP1B1, ADCY5	75	166	8840	2.84016	1	1	1
KEGG_PATHWAY	hsa04972:Pancreatic secretion	3	1.875	0.222	KCNMA1, ATP1B1, ADCY5	75	106	8840	3.33585	1	1	1
Annotation Cluster 16	Enrichment Score: 0.8748158793983654
Category	Term	Count	%	PValue	Genes	List Total	Pop Hits	Pop Total	Fold Enrichment	Bonferroni	Benjamini	FDR
UP_KW_DOMAIN	KW-0729~SH3-binding	4	2.5	0.015	LRP2, DOCK1, SHANK3, SHANK2	119	64	14597	7.66649	0.260934	0.15	0.15
UP_SEQ_FEATURE	MOTIF:SH3-binding	3	1.875	0.0682	LRP2, SHANK3, SHANK2	158	56	20569	6.97412	1	1	1
GOTERM_MF_DIRECT	GO:0017124~SH3 domain binding	4	2.5	0.074	LRP2, DOCK1, SHANK3, SHANK2	150	126	19304	4.0855	1	1	1
UP_SEQ_FEATURE	DOMAIN:SH3	4	2.5	0.229	SORBS1, DOCK1, SHANK3, SHANK2	158	217	20569	2.3997	1	1	1
INTERPRO	IPR036028:SH3-like_dom_sf	4	2.5	0.235	SORBS1, DOCK1, SHANK3, SHANK2	158	220	20607	2.37135	1	1	1
INTERPRO	IPR001452:SH3_domain	4	2.5	0.254	SORBS1, DOCK1, SHANK3, SHANK2	158	229	20607	2.27815	1	1	1
UP_KW_DOMAIN	KW-0728~SH3 domain	4	2.5	0.28	SORBS1, DOCK1, SHANK3, SHANK2	119	228	14597	2.152	0.998615	0.81	0.81
SMART	SM00326:SH3	4	2.5	0.346	SORBS1, DOCK1, SHANK3, SHANK2	108	208	10692	1.90385	1	1	1
Annotation Cluster 17	Enrichment Score: 0.7480009333749189
Category	Term	Count	%	PValue	Genes	List Total	Pop Hits	Pop Total	Fold Enrichment	Bonferroni	Benjamini	FDR
INTERPRO	IPR001478:PDZ	4	2.5	0.122	RIMS1, SHANK3, SHANK2, PARD3B	158	159	20607	3.28111	1	1	1
INTERPRO	IPR036034:PDZ_sf	4	2.5	0.127	RIMS1, SHANK3, SHANK2, PARD3B	158	162	20607	3.22035	1	1	1
SMART	SM00228:PDZ	4	2.5	0.205	RIMS1, SHANK3, SHANK2, PARD3B	108	156	10692	2.53846	1	1	1
UP_SEQ_FEATURE	DOMAIN:PDZ	3	1.875	0.322126	RIMS1, SHANK3, SHANK2	158	152	20569	2.56941	1	1	1
Annotation Cluster 18	Enrichment Score: 0.7117666301569736
Category	Term	Count	%	PValue	Genes	List Total	Pop Hits	Pop Total	Fold Enrichment	Bonferroni	Benjamini	FDR
INTERPRO	IPR001660:SAM	3	1.875	0.163507	SHANK3, SAMD3, SHANK2	158	95	20607	4.11865	1	1	1
UP_SEQ_FEATURE	DOMAIN:SAM	3	1.875	0.163978	SHANK3, SAMD3, SHANK2	158	95	20569	4.11106	1	1	1
SMART	SM00454:SAM	3	1.875	0.21267	SHANK3, SAMD3, SHANK2	108	86	10692	3.45349	1	1	1
INTERPRO	IPR013761:SAM/pointed_sf	3	1.875	0.249404	SHANK3, SAMD3, SHANK2	158	126	20607	3.10533	1	1	1
Annotation Cluster 19	Enrichment Score: 0.6936719009307543
Category	Term	Count	%	PValue	Genes	List Total	Pop Hits	Pop Total	Fold Enrichment	Bonferroni	Benjamini	FDR
UP_SEQ_FEATURE	REPEAT:WD 5	5	3.125	0.143713	WDR26, WDFY3, PHIP, BRWD1, WDR54	158	264	20569	2.4656	1	1	1
UP_SEQ_FEATURE	REPEAT:WD 4	5	3.125	0.147925	WDR26, WDFY3, PHIP, BRWD1, WDR54	158	267	20569	2.43789	1	1	1
UP_SEQ_FEATURE	REPEAT:WD 3	5	3.125	0.150686	WDR26, WDFY3, PHIP, BRWD1, WDR54	158	269	20569	2.41977	1	1	1
INTERPRO	IPR001680:WD40_rpt	5	3.125	0.161519	WDR26, WDFY3, PHIP, BRWD1, WDR54	158	277	20607	2.35422	1	1	1
UP_SEQ_FEATURE	REPEAT:WD 1	5	3.125	0.162261	WDR26, WDFY3, PHIP, BRWD1, WDR54	158	277	20569	2.34988	1	1	1
UP_SEQ_FEATURE	REPEAT:WD 2	5	3.125	0.162261	WDR26, WDFY3, PHIP, BRWD1, WDR54	158	277	20569	2.34988	1	1	1
INTERPRO	IPR020472:G-protein_beta_WD-40_rep	3	1.875	0.172	WDR26, PHIP, BRWD1	158	98	20607	3.99257	1	1	1
UP_KW_DOMAIN	KW-0853~WD repeat	5	3.125	0.19613	WDR26, WDFY3, PHIP, BRWD1, WDR54	119	283	14597	2.16721	0.987302	0.784519	0.784519
INTERPRO	IPR036322:WD40_repeat_dom_sf	5	3.125	0.214988	WDR26, WDFY3, PHIP, BRWD1, WDR54	158	312	20607	2.09013	1	1	1
UP_SEQ_FEATURE	REPEAT:WD	4	2.5	0.22638	WDR26, WDFY3, PHIP, BRWD1	158	215	20569	2.42202	1	1	1
INTERPRO	IPR015943:WD40/YVTN_repeat-like_dom_sf	5	3.125	0.292903	WDR26, WDFY3, PHIP, BRWD1, WDR54	158	359	20607	1.81649	1	1	1
SMART	SM00320:WD40	5	3.125	0.298626	WDR26, WDFY3, PHIP, BRWD1, WDR54	108	276	10692	1.79348	1	1	1
UP_SEQ_FEATURE	REPEAT:WD 6	4	2.5	0.312	WDR26, PHIP, BRWD1, WDR54	158	257	20569	2.0262	1	1	1
INTERPRO	IPR019775:WD40_repeat_CS	3	1.875	0.319	WDFY3, PHIP, BRWD1	158	149	20607	2.62599	1	1	1
Annotation Cluster 20	Enrichment Score: 0.6922444031535834
Category	Term	Count	%	PValue	Genes	List Total	Pop Hits	Pop Total	Fold Enrichment	Bonferroni	Benjamini	FDR
GOTERM_BP_DIRECT	GO:0051897~positive regulation of phosphatidylinositol 3-kinase/protein kinase B signal transduction	5	3.125	0.0578859	OSBPL8, PINK1, NRXN1, KDR, ENG	150	192	19734	3.42604	1	1	1
UP_KW_BIOLOGICAL_PROCESS	KW-0037~Angiogenesis	3	1.875	0.348233	NRXN1, KDR, ENG	100	142	11450	2.41901	1	1	1
GOTERM_BP_DIRECT	GO:0010629~negative regulation of gene expression	4	2.5	0.415742	PINK1, NRXN1, KDR, ENG	150	310	19734	1.69755	1	1	1
Annotation Cluster 21	Enrichment Score: 0.6186952721924807
Category	Term	Count	%	PValue	Genes	List Total	Pop Hits	Pop Total	Fold Enrichment	Bonferroni	Benjamini	FDR
UP_SEQ_FEATURE	DOMAIN:bHLH	3	1.875	0.216	SOHLH1, MXI1, TCF4	158	114	20569	3.42588	1	1	1
INTERPRO	IPR036638:HLH_DNA-bd_sf	3	1.875	0.221	SOHLH1, MXI1, TCF4	158	116	20607	3.37304	1	1	1
INTERPRO	IPR011598:bHLH_dom	3	1.875	0.221	SOHLH1, MXI1, TCF4	158	116	20607	3.37304	1	1	1
SMART	SM00353:HLH	3	1.875	0.316	SOHLH1, MXI1, TCF4	108	114	10692	2.60526	1	1	1
Annotation Cluster 22	Enrichment Score: 0.6180701556995845
Category	Term	Count	%	PValue	Genes	List Total	Pop Hits	Pop Total	Fold Enrichment	Bonferroni	Benjamini	FDR
UP_KW_MOLECULAR_FUNCTION	KW-0482~Metalloprotease	4	2.5	0.159	CPD, YME1L1, ADAMTS9, CPA4	106	156	11889	2.87591	0.999858	1	1
GOTERM_BP_DIRECT	GO:0006508~proteolysis	7	4.375	0.242	DPP4, CPD, PRSS38, PCOLCE, ADAMTS9, USP29, CPA4	150	554	19734	1.66231	1	1	1
UP_KW_MOLECULAR_FUNCTION	KW-0645~Protease	7	4.375	0.363	DPP4, CPD, PRSS38, YME1L1, ADAMTS9, USP29, CPA4	106	553	11889	1.41975	1	1	1
Annotation Cluster 23	Enrichment Score: 0.6019413871640402
Category	Term	Count	%	PValue	Genes	List Total	Pop Hits	Pop Total	Fold Enrichment	Bonferroni	Benjamini	FDR
UP_SEQ_FEATURE	DOMAIN:Ion transport	3	1.875	0.0703588	KCNMA1, SCN2A, RYR3	158	57	20569	6.85177	1	1	1
INTERPRO	IPR005821:Ion_trans_dom	3	1.875	0.204558	KCNMA1, SCN2A, RYR3	158	110	20607	3.55702	1	1	1
UP_KW_MOLECULAR_FUNCTION	KW-0407~Ion channel	5	3.125	0.403679	P2RX1, KCNMA1, TMC7, SCN2A, RYR3	106	365	11889	1.53644	1	1	1
UP_KW_BIOLOGICAL_PROCESS	KW-0406~Ion transport	6	3.75	0.673076	P2RX1, KCNMA1, TMC7, ATP1B1, SCN2A, RYR3	100	653	11450	1.05207	1	1	1
Annotation Cluster 24	Enrichment Score: 0.5855718670763377
Category	Term	Count	%	PValue	Genes	List Total	Pop Hits	Pop Total	Fold Enrichment	Bonferroni	Benjamini	FDR
UP_SEQ_FEATURE	DOMAIN:AAA+ ATPase	3	1.875	0.0619444	KATNAL2, DNAH5, YME1L1	158	53	20569	7.36888	1	0.943878	0.943104
INTERPRO	IPR003593:AAA+_ATPase	4	2.5	0.0919	KATNAL2, DNAH5, YME1L1, ABCA8	158	140	20607	3.7264	1	1	1
SMART	SM00382:AAA	4	2.5	0.165	KATNAL2, DNAH5, YME1L1, ABCA8	108	140	10692	2.82857	1	1	1
GOTERM_MF_DIRECT	GO:0016887~ATP hydrolysis activity	6	3.75	0.245	MORC3, KATNAL2, CHD8, DNAH5, YME1L1, ABCA8	150	434	19304	1.77917	1	1	1
INTERPRO	IPR027417:P-loop_NTPase	10	6.25	0.264	RAB2A, LRGUK, KATNAL2, CHD8, DNAH5, STARD9, IFI44, YME1L1, ABCA8, RAB11B	158	915	20607	1.4254	1	1	1
GOTERM_MF_DIRECT	GO:0005524~ATP binding	13	8.125	0.531	LRGUK, DNAH5, CHD8, STARD9, MTHFS, ABCA8, ADCY5, NUAK1, PINK1, KATNAL2, P2RX1, KDR, YME1L1	150	1541	19304	1.08567	1	1	1
UP_KW_LIGAND	KW-0067~ATP-binding	13	8.125	0.763	LRGUK, DNAH5, CHD8, STARD9, MTHFS, ABCA8, ADCY5, NUAK1, PINK1, KATNAL2, P2RX1, KDR, YME1L1	68	1443	6947	0.920376	1	1	1
UP_KW_LIGAND	KW-0547~Nucleotide-binding	16	10	0.842	RAB2A, LRGUK, TXNRD1, DNAH5, CHD8, STARD9, MTHFS, ABCA8, RAB11B, ADCY5, NUAK1, PINK1, KATNAL2, P2RX1, KDR, YME1L1	68	1879	6947	0.869925	1	1	1
Annotation Cluster 25	Enrichment Score: 0.5729195932205596
Category	Term	Count	%	PValue	Genes	List Total	Pop Hits	Pop Total	Fold Enrichment	Bonferroni	Benjamini	FDR
GOTERM_BP_DIRECT	GO:0000381~regulation of alternative mRNA splicing, via spliceosome	3	1.875	0.0843	HNRNPL, YTHDC1, CELF4	150	64	19734	6.16688	1	1	1
GOTERM_MF_DIRECT	GO:0003729~mRNA binding	4	2.5	0.344	HNRNPL, YTHDF2, YTHDC1, CELF4	150	269	19304	1.91366	1	1	1
UP_KW_MOLECULAR_FUNCTION	KW-0694~RNA-binding	7	4.375	0.658	HNRNPL, MORC3, YTHDF2, YTHDC1, CSDE1, CELF4, C9ORF78	106	751	11889	1.04544	1	1	1
Annotation Cluster 26	Enrichment Score: 0.5445625153754565
Category	Term	Count	%	PValue	Genes	List Total	Pop Hits	Pop Total	Fold Enrichment	Bonferroni	Benjamini	FDR
UP_SEQ_FEATURE	ACT_SITE:Glycyl thioester intermediate	3	1.875	0.109666	HUWE1, BIRC6, TRIP12	158	74	20569	5.27771	1	1	1
KEGG_PATHWAY	hsa04120:Ubiquitin mediated proteolysis	3	1.875	0.334093	HUWE1, BIRC6, TRIP12	75	142	8840	2.49014	1	1	1
UP_KW_BIOLOGICAL_PROCESS	KW-0833~Ubl conjugation pathway	7	4.375	0.634415	ASXL1, RNF38, HUWE1, LTN1, BIRC6, TRIP12, USP29	100	748	11450	1.07152	1	1	1
Annotation Cluster 27	Enrichment Score: 0.5116198944746935
Category	Term	Count	%	PValue	Genes	List Total	Pop Hits	Pop Total	Fold Enrichment	Bonferroni	Benjamini	FDR
GOTERM_BP_DIRECT	GO:0016339~calcium-dependent cell-cell adhesion via plasma membrane cell adhesion molecules	3	1.875	0.0607663	CDH10, NRXN1, CDH8	150	53	19734	7.44679	1	1	1
GOTERM_MF_DIRECT	GO:0005509~calcium ion binding	7	4.375	0.517688	FLG, TBC1D9B, CDH10, NRXN1, LRP2, RYR3, CDH8	150	746	19304	1.20758	1	1	1
UP_KW_LIGAND	KW-0106~Calcium	7	4.375	0.927705	FLG, CDH10, NRXN1, KCNMA1, LRP2, RYR3, CDH8	68	984	6947	0.726761	1	1	1
Annotation Cluster 28	Enrichment Score: 0.4646890532235692
Category	Term	Count	%	PValue	Genes	List Total	Pop Hits	Pop Total	Fold Enrichment	Bonferroni	Benjamini	FDR
UP_KW_BIOLOGICAL_PROCESS	KW-0931~ER-Golgi transport	3	1.875	0.214	RAB2A, LMAN1, ADAMTS9	100	100	11450	3.435	0.999999	1	1
GOTERM_BP_DIRECT	GO:0015031~protein transport	5	3.125	0.383	RAB2A, LMAN1, PLEKHM1, LRP2, ADAMTS9	150	415	19734	1.58506	1	1	1
UP_KW_BIOLOGICAL_PROCESS	KW-0653~Protein transport	7	4.375	0.492	RAB2A, LMAN1, XPO4, PLEKHM1, ADAMTS9, TNPO3, RAB11B	100	648	11450	1.23688	1	1	1
Annotation Cluster 29	Enrichment Score: 0.4559963172865103
Category	Term	Count	%	PValue	Genes	List Total	Pop Hits	Pop Total	Fold Enrichment	Bonferroni	Benjamini	FDR
KEGG_PATHWAY	hsa04974:Protein digestion and absorption	3	1.875	0.219	DPP4, COL25A1, ATP1B1	75	105	8840	3.36762	1	1	1
UP_SEQ_FEATURE	TRANSMEM:Helical; Signal-anchor for type II membrane protein	5	3.125	0.37	DPP4, CCPG1, COL25A1, GALNT18, ATP1B1	158	403	20569	1.61518	1	1	1
UP_KW_DOMAIN	KW-0735~Signal-anchor	5	3.125	0.528032	DPP4, CCPG1, COL25A1, GALNT18, ATP1B1	119	469	14597	1.30772	1	1	1
Annotation Cluster 30	Enrichment Score: 0.45073608434553913
Category	Term	Count	%	PValue	Genes	List Total	Pop Hits	Pop Total	Fold Enrichment	Bonferroni	Benjamini	FDR
UP_SEQ_FEATURE	DOMAIN:Ig-like C2-type 3	4	2.5	0.0818047	CEACAM1, DSCAM, DCC, KDR	158	133	20569	3.91529	1	1	1
INTERPRO	IPR013098:Ig_I-set	4	2.5	0.0889657	LRFN2, DSCAM, DCC, KDR	158	138	20607	3.78041	1	1	1
UP_SEQ_FEATURE	DOMAIN:Ig-like C2-type 4	3	1.875	0.132329	DSCAM, DCC, KDR	158	83	20569	4.70543	1	1	1
INTERPRO	IPR003598:Ig_sub2	5	3.125	0.14	LRFN2, CEACAM1, DSCAM, DCC, KDR	158	262	20607	2.48901	1	1	1
UP_SEQ_FEATURE	DOMAIN:Ig-like C2-type 1	4	2.5	0.233	CEACAM1, DSCAM, DCC, KDR	158	219	20569	2.37778	1	1	1
UP_SEQ_FEATURE	DOMAIN:Ig-like C2-type 2	4	2.5	0.233	CEACAM1, DSCAM, DCC, KDR	158	219	20569	2.37778	1	1	1
SMART	SM00408:IGc2	5	3.125	0.267	LRFN2, CEACAM1, DSCAM, DCC, KDR	108	262	10692	1.88931	1	1	1
INTERPRO	IPR003599:Ig_sub	6	3.75	0.377	LRFN2, CEACAM1, DSCAM, DCC, KDR, PDCD1	158	529	20607	1.47929	1	1	1
UP_SEQ_FEATURE	DOMAIN:Fibronectin type-III	3	1.875	0.393	LRFN2, DSCAM, DCC	158	177	20569	2.2065	1	1	1
INTERPRO	IPR003961:FN3_dom	3	1.875	0.475	LRFN2, DSCAM, DCC	158	209	20607	1.87212	1	1	1
INTERPRO	IPR036116:FN3_sf	3	1.875	0.479	LRFN2, DSCAM, DCC	158	211	20607	1.85437	1	1	1
UP_SEQ_FEATURE	DOMAIN:Ig-like	6	3.75	0.583	LRFN2, CEACAM1, DSCAM, DCC, KDR, PDCD1	158	670	20569	1.16582	1	1	1
SMART	SM00409:IG	6	3.75	0.616	LRFN2, CEACAM1, DSCAM, DCC, KDR, PDCD1	108	529	10692	1.12287	1	1	1
INTERPRO	IPR007110:Ig-like_dom	6	3.75	0.695	LRFN2, CEACAM1, DSCAM, DCC, KDR, PDCD1	158	763	20607	1.02562	1	1	1
UP_KW_DOMAIN	KW-0393~Immunoglobulin domain	6	3.75	0.77	LRFN2, CEACAM1, DSCAM, DCC, KDR, PDCD1	119	788	14597	0.933989	1	1	1
INTERPRO	IPR036179:Ig-like_dom_sf	6	3.75	0.793	LRFN2, CEACAM1, DSCAM, DCC, KDR, PDCD1	158	865	20607	0.904675	1	1	1
INTERPRO	IPR013783:Ig-like_fold	7	4.375	0.861	LRFN2, NXPE4, CEACAM1, DSCAM, DCC, KDR, PDCD1	158	1119	20607	0.815879	1	1	1
INTERPRO	IPR013106:Ig_V-set	3	1.875	0.884	CEACAM1, DSCAM, PDCD1	158	481	20607	0.813456	1	1	1
Annotation Cluster 31	Enrichment Score: 0.4168679439094659
Category	Term	Count	%	PValue	Genes	List Total	Pop Hits	Pop Total	Fold Enrichment	Bonferroni	Benjamini	FDR
UP_SEQ_FEATURE	REPEAT:ANK 2	4	2.5	0.32	ANKRD11, ANKRD60, SHANK3, SHANK2	158	261	20569	1.99515	1	1	1
UP_SEQ_FEATURE	REPEAT:ANK 1	4	2.5	0.321	ANKRD11, ANKRD60, SHANK3, SHANK2	158	260	20569	2.00282	1	1	1
INTERPRO	IPR002110:Ankyrin_rpt	4	2.5	0.335	ANKRD11, ANKRD60, SHANK3, SHANK2	158	268	20607	1.94663	1	1	1
INTERPRO	IPR036770:Ankyrin_rpt-contain_sf	4	2.5	0.347	ANKRD11, ANKRD60, SHANK3, SHANK2	158	274	20607	1.904	1	1	1
UP_KW_DOMAIN	KW-0040~ANK repeat	4	2.5	0.378	ANKRD11, ANKRD60, SHANK3, SHANK2	119	272	14597	1.80388	0.999924	0.839245	0.839245
UP_SEQ_FEATURE	REPEAT:ANK 4	3	1.875	0.419	ANKRD11, SHANK3, SHANK2	158	187	20569	2.08851	1	1	1
SMART	SM00248:ANK	4	2.5	0.477	ANKRD11, ANKRD60, SHANK3, SHANK2	108	257	10692	1.54086	1	1	1
UP_SEQ_FEATURE	REPEAT:ANK 3	3	1.875	0.512	ANKRD11, SHANK3, SHANK2	158	222	20569	1.75924	1	1	1
Annotation Cluster 32	Enrichment Score: 0.4008950343172124
Category	Term	Count	%	PValue	Genes	List Total	Pop Hits	Pop Total	Fold Enrichment	Bonferroni	Benjamini	FDR
GOTERM_BP_DIRECT	GO:0007049~cell cycle	6	3.75	0.0993341	KMT2E, RGS2, YTHDF2, CCPG1, BIRC6, PARD3B	150	324	19734	2.4363	1	1	1
UP_KW_BIOLOGICAL_PROCESS	KW-0131~Cell cycle	6	3.75	0.716167	KMT2E, RGS2, YTHDF2, CCPG1, BIRC6, PARD3B	100	687	11450	1	1	1	1
UP_KW_BIOLOGICAL_PROCESS	KW-0132~Cell division	3	1.875	0.881458	YTHDF2, BIRC6, PARD3B	100	418	11450	0.82177	1	1	1
Annotation Cluster 33	Enrichment Score: 0.34196195411249775
Category	Term	Count	%	PValue	Genes	List Total	Pop Hits	Pop Total	Fold Enrichment	Bonferroni	Benjamini	FDR
GOTERM_MF_DIRECT	GO:0001227~DNA-binding transcription repressor activity, RNA polymerase II-specific	6	3.75	0.147688	ZEB2, MYT1L, MXI1, ZNF865, AEBP1, CTCF	150	361	19304	2.13895	1	1	1
GOTERM_MF_DIRECT	GO:0000981~DNA-binding transcription factor activity, RNA polymerase II-specific	15	9.375	0.165215	GMEB1, MYT1L, HOXD1, FOXH1, CTCF, ZEB2, SOHLH1, ZSCAN30, NFIB, MXI1, ZNF438, HIVEP3, TCF4, ZNF821, MYBL2	150	1359	19304	1.42046	1	1	1
GOTERM_MF_DIRECT	GO:0003700~DNA-binding transcription factor activity	7	4.375	0.234112	ZEB2, FOXH1, ZNF438, ZNF865, TCF4, ZNF821, CTCF	150	536	19304	1.6807	1	1	1
UP_SEQ_FEATURE	ZN_FING:C2H2-type 1	7	4.375	0.258206	ZEB2, ZSCAN30, ZNF438, HIVEP3, ZNF865, ZNF821, CTCF	158	561	20569	1.62439	1	1	1
UP_SEQ_FEATURE	ZN_FING:C2H2-type 2	7	4.375	0.355263	ZEB2, ZSCAN30, ZNF438, HIVEP3, ZNF865, ZNF821, CTCF	158	634	20569	1.43736	1	1	1
UP_SEQ_FEATURE	ZN_FING:C2H2-type 3	6	3.75	0.562926	ZEB2, ZSCAN30, ZNF438, HIVEP3, ZNF865, CTCF	158	655	20569	1.19252	1	1	1
UP_SEQ_FEATURE	DOMAIN:C2H2-type	5	3.125	0.563632	ZEB2, ZSCAN30, ZNF438, ZNF821, CTCF	158	520	20569	1.25176	1	1	1
INTERPRO	IPR036236:Znf_C2H2_sf	7	4.375	0.57	ZEB2, ZSCAN30, ZNF438, HIVEP3, ZNF865, ZNF821, CTCF	158	797	20607	1.14551	1	1	1
INTERPRO	IPR013087:Znf_C2H2_type	7	4.375	0.609	ZEB2, ZSCAN30, ZNF438, HIVEP3, ZNF865, ZNF821, CTCF	158	829	20607	1.10129	1	1	1
UP_SEQ_FEATURE	ZN_FING:C2H2-type 4	5	3.125	0.686	ZSCAN30, ZNF438, HIVEP3, ZNF865, CTCF	158	608	20569	1.07059	1	1	1
UP_SEQ_FEATURE	ZN_FING:C2H2-type 7	4	2.5	0.723	ZEB2, ZSCAN30, ZNF865, CTCF	158	488	20569	1.06708	1	1	1
UP_SEQ_FEATURE	ZN_FING:C2H2-type 6	4	2.5	0.76333	ZEB2, ZSCAN30, ZNF865, CTCF	158	521	20569	0.99949	1	1	1
SMART	SM00355:ZnF_C2H2	7	4.375	0.79908	ZEB2, ZSCAN30, ZNF438, HIVEP3, ZNF865, ZNF821, CTCF	108	777	10692	0.891892	1	1	1
UP_SEQ_FEATURE	ZN_FING:C2H2-type 5	3	1.875	0.935136	ZSCAN30, ZNF865, CTCF	158	572	20569	0.682781	1	1	1
Annotation Cluster 34	Enrichment Score: 0.2814318547579319
Category	Term	Count	%	PValue	Genes	List Total	Pop Hits	Pop Total	Fold Enrichment	Bonferroni	Benjamini	FDR
UP_KW_CELLULAR_COMPONENT	KW-1003~Cell membrane	38	23.75	0.16	KMT2E, NCKAP1, NRXN1, LRP2, CDH8, SYNE2, ADCY5, DPP4, LIPE, RIMS1, RGS2, PSD3, KDR, TNFRSF8, DRAM2, SPTBN1, C11ORF24, FARP1, AMBP, DSCAM, SORBS1, ABCA8, ATP1B1, ANO5, RAB11B, LRFN2, CEACAM1, CPD, P2RX1, CDH10, KCNMA1, NF1, PLEKHO1, PDCD1, SCN2A, BRWD1, SHANK2, ENG	141	4049	17942	1.19423	0.998	1	1
UP_SEQ_FEATURE	TOPO_DOM:Cytoplasmic	34	21.25	0.284	NRXN1, GALNT18, LRP2, CDH8, RYR3, SYNE2, ADCY5, SYNE1, DPP4, LMAN1, MLANA, KDR, TNFRSF8, C11ORF24, TM4SF19, PNPLA7, DSCAM, COL25A1, DCC, TMC7, ATP1B1, ANO5, IGF2R, LRFN2, CEACAM1, PINK1, CCPG1, CPD, P2RX1, CDH10, KCNMA1, PDCD1, SCN2A, ENG	158	3901	20569	1.13464	1	1	1
GOTERM_CC_DIRECT	GO:0005886~plasma membrane	44	27.5	0.365	KMT2E, YTHDC1, NRXN1, PTEN, LRP2, CDH8, ADCY5, DPP4, RIMS1, RGS2, MLANA, KDR, TNFRSF8, SPTBN1, C11ORF24, AMBP, DSCAM, COL25A1, DCC, TMC7, SORBS1, ABCA8, ATP1B1, ANO5, ARID1B, RABGGTA, IGF2R, LRFN2, CEACAM1, CDAN1, CSDE1, CPD, P2RX1, CDH10, KCNMA1, CSNK2B, NF1, WDFY3, PDCD1, SCN2A, DOCK1, SHANK3, SHANK2, ENG	153	5592	20887	1.07416	1	1	1
UP_SEQ_FEATURE	TRANSMEM:Helical	44	27.5	0.428	KMT2E, NCKAP1, TBC1D9B, NRXN1, GALNT18, LRP2, CDH8, RYR3, ADCY5, DPP4, LMAN1, MLANA, KDR, UGT1A4, TNFRSF8, DRAM2, C11ORF24, OSBPL8, TM4SF19, PNPLA7, DSCAM, COL25A1, DCC, HUWE1, TMC7, ABCA8, ATP1B1, ANO5, IGF2R, LRFN2, CEACAM1, PINK1, CDAN1, CPD, P2RX1, CDH10, KCNMA1, NF1, YME1L1, TMEM39B, PDCD1, SCN2A, SHANK2, ENG	158	5446	20569	1.0518	1	1	1
UP_SEQ_FEATURE	CARBOHYD:N-linked (GlcNAc...) asparagine	35	21.875	0.512	NRXN1, GALNT18, LRP2, AEBP1, IFI30, CDH8, ADCY5, DPP4, KDR, UGT1A4, TNFRSF8, ADAMTS9, CPA4, C11ORF24, NXPE4, TM4SF19, DSCAM, DCC, PRSS38, TMC7, PCOLCE, CNPY3, ABCA8, ATP1B1, ANO5, IGF2R, LRFN2, CEACAM1, CPD, P2RX1, CDH10, TMEM39B, PDCD1, SCN2A, ENG	158	4422	20569	1.0304	1	1	1
UP_SEQ_FEATURE	TOPO_DOM:Extracellular	24	15	0.52	TM4SF19, DSCAM, COL25A1, DCC, NRXN1, TMC7, LRP2, ATP1B1, ANO5, CDH8, ADCY5, DPP4, LRFN2, CEACAM1, CDH10, CPD, P2RX1, KCNMA1, KDR, TNFRSF8, PDCD1, SCN2A, ENG, C11ORF24	158	2992	20569	1.04425	1	1	1
GOTERM_CC_DIRECT	GO:0016020~membrane	37	23.125	0.587	KMT2E, TBC1D9B, NRXN1, LRP2, RYR3, SYNE2, ADCY5, SYNE1, DPP4, LIPE, LMAN1, UGT1A4, DRAM2, CAST, OSBPL8, TM4SF19, DSCAM, COL25A1, HUWE1, ATP1B1, IGF2R, HNRNPL, LRFN2, CEACAM1, PINK1, CCPG1, CPD, P2RX1, KCNMA1, NF1, YME1L1, WDFY3, BIRC6, TMEM39B, SCN2A, SHANK2, ENG	153	5048	20887	1.00062	1	1	1
UP_KW_CELLULAR_COMPONENT	KW-0472~Membrane	65	40.625	0.605	NCKAP1, GALNT18, SYNE2, CDH8, RYR3, SYNE1, LIPE, RIMS1, RGS2, PSD3, KDR, TNFRSF8, C11ORF24, RAB2A, DSCAM, COL25A1, DCC, TMC7, ATP1B1, ANO5, PARD3B, CEACAM1, CDH10, KCNMA1, YME1L1, WDFY3, BIRC6, PLEKHO1, DOCK1, SHANK2, ENG, KMT2E, TBC1D9B, NRXN1, LRP2, ADCY5, DPP4, LMAN1, MLANA, UGT1A4, DRAM2, SPTBN1, FARP1, OSBPL8, TM4SF19, AMBP, PNPLA7, HUWE1, SORBS1, ABCA8, IGF2R, RAB11B, LRFN2, CYP27C1, PINK1,…	141	8340	17942	0.991743	1	1	1
UP_KW_DOMAIN	KW-1133~Transmembrane helix	47	29.375	0.648	KMT2E, NCKAP1, TBC1D9B, NRXN1, GALNT18, LRP2, CDH8, RYR3, SYNE2, ADCY5, SYNE1, DPP4, LMAN1, MLANA, KDR, UGT1A4, TNFRSF8, DRAM2, C11ORF24, OSBPL8, TM4SF19, PNPLA7, DSCAM, COL25A1, DCC, HUWE1, TMC7, ABCA8, ATP1B1, ANO5, IGF2R, LRFN2, CEACAM1, PINK1, CDAN1, CCPG1, CPD, P2RX1, CDH10, KCNMA1, NF1, YME1L1, TMEM39B, PDCD1, SCN2A, SHANK2, ENG	119	5882	14597	0.980143	1	1	1
UP_KW_DOMAIN	KW-0812~Transmembrane	47	29.375	0.681	KMT2E, NCKAP1, TBC1D9B, NRXN1, GALNT18, LRP2, CDH8, RYR3, SYNE2, ADCY5, SYNE1, DPP4, LMAN1, MLANA, KDR, UGT1A4, TNFRSF8, DRAM2, C11ORF24, OSBPL8, TM4SF19, PNPLA7, DSCAM, COL25A1, DCC, HUWE1, TMC7, ABCA8, ATP1B1, ANO5, IGF2R, LRFN2, CEACAM1, PINK1, CDAN1, CCPG1, CPD, P2RX1, CDH10, KCNMA1, NF1, YME1L1, TMEM39B, PDCD1, SCN2A, SHANK2, ENG	119	5941	14597	0.970409	1	1	1
UP_KW_PTM	KW-0325~Glycoprotein	42	26.25	0.79098	KMT2E, NRXN1, GALNT18, LRP2, AEBP1, IFI30, CDH8, ADCY5, DPP4, KDR, UGT1A4, TNFRSF8, ADAMTS9, SPTBN1, CPA4, C11ORF24, NXPE4, TM4SF19, AMBP, DSCAM, COL25A1, DCC, PRSS38, TMC7, PCOLCE, CNPY3, SORBS1, ABCA8, ATP1B1, ANO5, IGF2R, RAB11B, LRFN2, CEACAM1, CPD, P2RX1, CDH10, TMEM39B, PDCD1, SCN2A, SHANK2, ENG	134	4813	14252	0.928121	1	1	1
UP_KW_DOMAIN	KW-0732~Signal	29	18.125	0.952206	NRXN1, LRP2, AEBP1, IFI30, CDH8, RIMS1, LMAN1, KDR, UGT1A4, TNFRSF8, ADAMTS9, CPA4, C11ORF24, NXPE4, AMBP, DSCAM, DCC, PRSS38, PCOLCE, CNPY3, IGF2R, LRFN2, CEACAM1, CPD, CDH10, KCNMA1, PDCD1, SCN2A, ENG	119	4410	14597	0.806633	1	1	1
UP_KW_PTM	KW-1015~Disulfide bond	27	16.875	0.986156	NRXN1, GALNT18, LRP2, IFI30, SYNE2, SYNE1, DPP4, LMAN1, KDR, TNFRSF8, ADAMTS9, CPA4, AMBP, DSCAM, DCC, TXNRD1, PRSS38, PCOLCE, CNPY3, ATP1B1, IGF2R, LRFN2, CEACAM1, P2RX1, PDCD1, SCN2A, ENG	134	3906	14252	0.735195	1	1	1
Annotation Cluster 35	Enrichment Score: 0.27811020721110635
Category	Term	Count	%	PValue	Genes	List Total	Pop Hits	Pop Total	Fold Enrichment	Bonferroni	Benjamini	FDR
UP_SEQ_FEATURE	DOMAIN:EF-hand	3	1.875	0.452748	FLG, TBC1D9B, RYR3	158	200	20569	1.95275	1	1	1
GOTERM_MF_DIRECT	GO:0005509~calcium ion binding	7	4.375	0.517688	FLG, TBC1D9B, CDH10, NRXN1, LRP2, RYR3, CDH8	150	746	19304	1.20758	1	1	1
INTERPRO	IPR002048:EF_hand_dom	3	1.875	0.527705	FLG, TBC1D9B, RYR3	158	233	20607	1.67928	1	1	1
INTERPRO	IPR011992:EF-hand-dom_pair	3	1.875	0.624085	FLG, TBC1D9B, RYR3	158	276	20607	1.41765	1	1	1
Annotation Cluster 36	Enrichment Score: 0.25086676617011344
Category	Term	Count	%	PValue	Genes	List Total	Pop Hits	Pop Total	Fold Enrichment	Bonferroni	Benjamini	FDR
UP_KW_BIOLOGICAL_PROCESS	KW-0399~Innate immunity	6	3.75	0.309768	SETD2, MORC3, YTHDF2, CNPY3, ATP1B1, USP29	100	427	11450	1.6089	1	1	1
UP_KW_BIOLOGICAL_PROCESS	KW-0391~Immunity	8	5	0.737423	SETD2, MORC3, YTHDF2, CNPY3, PDCD1, ATP1B1, IFI30, USP29	100	963	11450	0.951194	1	1	1
GOTERM_BP_DIRECT	GO:0045087~innate immune response	4	2.5	0.773831	YTHDF2, CNPY3, ATP1B1, USP29	150	536	19734	0.981791	1	1	1
Annotation Cluster 37	Enrichment Score: 0.21298790822705868
Category	Term	Count	%	PValue	Genes	List Total	Pop Hits	Pop Total	Fold Enrichment	Bonferroni	Benjamini	FDR
UP_KW_BIOLOGICAL_PROCESS	KW-0508~mRNA splicing	4	2.5	0.511	PPP4R2, YTHDC1, CELF4, C9ORF78	100	313	11450	1.46326	1	1	1
UP_KW_MOLECULAR_FUNCTION	KW-0694~RNA-binding	7	4.375	0.658472	HNRNPL, MORC3, YTHDF2, YTHDC1, CSDE1, CELF4, C9ORF78	106	751	11889	1.04544	1	1	1
UP_KW_BIOLOGICAL_PROCESS	KW-0507~mRNA processing	4	2.5	0.682406	PPP4R2, YTHDC1, CELF4, C9ORF78	100	403	11450	1.13648	1	1	1
Annotation Cluster 38	Enrichment Score: 0.18935128404805793
Category	Term	Count	%	PValue	Genes	List Total	Pop Hits	Pop Total	Fold Enrichment	Bonferroni	Benjamini	FDR
UP_SEQ_FEATURE	REPEAT:LRR 5	3	1.875	0.597	LRFN2, LRGUK, RABGGTA	158	262	20569	1.49065	1	1	1
UP_SEQ_FEATURE	REPEAT:LRR 4	3	1.875	0.601	LRFN2, LRGUK, RABGGTA	158	264	20569	1.47936	1	1	1
INTERPRO	IPR001611:Leu-rich_rpt	3	1.875	0.604	LRFN2, LRGUK, RABGGTA	158	266	20607	1.47095	1	1	1
UP_SEQ_FEATURE	REPEAT:LRR 3	3	1.875	0.627059	LRFN2, LRGUK, RABGGTA	158	277	20569	1.40993	1	1	1
UP_SEQ_FEATURE	REPEAT:LRR 2	3	1.875	0.644411	LRFN2, LRGUK, RABGGTA	158	286	20569	1.36556	1	1	1
UP_SEQ_FEATURE	REPEAT:LRR 1	3	1.875	0.650053	LRFN2, LRGUK, RABGGTA	158	289	20569	1.35139	1	1	1
UP_KW_DOMAIN	KW-0433~Leucine-rich repeat	3	1.875	0.731538	LRFN2, LRGUK, RABGGTA	119	318	14597	1.15721	1	1	1
INTERPRO	IPR032675:LRR_dom_sf	3	1.875	0.734493	LRFN2, LRGUK, RABGGTA	158	340	20607	1.1508	1	1	1
Annotation Cluster 39	Enrichment Score: 0.06925511776113187
Category	Term	Count	%	PValue	Genes	List Total	Pop Hits	Pop Total	Fold Enrichment	Bonferroni	Benjamini	FDR
UP_SEQ_FEATURE	ACT_SITE:Proton acceptor	7	4.375	0.667	NUAK1, PINK1, PNPLA7, TXNRD1, KDR, USP29, ACAT2	158	879	20569	1.03673	1	1	1
INTERPRO	IPR000719:Prot_kinase_dom	3	1.875	0.896557	NUAK1, PINK1, KDR	158	499	20607	0.784113	1	1	1
UP_SEQ_FEATURE	DOMAIN:Protein kinase	3	1.875	0.900299	NUAK1, PINK1, KDR	158	504	20569	0.774902	1	1	1
UP_KW_MOLECULAR_FUNCTION	KW-0418~Kinase	5	3.125	0.907577	NUAK1, PINK1, LRGUK, CSNK2B, KDR	106	755	11889	0.742784	1	1	1
INTERPRO	IPR011009:Kinase-like_dom_sf	3	1.875	0.922458	NUAK1, PINK1, KDR	158	545	20607	0.717931	1	1	1

## Sheet: S6
	SFARI_score	Seed_Genes	high_confidence_ASD_gene	megalencepahly_gene
ABCA8		YES
SLC22A8
CBLN2
SLC34A2
ABCC9
ABCA6
SLCO2B1
ABCA13
ASXL3
AQP4
ZBTB37
ACAT2		YES
HMGCS1
HMGCS2
HADHA
EHHADH
ACADS
ACADSB
OXCT1
DLAT
OXCT2
ACOX1
ADAMTS9		YES
B3GALTL
ACAN
POFUT2
ADAMTS19
ADAMTSL1
ADAMTS13
ADAMTS12
THBS1	2
ADAMTS3
ADAMTSL5
ADCY5		YES
GNAS
AKAP5
GNAL
GNAO1
ADCY2
GNAI1
CAV3
AKAP6
ADCY9
GNAZ
AEBP1		YES
AGTPBP1
CPA6
TCF3
CPB1
DTNBP1
CFAP61
THEGL
NUDCD3
LRRTM4
MYL7
AMBP		YES
AHSG
ITIH2
FGG
ALB
F2
FGA
APOH
SERPINC1
APOA1
FGB
ANKRD60		YES
LRRC63
C12orf42
TTLL8
FAM47C
CNDP1
FAM132A
MTRNR2L3
SPATA31A1
ANKRD6
CCDC74B
ANO5		YES
NELL1
NELL2
DYSF
MMD2
FKRP
CAPN3
SGCA
SGCB
SGCG
TCF15
ARID1B		YES
SMARCA4	1
SMARCC1
SMARCB1				YES
SMARCA2
SMARCC2	1
SMARCE1
SMARCD1
ACTL6A
SS18
SMARCD3
ATP1B1		YES
ATP1A1
ATP1A3
ATP1A2
FXYD2
ATP1A4
ATP12A
FXYD7
FXYD1
ATP2A2
ATP1B2
ATXN7L2		YES
ATXN7L3
CCDC101
USP22
CWF19L1
C19orf66
ARV1
ATXN1L
ATXN2L
NUDT5
TTBK1
ATXN7L3		YES
USP22
ENY2
ATXN7
TAF10
TADA3
TRRAP	2S
SUPT20H
KAT2A
KAT2B			YES
TADA2B
BIRC6		YES
DIABLO
RNF41
HTRA2
USP8
CASP9
CASP3
USP34
BIRC7
UBR4
CASP7
BRWD1		YES
SMARCA4	1
STAT5B
STAT5A
RAG2
RAG1
PHIP
LCA5L
PSMG1
B3GALT5
ATRX
BTBD11		YES
OTOA
PPFIBP1
CSMD3
STAB2
NUAK1
GSTT2B
ASNSD1
AKNA
ARHGEF15
SURF4
BTBD9		YES
SKOR1
MAP2K5
MEIS1
PTPRD
TOX3
GABRG1
LRRCC1
SLC25A37
CUL3
NKRF
C11orf24		YES
SMIM13
GOLIM4
CCDC115
CNIH4
TMEM109
CREBL2
ZNF616
METTL9
CDC14B
GPR152
C9orf78		YES
TMEM230
SARS
HARS
TRIM25
HPDL
CXorf56
CHP2
HERC4
HEXA
NOSIP
CAST		YES
CAPN2
CAPN1
CAPNS1
TLN1
CAPN8
CDK5R1
CAPNS2
PXN
PTK2
ACTA1
CCPG1		YES
RB1CC1
TEX264
GABARAP
SEC62
FAM134B
PARPBP
SLC39A5
RTN3
PAK1IP1
ATL3
CDAN1		YES
ASF1B
ASF1A
C15orf41
SEC23B
CATSPER2
STRC
OR11A1
DLAT
IPO4
PCNA
CDH10		YES
CTNNB1
CTNNA1
CTNND1
JUP
CDH9
KCNB2
CDH6
CDH17
CNTN4
CDH13
CEACAM1		YES
HAVCR2
PTPN11		YES
CTNNB1
FN1
ITGA5
FLNA
ITGB3
CD209
ITGB1
SHC1
CELF4		YES
DDX11
BICD1
RBFOX1
CEBPD
PIK3C3
OPLAH
MBNL1
RBFOX2
PPP2R2C
MBNL2
CHD8		YES
CTNNB1
CTCF
WDR5
RBBP5
KMT2A			YES
BRD4
RUVBL1
TAF1	S
HCFC1
PHF20
CNPY3		YES
HSP90B1
LRRC40
UNC93B1
CNPY1
CNPY2
TLR3
TLR7
TLR8
ASCC3
B3GAT2
COL25A1		YES
FURIN
P4HA3
P4HA2
P4HA1
COLGALT2
PLOD1
PLOD2
APP
COL26A1
PLOD3
CPA4		YES
LXN
CMA1
SGCE
TPSAB1
AGBL2
TPSB2
PEG10
GRB10
TSGA13
MEST
CPD		YES
TGOLN2
IGF2R
SORT1
SNX2
PIK3C2A
TFRC
PICALM
AP4E1
AP3B1
GAK
CRYBG3		YES
POM121L12
ACTB
ZNF772
ANKRD33B
MAK16
CRYZL1
TSSK1B
PHTF1
SERTM1
FRMPD4
CSDE1		YES
SYNCRIP	2
STRAP
YBX1
DHX9
IGF2BP1
HNRNPU
MSL2
PABPC1
PAIP1
HNRNPD
CSNK2B		YES
CSNK2A1
CSNK2A2
SSRP1	2
SUPT16H	2S
CSNK2A3
TP53
ACVRL1
PCGF5
PPP1R8
RYBP
CTCF		YES
NPM1
RAD21	S
CHD8
SUZ12				YES
STAG2				YES
POU5F1
SIN3A
MYC
DDX5
SMC3	2S
CYP27C1		YES
RETSAT
CYP26A1
RDH16
RDH12
ADH4
HSD17B6
DHRS9
ADH1A
RDH10
ADH1B
DCC		YES
NTN1
PTK2
UNC5C
MYO10
UNC5A
UNC5B
TRIM9
DOCK1
TRIO
FYN
DNAH5		YES
DNAI2
DNAI1
CCDC114
DNAL1
PAFAH1B1
DCTN1
CLIP1
DCTN2
DNAH6
DNAH1
DOCK1		YES
CRK
ELMO1
BCAR1
ELMO2
RHOG
ELMO3
RAC1	S			YES
CRKL
WDR35
SRC
DPP4		YES
ADA
GCG
GIP
PTPRC	2
FN1
CAV1
ACE2
SLC9A3
ITGB1
ITIH4
DRAM2		YES
DENND2D
TTLL5
TTLL10
BECN1
TSPAN2
GPR37L1
MAB21L2
C11orf87
PDSS2
RNPC3
DSCAM		YES
NTN1
MAPK8
MAPK14
MAPK11
MAPK13
MAPK12
DCC
PAK1
TBCD
NCK1
ENG		YES
TGFB1
TGFB3
TGFBR1
GDF2
ACVRL1
TGFBR2
BMPR2
ACVR2A
ARRB2
LRG1
ENOPH1		YES
APIP
ADI1
MRI1
EEF1B2
FAM60A
LNX1
MTPN
SMS
ACBD5
HINT3
FAM91A1		YES
C17orf75
TBC1D23
WDYHV1
ZFPL1
SUGCT
SP140
CLTC
COL24A1
ALG6
PAPSS2
FARP1		YES
RHOA
CADM1
PLXNA4
TBCD
RNF113A
DCAF12L2
DSCAM
RNF113B
DCAF12
DCAF12L1
FBRS		YES
RYBP
PCGF5
YAF2
RNF2
CSNK2A2
PCGF3
RING1
PCGF6
OR4N5
PRKG2
FLG		YES
KLK5
CASP14
ST14
PRSS8
LOR
CAPN1
PCSK6
FURIN
IVL
CAPNS1
FNBP4		YES
PNISR
SRSF11
FNBP1
WBP4
PRPF40A
STIP1
GRID2IP
NKTR
ZC3H18
GTF2E1
FOXH1		YES
SMAD2
SMAD4	2			YES
SMAD3
NKX2-5
DRAP1
EP300
DCP1A
TDGF1
MIXL1
CFC1
GALNT18		YES
C1GALT1
MUC5AC
MUC1
MUC5B
MUC15
MUC16
MUC17
MUCL1
MUC21
MUC3A
GIGYF1		YES
EIF4E2
GRB10
DDX6
ZNF598
RQCD1
LENG8
TSC22D4
GNB2
CNOT4
NUMA1
HIVEP3		YES
WWP1
UBB
UBC
RPS27A
UBA52
RUNX2				YES
CDCP2
USP24
NKX3-2
ELAVL4
HOXD1		YES
HOXB1
HOXA1
KIAA1715
NIPAL2
TXNDC16
ZNF24
KCNH3
KHK
GTF3C3
CC2D1A
IFI30		YES
TYROBP
GYPC
LNPEP
CCDC15
SH2D4A
HLA-DMA
TPP2
HAVCR2
THOP1
SCML2
IFI44		YES
IFIT1
ISG15
MX1
IFIT3
RSAD2
OAS1
IFI6
IFIT2
OAS2
OAS3
IGF2R		YES
GGA1
IGF2
GGA2
GGA3
SNX5	2
AP1G1
PLAUR	2
VPS35
IGF1
AP4E1
KAT6A		YES
BRD1
ING5
BRPF1
MEAF6
EP300
NCOA2
HIST2H3PS2
BRPF3
HDAC1
HDAC2
KATNAL2		YES
KATNB1
CHD8
POGZ
VCP
ASPM
SCN2A
KIAA0556
DYRK1A
STRIP1
ELOA3B
KDM5B		YES
KDM1A				YES
PAX9
MYC
HDAC4
MORF4L1
HDAC1
CDKN1A
TFAP2C
FOXG1
KDM6A	2
KDM6B		YES
TBX21
RBBP5
TP53
ASH2L
HIST2H2AC
H2AFZ
HIST2H2BE
H2AFV
KMT2D
WDR5
KDR		YES
NRP1
FIGF
CDH5
SH2D2A
SHC1
NCK1
VEGFA
VEGFC
FLT1
CTNNB1
KMT2E		YES
SETD1A	1			YES
SETD1B	2S
TNRC6B			YES
TBL1X	2			YES
HIST2H3PS2
TNRC6A
THBS1	2
NCOR1	2
MOV10
AGO3
KMT5B		YES
NCOA2
SETD8
SUV39H2
SETD2
SUV39H1
CAMKMT
SETDB1	2
SMYD3
HIST1H4F
DOT1L
LIPE		YES
FABP4
PLIN1
PNPLA2
PNPLA3
PNPLA4
LIPF
LIPC
PNLIP
PNLIPRP3
CEL
LMAN1		YES
MCFD2
F8
TMED10
HM13
SEC24B
BET1
SCFD1
SEC13
TMED2
CTSZ
LRGUK		YES
SVOPL
COQ9
RASGEF1A
NEU2
HLCS
SUOX
SMO				YES
FUBP3
SEL1L3
FDXR
LRMP		YES
CCDC155
CASC1
DHX16
SASS6
SYNE4
AURKB
PRKRIR
KIF9
LMNTD1
KIF20A
LRP2		YES
CUBN
GC
CLU
LRPAP1
TG
SHH				YES
APOE
DAB2
ALB
PLG				YES
LTN1		YES
NEMF
VCP
TCF25
RPL3
CNOT4
HBS1L
UBR1
ZNF598
RPL31
RPL23A
MLANA		YES
TYR
PMEL
TYRP1
GPR143
DCT
MITF				YES
HLA-DRA
CD8A
MAGED4B
MAGED4
MORC3		YES
HIST2H3PS2
TRIM33	2
HIST2H3A
HIST2H3D
HIST2H3C
H3F3A
HIST1H3A
H3F3B
H3F3C
HIST1H3J
MTHFS		YES
MTHFD1
MTHFD2
MTHFD2L
GART
FTCD
ST20-MTHFS
SHMT1
SHMT2
GCSH
DMGDH
MXI1		YES
MAX
MYC
SIN3A
RIOK3
SIN3B
TMEM225
BUB1B
DHRS12
NUDT17
TMCO5A
MYBL2		YES
LIN9
LIN37
LIN54
FOXM1
LIN52
RBL1
E2F4
RBBP4
CCNB1
CDK2
NAPRT		YES
QPRT
NMNAT1
NMRK1
NMNAT3
NMNAT2
NMRK2
PNP
NUDT12
NT5C1A
ENPP1
NCKAP1		YES
ABI2
ABI1
WASF1
BRK1
CYFIP2
CYFIP1
WASF2
WASF3
RAC1	S			YES
BAIAP2
NCKAP5		YES
GUCY1A2
NCK1
EVA1A
AGBL5
RHBDF2
GALNT13
KMT2A			YES
ARNTL
FAM64A
OSBPL6
NF1		YES
HRAS
SPRED1				YES
SDC2
KRAS
NRAS
BRCA1
VCP
SMARCA4	1
SDC1
RRAS
NFIB		YES
POLR2F
CRCP
POLR3B
POLR3K
POLR3E
POLR1D
POLR2L
POLR3C
POLR2K
POLR3H
NRXN1		YES
NLGN2	1
NLGN4Y	2
NLGN3	1		YES
NLGN4X	1
NLGN1	2
DAG1
LRRTM2
CBLN1
DLG4	1
NXPH1	2
NT5DC4		YES
MARS2
ERLIN1
HERPUD2
CYB561A3
APOL5
ATCAY
PDZD7
EPOR
ADAD2
ELP2
NUAK1		YES
STK11
USP9X	1S			YES
PPP1R12A
BTRC
TP53
SNPH
FBXW11
BTBD11
AASS
ICE2
NXPE4		YES
NXPH2
LPHN1
NXPH4
NXPH3
NXPH1
NXPE1
CEACAM7
CWH43
FAM3D
VSIG2
OSBPL8		YES
NUP62
SACM1L
RMDN3
GM2A
THBS4
PDE4DIP
SPTLC1
GTF2I
COL6A1
VAPA
P2RX1		YES
P2RY12
P2RY1
P2RY2
P2RY6
P2RY4
P2RY11
P2RY13
P2RX7
P2RX6
P2RX5
PARD3B		YES
INSC
PRKCI
GPSM2
PARD6B
PARD6A
PARD6G
GPSM1
FRMD4A
MRPL33
ZNF385B
PCOLCE		YES
COL3A1
COL1A2
COL5A1
COL1A1
COL5A2
LOXL1
COL11A1
LOX
COL5A3
COL2A1
PDCD1		YES
PTPN11		YES
CD274
PDCD1LG2
CD4
CD80
CD247
CD3E
CD3D
HLA-DRB1
HLA-DQB1
PDSS2		YES
COQ2
COQ5
FDPS
GGPS1
COQ6
UBIAD1
DHDDS
NUS1
COQ9
FNTB
PER2		YES
CRY1
CSNK1E
CRY2
CLOCK
CSNK1D
ARNTL
BHLHE41
NFIL3
PER1	2
BTRC
PHF3		YES
NIPBL	1
INO80
POLR2A
PTP4A1
ARHGAP12
SETD2
MED12L
ERGIC3
BPTF
ERBB2IP
PINK1		YES
PARK2
BECN1
TOMM20
MFN2
PARK7
HTRA2
TOMM40
MFN1
UBC
DNM1L
PLEKHM1		YES
RAB7A
MAP1LC3C
GABARAP
ARL8B
RAB7B
SNX10
OSTM1
VPS39
CLCN7
MPDU1
PLEKHO1		YES
CSNK2A2
SMURF1	2
ATM
NMI
ENSP00000478610
DEPDC7
CAPZB
LRRC16A
CSNK2B
TMOD4
PNPLA7		YES
GPCPD1
LCAT
PLA2G16
PLA2G15
PLB1
PNPLA6
LYPLA1
JMJD7-PLA2G4B
LYPLA2
PLA2G4B
PPP4R2		YES
PPP4C
SMEK1
SMEK2
PPP4R4
PPP4R1
RPA2
PPP2R4
PPP2CA	S			YES
PPP2R1A
PPP1CC
PPP6R2		YES
PPP6C
ANKRD28
ANKRD52
ANKRD44
NFKBIE
SF3B1
TIPRL
PPP2CA
KTI12
GM2A
PROSER1		YES
CABP7
KIAA0825
NHLRC3
TOR1AIP1
TMEM185B
FAM214A
COLGALT1
FIBIN
FAM71D
PTGER2
PSD3		YES
ARF6
KCTD4
ANKRD6
APBB3
SERPINI1
IL1RAPL2
PNRC2
USP31
STARD13
NIPAL1
PTEN		YES
SLC9A3R1
TP53
NEDD4
PIK3R1
DLG1
MAGI2
WWP2
PIK3CA
PTK2
PDGFRB
PTPN11		YES
GAB1
IGF1R
EGFR
NTRK2	S
CTLA4
IRS1
PDCD1
MPZL1
GAB2
JAK2
RAB2A		YES
BLZF1
GAPDH
GORASP2
TRIP11				YES
MAPK3
GOLGA2
MAPK1
SLC2A4
STAMBPL1
TBC1D1
RABGGTA		YES
RABGGTB
CHML
CHM
PTP4A2
TP53
PGGT1B
RAB31
RAB1A
CHURC1-FNTB
FNTB
RERE		YES
HDAC1
HDAC2
NR2F2
NR2F1
WDR5
WDR64
NAGPA
EHMT2
LUZP1
RARB
RIMS1		YES
UNC13B
RAB3A
SNAP25
UNC13A
BZRAP1
ERC1
STX1A	2
BSN
VAMP2
APBA1
RNF38		YES
UBE2D2
GNE
UBC
UBB
UBE2N
FAM174A
FAM221B
SPIDR
RIOK2
TP53
RUNDC1		YES
CCDC132
ZNF628
TAF5
VPS51
TSSC1
ICA1
CCDC186
CHCHD5
PEX11G
TMF1
SAMD3		YES
HSPD1
DNM3
ABLIM1
SMAD3
SMAD2
SEMA3E
SIRT1
NHSL1
TMEM74B
TMEM200A
SCN2A		YES
ANK3
SCN2B
CALM3
SCN3A
CALM1
SCN1B
SCN4A	2
SCN4B
KCNQ2
SCN3B
SETD2		YES
POLR2A
HTT
WDR5
HIST1H4F
IWS1
BPTF
SUPT6H
PRPF40A
SUPT5H
NIPBL	1
SHANK2		YES
DLG4
HOMER1
DLGAP1
CTTN
DLGAP2
DLGAP3
HOMER2
PDE4D
NRXN3	1
NRXN1			YES
SHANK3		YES
HOMER1
CDC42
GRM1
SHANK1	2
HOMER3
GRM5
SHANK2
ITPR1
DLG4
DLGAP1
SMARCD2		YES
SMARCC1
SMARCB1				YES
SMARCC2	1
SMARCA4	1
SMARCA2
SMARCE1
ACTL6A
ARID1A
SS18
ARID1B
SOBP		YES
PACSIN1
ZMYM2	2S
ZMYM4
C6orf203
DDX43
CCDC85C
ARHGAP20
PPP1R14B
SIMC1
ISLR
SOHLH1		YES
SOHLH2
LHX8
YBX2
GBX1
FIGLA
NOBOX
GPR125
STRA8
NANOS2
ZP2
SPTBN1		YES
SPTAN1
ANK2
NF2
ANK3
SMAD3
TGFBR1
KRAS
EPB41L3
HRAS
TGFBR2
STARD9		YES
STARD6
STARD8
VPS13B
SLC25A1
LRRC57
OSGIN1
PCNXL3
DNAJC17
HERC2
STARD13
SYNE2		YES
SUN2
SUN1
LMNA
EMD
LMNB1
TMEM67
SYNE3
FHOD1
SYNE1
SUN3
TBC1D9B		YES
SPSB1
PLS1
TBC1D20
LANCL1
ARHGEF3
RAB8A
GBAS
ARHGEF4
RAB11A
TBC1D9
TCF4		YES
CTNNB1
ID1
ID2
TCF12				YES
TAL1
TLE1
TBL1XR1	1
ASCL1
TLE3
MYOG
TM4SF19		YES
CEP19
NRROS
SMCO1
CCT7
PIGZ
TM4SF20
TCTEX1D2
WDR53
HEATR9
FBXO45
TMC7		YES
LRRIQ3
ACSF2
SMOC2
SAMD5
TNS4
FRMD3
SNTB1
SCEL
TMPRSS4
HSD17B3
TMEM39B		YES
FAM118A
LETM2
RHBDD3
DNAJC18
MED19
BCL7C
COX19
LIN37
UBA5
PLD6
TNFRSF8		YES
TNFSF8
TRAF3
TRAF1
TRAF2
TRAF5
ALK
FUT4
CD79A
CD5
BCL6
TXNRD1		YES
TXN
SEPHS2
SCLY
SEPHS1
CTH
HELZ2
CARM1
NCOA2
CCBL1
CCBL2
TYW5		YES
TRMT12
SPATS2L
TYW3
TYW1
BZW1
JMJD4
MINA
C14orf169
LCMT2
JMJD8
UGT1A4		YES
SLC35A2
CYP3A4
BLVRA
CYP1A2
CYP2C9
CYP2B6
CYP2D6
CYP2A6
CYP3A5
CYP2C8
USP29		YES
ZIM3
ZIM2
SCAP
USP7			YES	YES
USP28
USP5
CLSPN
PEG3
OTUD6A
WDR20
VARS		YES
EPRS
LARS
EEF1D
IARS
EEF1B2
VWA7
QARS
CARS
EEF1G
EEF1A1
WAC		YES
RBM25
RNF20
RNF40
CDC5L
UBE2A
SNRNP70
INTS12
VCPIP1
SNRNP35
PRPF39
WDFY3		YES
GABARAP
SQSTM1
ATG5
TRAF6
MAP1LC3C
MAP1LC3B
GABARAPL2
GABARAPL1
MAP1LC3A
ATG12
XPO4		YES
EIF5A
XPOT
IPO13
SOX2
TYMS
XPO6
UTRN
CSE1L
XPO1	2
EIF5A2
YME1L1		YES
PARL
OMA1
CLPX
NDUFA13
SMDT1
TIMMDC1
ATP5A1
LONP1
CLPP
HSPD1
YTHDC1		YES
SRSF3
KHDRBS1
METTL3
WTAP
METTL14
NUDT21
CPSF2
CPSF1
CSTF3
ALKBH5
ZNF821		YES
ELK3
MTHFSD
UHMK1
TBC1D2
MPLKIP
ZNF414
ZNF791
ZNF710
MED17
FBXO18
ZNF865		YES
ZC3H3
SNAPC2
WDR90
PTOV1
ATAD3B
GTF3C5
ADTRP
FAM178A
L3MBTL4
ZNF777
ZSCAN30		YES
ZSCAN32
R3HDM2
ZNF397
ZNF444
TMEM99
ZSCAN20
C22orf24
ZNF232
C2CD4D
OR2B11
RYR3		YES
FKBP1B
TRDN
ASPH
CALM1
RYR2
NOS1
FKBP1A
CD38
RYR1				YES
CALM3
YTHDF2		YES
METTL14
ALKBH5
CNOT1
METTL3
WTAP
FTO
ZFC3H1
KIAA1429
ALKBH1
RBM15
GMEB1		YES
GMEB2
USP40
HSPB1
SF3A2
DHRS2
TAT
EIF4G3
CASK
TFRC
TRIM63
PTEN		YES
TP53
PIK3CA
PTK2
SLC9A3R1
AKT1
PIK3R1
USP7			YES	YES
PDGFRB
PIK3CB
PIK3R2	S			YES
CDH8		YES
CTNNB1
CTNND1
JUP
CDH17
CDH13
CTNNA1
CDH3
CDH15
CDH2
CDH4
NSD1		YES
PLOD1
KDM2A
ZNF496
CAMKMT
NUP98
KMT2A
KDM5A
SLC17A5
MDC1
KDM4D
ZEB2		YES
CDH1
SMAD3
TWIST1				YES
ZEB1
SMAD5
SMAD2
CDH2
PTEN
TWIST2
TP53
WDR26		YES
RMND5A
GID8
ARMC8
MAEA
RANBP10
UBE2O
RANBP9
RMND5B
GID4
ZNF687
ASXL1		YES
EZH2
BAP1
SUZ12				YES
HCFC1
FOXK2
FOXK1
OGT
EZH1
UBC
EED
RAB11B		YES
RAB1B
RAB6A
RAB5A
RAB5C
RAB1A
RAB7A
RAB8A
RAB5B
RAB11A
RAB11FIP2
MYT1L		YES
POU3F2
ASCL1
POU3F3	S
NEUROD1
NEUROD2
PXDN	2
SIN3B
NEUROG2
NKX2-2
ZNF804A
SIN3A		YES
SUDS3
MXD1
PHF12	1
HDAC1
ARID4B
NCOR1	2
HDAC2
SAP30
NCOR2
ING2
HUWE1		YES
UBB
UBC
RPS27A
UBA52
PHAX
UBE2D2
HERC2
UBA1
TRIP12
UBE2D1
ARID1B		YES
SMARCA2
SMARCD1
SMARCB1				YES
SMARCE1
SMARCA4	1
SMARCC1
SMARCC2	1
ARID1A
SMARCD2
ACTL6A
UBN2		YES
H3F3B
H3F3A
H3F3C
RWDD2B
NIPBL	1
KLRG2
JSRP1
DDX6
HIST1H2AA
HIST2H2AB
BIRC6		YES
DIABLO
RNF41
BIRC7
USP34
TP53
USP8
ENSG00000272772
PHIP
CASP9
CCNA2
TNPO3		YES
RAN
TNPO1
NUP153
SRSF5
CPSF6
SRSF6
SRSF4
IPO7
SRSF1
IPO11
SYNE1		YES
SUN2
SUN1
LMNB1
SYNE3
SYNE2
UBE2I
SMC3	2S
LMNA
SMC1B
STAG2				YES
KCNMA1		YES
KCNMB1
KCNMB3
KCNMB4
KCNN4
KCNN1
KCNN2
KCNN3
PRKG2
ENSG00000275163
PRKG1
ANKRD11		YES
TP53
KMT2D
HDAC3
ZNF778
NCOA3
NCOA2
RSF1
BCL9L
EPN2
NCOA1	1
TRIP12		YES
UBR1
UBR2
UBE2D1
USP7			YES	YES
UBXN7
UBE4B
SUPT6H
SRCAP	1
BPTF
EP400
HNRNPL		YES
HNRNPA1
HNRNPA2B1
HNRNPH1
PTBP1
HNRNPK
ILF3
HNRNPR
HNRNPC
HNRNPA0
HNRNPM
KRT84		YES
HOXC13
OR6X1
FOXN1
KRT76
KRT2
KRT75
KRT78
DSG4
KRT3
KRT74
LRFN2		YES
DLG4
GRIN1
DLG3
DLG1
GRIN2A
GRIN2B
SUOX
GRIN2C
RTN3
C6orf132
MTA3		YES
HDAC1
MBD3	2
RBBP7
RBBP4
HDAC2
CHD4
GATAD2A
BCL6
CHD3
GATAD2B
PHIP		YES
DDB1
CUL4A
IRS1
ATRX
CUL4B
NIPBL	1
BDP1
BRWD1
SCAF11
ATAD2B
PRSS38		YES
USB1
ADCY4
ERC1
ZPBP
TSEN2
LGALS4
ZNF100
SCN10A
OTUB1
DCHS1
RGS2		YES
GNAQ
PPP1R9B	1
GNAI3
RGS1
PRKG1
RGS18
RGS17
RGS19
RGS4
RGS16
SORBS1		YES
CBL
VCL
MLLT4
SH2B2
FLOT1
INSR
RAPGEF1
RHOQ
PXN
INS
WDR54		YES
OSCP1
WDR53
ZZEF1
ZNHIT3
CD99L2
SPCS2
CFAP44
DUS3L
ZBTB11
CCDC140
ZNF438		YES
TSGA10IP
FAM71C
ZNF780A
ENTHD1
ZNF780B
STPG1
ZNF546
ZNF827
ELMOD3
ZPLD1

## Sheet: S7
Histone Modififcation and Chromatin Organization
#term ID	term description	observed gene count	background gene count	strength	signal	false discovery rate	matching proteins in your network (IDs)	matching proteins in your network (labels)
GO:0016570	Histone modification	115	396	0.55	1.91	5.53e-24	9606.ENSP00000212015,9606.ENSP00000222482,9606.ENSP00000225916,9606.ENSP00000254657,9606.ENSP00000254810,9606.ENSP00000254846,9606.ENSP00000261497,9606.ENSP00000262518,9606.ENSP00000262519,9606.ENSP00000263253,9606.ENSP00000263754,9606.ENSP00000264183,9606.ENSP00000264515,9606.ENSP00000264606,9606.ENSP00000265713,9606.ENSP00000266970,9606.ENSP00000271640,9606.ENSP00000278616,9606.ENSP00000295900,…	SIRT1,CPA4,KAT2A,PER2,H3-3B,KDM6B,USP22,SRCAP,SETD1A,EP300,KAT2B,ARID4B,RBBP5,HDAC4,KAT6A,CDK2,SETDB1,ATM,ATXN7,TAF10,RAG1,KMT2D,DDB1,HDAC3,KMT5B,TADA3,TADA2B,HCFC1,MSL2,AURKB,PER1,SGF29,UBE2N,SUZ12,RUVBL1,EZH2,RNF40,CARM1,RIOX2,MORF4L1,KDM4D,PCGF5,SUV39H1,EED,PARK7,HUWE1,ASH2L,USP7,WAC,SUV39H2,BRPF3,WDR5,TRRAP,PCGF3,KDM5B,RNF2,GATAD2B,TAF5,PCGF6,UBE2A,NCOA3,UBR2,MEAF6,RBBP4,HDAC1,OGT,PHF20,RING1…
GO:0006325	Chromatin organization	143	612	0.46	1.6	1.97e-22	9606.ENSP00000201031,9606.ENSP00000212015,9606.ENSP00000216297,9606.ENSP00000225916,9606.ENSP00000229595,9606.ENSP00000244537,9606.ENSP00000254480,9606.ENSP00000254810,9606.ENSP00000254846,9606.ENSP00000261366,9606.ENSP00000261497,9606.ENSP00000262188,9606.ENSP00000262518,9606.ENSP00000262519,9606.ENSP00000263253,9606.ENSP00000263377,9606.ENSP00000263382,9606.ENSP00000263754,9606.ENSP00000264183,…	TFAP2C,SIRT1,SUPT16H,KAT2A,ASF1A,H4C6,SMARCC1,H3-3B,KDM6B,LMNB1,USP22,SMARCD3,SRCAP,SETD1A,EP300,BRD4,ASF1B,KAT2B,ARID4B,RBBP5,HDAC4,KAT6A,NCOR1,TP53,SETDB1,SSRP1,PAK1,NPM1,H2AC1,METTL3,RAG1,KMT2D,HDAC3,KMT5B,ING2,BPTF,TADA2B,HCFC1,RSF1,KMT2E,SGF29,SUZ12,RUVBL1,SUPT6H,EZH2,ARID1A,SOX2,SMARCE1,RNF40,CARM1,MORF4L1,H3C13,KDM4D,SF3B1,PCGF5,SUV39H1,EED,RERE,SMARCB1,ASH2L,LIN54,SMARCA4,IPO4,WAC,SUV39H2…
GO:0031056	Regulation of histone modification	54	188	0.55	1.38	3.38e-11	9606.ENSP00000212015,9606.ENSP00000221930,9606.ENSP00000225916,9606.ENSP00000242261,9606.ENSP00000263025,9606.ENSP00000263377,9606.ENSP00000269305,9606.ENSP00000278616,9606.ENSP00000279387,9606.ENSP00000282516,9606.ENSP00000284981,9606.ENSP00000295321,9606.ENSP00000307183,9606.ENSP00000307684,9606.ENSP00000308022,9606.ENSP00000309555,9606.ENSP00000312379,9606.ENSP00000316114,9606.ENSP00000316176,…	SIRT1,TGFB1,KAT2A,TWIST1,MAPK3,BRD4,TP53,ATM,PPP4C,NIPBL,APP,IWS1,ING2,TADA3,TADA2B,HCFC1,KMT2E,SGF29,UBE2N,SUPT6H,KDM4D,SF3B1,SUV39H1,PARK7,SMARCB1,SMAD4,PPP4R2,WDR5,LMNA,ATG5,ATRX,OGT,PHF20,PINK1,TRIP12,RNF20,SIN3A,MAPK8,EHMT2,KDM5A,KDM1A,BCL6,GCG,IGF2,NSD1,AASS,BRCA1,KMT2A,OTUB1,NOS1,PPP4R3B,MUC1,CTCF,CTNNB1
GO:0006338	Chromatin remodeling	69	303	0.45	1.17	2.21e-10	9606.ENSP00000216297,9606.ENSP00000225916,9606.ENSP00000229595,9606.ENSP00000244537,9606.ENSP00000254480,9606.ENSP00000254810,9606.ENSP00000254846,9606.ENSP00000262188,9606.ENSP00000262518,9606.ENSP00000263377,9606.ENSP00000263382,9606.ENSP00000263754,9606.ENSP00000264606,9606.ENSP00000265713,9606.ENSP00000278412,9606.ENSP00000278568,9606.ENSP00000296930,9606.ENSP00000307208,9606.ENSP00000308022,…	SUPT16H,KAT2A,ASF1A,H4C6,SMARCC1,H3-3B,KDM6B,SMARCD3,SRCAP,BRD4,ASF1B,KAT2B,HDAC4,KAT6A,SSRP1,PAK1,NPM1,BPTF,TADA2B,HCFC1,RSF1,RUVBL1,SUPT6H,EZH2,ARID1A,SMARCE1,H3C13,KDM4D,SF3B1,RERE,SMARCB1,LIN54,SMARCA4,SUV39H2,H3C12,KDM5B,GATAD2B,H2BC21,ATRX,RBBP4,HDAC1,KDM6A,RBBP7,BCL7C,CHD3,SMARCA2,EP400,SMARCD1,KDM5A,GATAD2A,MTA3,SETD2,SMARCD2,ACTL6A,EZH1,MBD3,SS18,SMYD3,NUDT5,ZNF827,HDAC2,CHD4,SMARCC2,HNR…
GO:0016573	Histone acetylation	39	128	0.57	1.22	1.25e-08	9606.ENSP00000222482,9606.ENSP00000225916,9606.ENSP00000261497,9606.ENSP00000262518,9606.ENSP00000263253,9606.ENSP00000263754,9606.ENSP00000265713,9606.ENSP00000295900,9606.ENSP00000299424,9606.ENSP00000307684,9606.ENSP00000308022,9606.ENSP00000309555,9606.ENSP00000311827,9606.ENSP00000314420,9606.ENSP00000316114,9606.ENSP00000318297,9606.ENSP00000331310,9606.ENSP00000350267,9606.ENSP00000351446,…	CPA4,KAT2A,USP22,SRCAP,EP300,KAT2B,KAT6A,ATXN7,TAF10,TADA3,TADA2B,HCFC1,MSL2,PER1,SGF29,RUVBL1,MORF4L1,BRPF3,WDR5,TRRAP,TAF5,NCOA3,MEAF6,OGT,PHF20,BRPF1,EP400,NCOA1,ATXN7L3,ACTL6A,TAF1,BRD1,MBD3,SUPT20H,CLOCK,ENY2,KMT2A,ING5,ACTB
GO:0031058	Positive regulation of histone modification	32	111	0.55	1	1.13e-06	9606.ENSP00000212015,9606.ENSP00000221930,9606.ENSP00000225916,9606.ENSP00000263025,9606.ENSP00000263377,9606.ENSP00000269305,9606.ENSP00000278616,9606.ENSP00000282516,9606.ENSP00000284981,9606.ENSP00000307183,9606.ENSP00000308022,9606.ENSP00000309555,9606.ENSP00000312379,9606.ENSP00000316176,9606.ENSP00000335321,9606.ENSP00000337976,9606.ENSP00000340883,9606.ENSP00000341551,9606.ENSP00000351446,…	SIRT1,TGFB1,KAT2A,MAPK3,BRD4,TP53,ATM,NIPBL,APP,ING2,TADA2B,HCFC1,KMT2E,UBE2N,SF3B1,SUV39H1,SMARCB1,SMAD4,WDR5,LMNA,OGT,PHF20,PINK1,RNF20,KDM1A,BCL6,GCG,BRCA1,KMT2A,NOS1,MUC1,CTNNB1
GO:0016574	Histone ubiquitination	20	46	0.73	1.09	2.47e-06	9606.ENSP00000261497,9606.ENSP00000299440,9606.ENSP00000301764,9606.ENSP00000316176,9606.ENSP00000316578,9606.ENSP00000325677,9606.ENSP00000337500,9606.ENSP00000340648,9606.ENSP00000346986,9606.ENSP00000354724,9606.ENSP00000356480,9606.ENSP00000358862,9606.ENSP00000360613,9606.ENSP00000361990,9606.ENSP00000363787,9606.ENSP00000373772,9606.ENSP00000384109,9606.ENSP00000397259,9606.ENSP00000418960,…	USP22,RAG1,DDB1,UBE2N,SUZ12,RNF40,PCGF5,HUWE1,WAC,PCGF3,RNF2,PCGF6,UBE2A,UBR2,RING1,RNF20,CUL4B,ATXN7L3,BRCA1,RYBP
GO:0016575	Histone deacetylation	22	60	0.66	0.99	5.62e-06	9606.ENSP00000212015,9606.ENSP00000254657,9606.ENSP00000264606,9606.ENSP00000302967,9606.ENSP00000314420,9606.ENSP00000331310,9606.ENSP00000357644,9606.ENSP00000362592,9606.ENSP00000362649,9606.ENSP00000369131,9606.ENSP00000369424,9606.ENSP00000369716,9606.ENSP00000378402,9606.ENSP00000384371,9606.ENSP00000384899,9606.ENSP00000385823,9606.ENSP00000405574,9606.ENSP00000412302,9606.ENSP00000430432,…	SIRT1,PER2,HDAC4,HDAC3,PER1,MORF4L1,GATAD2B,RBBP4,HDAC1,SIN3B,RBBP7,CHD3,SIN3A,BCL6,GATAD2A,MTA3,TBL1XR1,MBD3,HDAC2,CHD4,SUDS3,TBL1X
GO:0043966	Histone H3 acetylation	22	63	0.63	0.94	1.06e-05	9606.ENSP00000225916,9606.ENSP00000261497,9606.ENSP00000263253,9606.ENSP00000263754,9606.ENSP00000265713,9606.ENSP00000295900,9606.ENSP00000299424,9606.ENSP00000307684,9606.ENSP00000308022,9606.ENSP00000314420,9606.ENSP00000316114,9606.ENSP00000350267,9606.ENSP00000351446,9606.ENSP00000352925,9606.ENSP00000358854,9606.ENSP00000362166,9606.ENSP00000373340,9606.ENSP00000397259,9606.ENSP00000410042,…	KAT2A,USP22,EP300,KAT2B,KAT6A,ATXN7,TAF10,TADA3,TADA2B,PER1,SGF29,BRPF3,WDR5,TRRAP,TAF5,MEAF6,BRPF1,ATXN7L3,BRD1,SUPT20H,ENY2,ING5
GO:0031060	Regulation of histone methylation	25	84	0.56	0.87	1.88e-05	9606.ENSP00000212015,9606.ENSP00000263377,9606.ENSP00000295321,9606.ENSP00000309555,9606.ENSP00000312379,9606.ENSP00000319104,9606.ENSP00000334181,9606.ENSP00000337976,9606.ENSP00000340883,9606.ENSP00000341551,9606.ENSP00000351446,9606.ENSP00000357283,9606.ENSP00000362441,9606.ENSP00000362824,9606.ENSP00000363124,9606.ENSP00000373772,9606.ENSP00000379078,9606.ENSP00000383042,9606.ENSP00000387662,…	SIRT1,BRD4,IWS1,HCFC1,KMT2E,SUPT6H,KDM4D,SUV39H1,SMARCB1,SMAD4,WDR5,LMNA,ATRX,OGT,PHF20,RNF20,EHMT2,KDM1A,GCG,NSD1,AASS,BRCA1,KMT2A,CTCF,CTNNB1
GO:0043967	Histone H4 acetylation	20	59	0.62	0.85	4.54e-05	9606.ENSP00000225916,9606.ENSP00000261497,9606.ENSP00000263253,9606.ENSP00000265713,9606.ENSP00000309555,9606.ENSP00000311827,9606.ENSP00000314420,9606.ENSP00000318297,9606.ENSP00000331310,9606.ENSP00000351446,9606.ENSP00000352925,9606.ENSP00000362166,9606.ENSP00000362824,9606.ENSP00000363124,9606.ENSP00000374212,9606.ENSP00000385216,9606.ENSP00000397552,9606.ENSP00000436786,9606.ENSP00000490767,…	KAT2A,USP22,EP300,KAT6A,HCFC1,MSL2,PER1,RUVBL1,MORF4L1,WDR5,TRRAP,MEAF6,OGT,PHF20,EP400,NCOA1,ACTL6A,KMT2A,ING5,ACTB
GO:0035522	Monoubiquitinated histone H2A deubiquitination	14	30	0.76	0.86	8.85e-05	9606.ENSP00000225916,9606.ENSP00000261497,9606.ENSP00000295900,9606.ENSP00000299424,9606.ENSP00000307684,9606.ENSP00000308022,9606.ENSP00000316114,9606.ENSP00000352925,9606.ENSP00000358854,9606.ENSP00000364839,9606.ENSP00000397259,9606.ENSP00000417132,9606.ENSP00000417510,9606.ENSP00000429986	KAT2A,USP22,ATXN7,TAF10,TADA3,TADA2B,SGF29,TRRAP,TAF5,ASXL1,ATXN7L3,BAP1,SUPT20H,ENY2
GO:0034968	Histone lysine methylation	22	77	0.55	0.75	0.00012	9606.ENSP00000262519,9606.ENSP00000264183,9606.ENSP00000264515,9606.ENSP00000271640,9606.ENSP00000301067,9606.ENSP00000305899,9606.ENSP00000309555,9606.ENSP00000320147,9606.ENSP00000337976,9606.ENSP00000340896,9606.ENSP00000346997,9606.ENSP00000351446,9606.ENSP00000362824,9606.ENSP00000367203,9606.ENSP00000379078,9606.ENSP00000381657,9606.ENSP00000384629,9606.ENSP00000386759,9606.ENSP00000404658,…	SETD1A,ARID4B,RBBP5,SETDB1,KMT2D,KMT5B,HCFC1,EZH2,SUV39H1,ASH2L,SUV39H2,WDR5,OGT,KDM6A,EHMT2,DOT1L,KMT5A,SETD2,EZH1,SMYD3,KMT2A,SETD1B
GO:0016571	Histone methylation	26	109	0.47	0.67	0.00024	9606.ENSP00000262519,9606.ENSP00000264183,9606.ENSP00000264515,9606.ENSP00000271640,9606.ENSP00000301067,9606.ENSP00000305899,9606.ENSP00000309555,9606.ENSP00000316578,9606.ENSP00000320147,9606.ENSP00000325690,9606.ENSP00000337976,9606.ENSP00000338186,9606.ENSP00000340896,9606.ENSP00000346997,9606.ENSP00000351446,9606.ENSP00000362824,9606.ENSP00000367203,9606.ENSP00000379078,9606.ENSP00000381657,…	SETD1A,ARID4B,RBBP5,SETDB1,KMT2D,KMT5B,HCFC1,SUZ12,EZH2,CARM1,SUV39H1,EED,ASH2L,SUV39H2,WDR5,OGT,KDM6A,EHMT2,DOT1L,KMT5A,SETD2,NSD1,EZH1,SMYD3,KMT2A,SETD1B
GO:0016578	Histone deubiquitination	16	45	0.64	0.74	0.00025	9606.ENSP00000225916,9606.ENSP00000261497,9606.ENSP00000295900,9606.ENSP00000299424,9606.ENSP00000307684,9606.ENSP00000308022,9606.ENSP00000316114,9606.ENSP00000343535,9606.ENSP00000352925,9606.ENSP00000358854,9606.ENSP00000364839,9606.ENSP00000397259,9606.ENSP00000417132,9606.ENSP00000417510,9606.ENSP00000418960,9606.ENSP00000429986	KAT2A,USP22,ATXN7,TAF10,TADA3,TADA2B,SGF29,USP7,TRRAP,TAF5,ASXL1,ATXN7L3,BAP1,SUPT20H,BRCA1,ENY2
GO:0010390	Histone monoubiquitination	14	35	0.69	0.75	0.00031	9606.ENSP00000299440,9606.ENSP00000301764,9606.ENSP00000325677,9606.ENSP00000337500,9606.ENSP00000346986,9606.ENSP00000354724,9606.ENSP00000356480,9606.ENSP00000358862,9606.ENSP00000363787,9606.ENSP00000373772,9606.ENSP00000384109,9606.ENSP00000397259,9606.ENSP00000418960,9606.ENSP00000419494	RAG1,DDB1,RNF40,PCGF5,WAC,PCGF3,RNF2,PCGF6,RING1,RNF20,CUL4B,ATXN7L3,BRCA1,RYBP
GO:0031057	Negative regulation of histone modification	17	53	0.6	0.7	0.00038	9606.ENSP00000212015,9606.ENSP00000242261,9606.ENSP00000279387,9606.ENSP00000319104,9606.ENSP00000334181,9606.ENSP00000340883,9606.ENSP00000349124,9606.ENSP00000351446,9606.ENSP00000358072,9606.ENSP00000373696,9606.ENSP00000378402,9606.ENSP00000382688,9606.ENSP00000383042,9606.ENSP00000403768,9606.ENSP00000418960,9606.ENSP00000444357,9606.ENSP00000483228	SIRT1,TWIST1,PPP4C,SUPT6H,KDM4D,SMARCB1,PPP4R2,WDR5,ATG5,TRIP12,SIN3A,KDM5A,KDM1A,AASS,BRCA1,OTUB1,PPP4R3B
GO:0035065	Regulation of histone acetylation	20	72	0.53	0.67	0.0004	9606.ENSP00000212015,9606.ENSP00000221930,9606.ENSP00000225916,9606.ENSP00000242261,9606.ENSP00000263025,9606.ENSP00000284981,9606.ENSP00000295321,9606.ENSP00000308022,9606.ENSP00000312379,9606.ENSP00000335321,9606.ENSP00000340278,9606.ENSP00000340883,9606.ENSP00000341551,9606.ENSP00000358072,9606.ENSP00000378402,9606.ENSP00000418960,9606.ENSP00000436786,9606.ENSP00000477999,9606.ENSP00000484824,…	SIRT1,TGFB1,KAT2A,TWIST1,MAPK3,APP,IWS1,TADA2B,KMT2E,SF3B1,PARK7,SMARCB1,SMAD4,ATG5,SIN3A,BRCA1,KMT2A,NOS1,MUC1,CTCF
GO:0031063	Regulation of histone deacetylation	14	44	0.59	0.59	0.0017	9606.ENSP00000212015,9606.ENSP00000221930,9606.ENSP00000225916,9606.ENSP00000269305,9606.ENSP00000282516,9606.ENSP00000307183,9606.ENSP00000307684,9606.ENSP00000316114,9606.ENSP00000337976,9606.ENSP00000351446,9606.ENSP00000364204,9606.ENSP00000378974,9606.ENSP00000382688,9606.ENSP00000384371	SIRT1,TGFB1,KAT2A,TP53,NIPBL,ING2,TADA3,SGF29,SUV39H1,WDR5,PINK1,MAPK8,KDM5A,BCL6
GO:0044154	Histone H3-K14 acetylation	9	17	0.81	0.64	0.0017	9606.ENSP00000225916,9606.ENSP00000307684,9606.ENSP00000316114,9606.ENSP00000350267,9606.ENSP00000351446,9606.ENSP00000362166,9606.ENSP00000373340,9606.ENSP00000410042,9606.ENSP00000490767	KAT2A,TADA3,SGF29,BRPF3,WDR5,MEAF6,BRPF1,BRD1,ING5
GO:0033522	Histone H2A ubiquitination	11	28	0.69	0.6	0.0021	9606.ENSP00000301764,9606.ENSP00000337500,9606.ENSP00000354724,9606.ENSP00000356480,9606.ENSP00000358862,9606.ENSP00000360613,9606.ENSP00000361990,9606.ENSP00000363787,9606.ENSP00000384109,9606.ENSP00000418960,9606.ENSP00000419494	DDB1,PCGF5,PCGF3,RNF2,PCGF6,UBE2A,UBR2,RING1,CUL4B,BRCA1,RYBP
GO:0031062	Positive regulation of histone methylation	15	52	0.55	0.56	0.0023	9606.ENSP00000212015,9606.ENSP00000263377,9606.ENSP00000309555,9606.ENSP00000312379,9606.ENSP00000337976,9606.ENSP00000341551,9606.ENSP00000351446,9606.ENSP00000357283,9606.ENSP00000362824,9606.ENSP00000363124,9606.ENSP00000373772,9606.ENSP00000387662,9606.ENSP00000418960,9606.ENSP00000436786,9606.ENSP00000495360	SIRT1,BRD4,HCFC1,KMT2E,SUV39H1,SMAD4,WDR5,LMNA,OGT,PHF20,RNF20,GCG,BRCA1,KMT2A,CTNNB1
GO:0031497	Chromatin assembly	31	179	0.33	0.45	0.0044	9606.ENSP00000212015,9606.ENSP00000216297,9606.ENSP00000229595,9606.ENSP00000244537,9606.ENSP00000254810,9606.ENSP00000261366,9606.ENSP00000263382,9606.ENSP00000265713,9606.ENSP00000269305,9606.ENSP00000278412,9606.ENSP00000296930,9606.ENSP00000301067,9606.ENSP00000311513,9606.ENSP00000320147,9606.ENSP00000333277,9606.ENSP00000337976,9606.ENSP00000346453,9606.ENSP00000348564,9606.ENSP00000352252,…	SIRT1,SUPT16H,ASF1A,H4C6,H3-3B,LMNB1,ASF1B,KAT6A,TP53,SSRP1,NPM1,KMT2D,RSF1,EZH2,H3C13,SUV39H1,IPO4,CDAN1,H3C12,LMNA,H2BC21,UBR2,ATRX,RBBP4,HDAC1,DOT1L,EZH1,MBD3,UBN2,SMYD3,CTCF
GO:0051571	Positive regulation of histone H3-K4 methylation	10	27	0.66	0.51	0.0055	9606.ENSP00000309555,9606.ENSP00000312379,9606.ENSP00000341551,9606.ENSP00000351446,9606.ENSP00000362824,9606.ENSP00000363124,9606.ENSP00000387662,9606.ENSP00000418960,9606.ENSP00000436786,9606.ENSP00000495360	HCFC1,KMT2E,SMAD4,WDR5,OGT,PHF20,GCG,BRCA1,KMT2A,CTNNB1
GO:0051569	Regulation of histone H3-K4 methylation	12	39	0.58	0.49	0.0057	9606.ENSP00000309555,9606.ENSP00000312379,9606.ENSP00000341551,9606.ENSP00000351446,9606.ENSP00000362824,9606.ENSP00000363124,9606.ENSP00000379078,9606.ENSP00000383042,9606.ENSP00000387662,9606.ENSP00000418960,9606.ENSP00000436786,9606.ENSP00000495360	HCFC1,KMT2E,SMAD4,WDR5,OGT,PHF20,EHMT2,KDM1A,GCG,BRCA1,KMT2A,CTNNB1
GO:0035518	Histone H2A monoubiquitination	9	23	0.68	0.49	0.0075	9606.ENSP00000301764,9606.ENSP00000337500,9606.ENSP00000354724,9606.ENSP00000356480,9606.ENSP00000358862,9606.ENSP00000363787,9606.ENSP00000384109,9606.ENSP00000418960,9606.ENSP00000419494	DDB1,PCGF5,PCGF3,RNF2,PCGF6,RING1,CUL4B,BRCA1,RYBP
GO:0070828	Heterochromatin organization	15	61	0.48	0.45	0.0079	9606.ENSP00000212015,9606.ENSP00000254810,9606.ENSP00000261366,9606.ENSP00000271640,9606.ENSP00000301067,9606.ENSP00000320147,9606.ENSP00000337976,9606.ENSP00000357283,9606.ENSP00000361990,9606.ENSP00000362649,9606.ENSP00000381657,9606.ENSP00000404658,9606.ENSP00000412302,9606.ENSP00000430432,9606.ENSP00000494538	SIRT1,H3-3B,LMNB1,SETDB1,KMT2D,EZH2,SUV39H1,LMNA,UBR2,HDAC1,DOT1L,EZH1,MBD3,HDAC2,CTCF
GO:0033127	Regulation of histone phosphorylation	6	10	0.87	0.47	0.0119	9606.ENSP00000242261,9606.ENSP00000263025,9606.ENSP00000278616,9606.ENSP00000279387,9606.ENSP00000349124,9606.ENSP00000483228	TWIST1,MAPK3,ATM,PPP4C,PPP4R2,PPP4R3B
GO:0031507	Heterochromatin assembly	13	51	0.5	0.42	0.0128	9606.ENSP00000212015,9606.ENSP00000254810,9606.ENSP00000261366,9606.ENSP00000301067,9606.ENSP00000320147,9606.ENSP00000337976,9606.ENSP00000357283,9606.ENSP00000361990,9606.ENSP00000362649,9606.ENSP00000381657,9606.ENSP00000404658,9606.ENSP00000412302,9606.ENSP00000494538	SIRT1,H3-3B,LMNB1,KMT2D,EZH2,SUV39H1,LMNA,UBR2,HDAC1,DOT1L,EZH1,MBD3,CTCF
GO:0033182	Regulation of histone ubiquitination	5	7	0.94	0.43	0.0176	9606.ENSP00000316176,9606.ENSP00000340278,9606.ENSP00000373696,9606.ENSP00000383042,9606.ENSP00000444357	UBE2N,PARK7,TRIP12,KDM1A,OTUB1
GO:0070076	Histone lysine demethylation	9	28	0.6	0.4	0.0191	9606.ENSP00000254846,9606.ENSP00000328251,9606.ENSP00000334181,9606.ENSP00000356233,9606.ENSP00000367203,9606.ENSP00000382688,9606.ENSP00000383042,9606.ENSP00000432786,9606.ENSP00000477507	KDM6B,RIOX2,KDM4D,KDM5B,KDM6A,KDM5A,KDM1A,KDM2A,RIOX1
GO:0035066	Positive regulation of histone acetylation	11	41	0.52	0.38	0.0199	9606.ENSP00000221930,9606.ENSP00000225916,9606.ENSP00000263025,9606.ENSP00000284981,9606.ENSP00000308022,9606.ENSP00000335321,9606.ENSP00000340883,9606.ENSP00000341551,9606.ENSP00000418960,9606.ENSP00000477999,9606.ENSP00000484824	TGFB1,KAT2A,MAPK3,APP,TADA2B,SF3B1,SMARCB1,SMAD4,BRCA1,NOS1,MUC1
GO:0034720	Histone H3-K4 demethylation	5	8	0.89	0.4	0.0247	9606.ENSP00000328251,9606.ENSP00000356233,9606.ENSP00000382688,9606.ENSP00000383042,9606.ENSP00000477507	RIOX2,KDM5B,KDM5A,KDM1A,RIOX1
GO:0031065	Positive regulation of histone deacetylation	8	24	0.61	0.37	0.027	9606.ENSP00000212015,9606.ENSP00000221930,9606.ENSP00000269305,9606.ENSP00000282516,9606.ENSP00000307183,9606.ENSP00000337976,9606.ENSP00000364204,9606.ENSP00000384371	SIRT1,TGFB1,TP53,NIPBL,ING2,SUV39H1,PINK1,BCL6
GO:0070932	Histone H3 deacetylation	6	13	0.76	0.38	0.027	9606.ENSP00000212015,9606.ENSP00000254657,9606.ENSP00000264606,9606.ENSP00000314420,9606.ENSP00000362649,9606.ENSP00000430432	SIRT1,PER2,HDAC4,PER1,HDAC1,HDAC2
GO:0031061	Negative regulation of histone methylation	8	25	0.6	0.35	0.0321	9606.ENSP00000212015,9606.ENSP00000319104,9606.ENSP00000334181,9606.ENSP00000340883,9606.ENSP00000351446,9606.ENSP00000383042,9606.ENSP00000403768,9606.ENSP00000418960	SIRT1,SUPT6H,KDM4D,SMARCB1,WDR5,KDM1A,AASS,BRCA1
GO:0043984	Histone H4-K16 acetylation	6	14	0.72	0.35	0.0343	9606.ENSP00000309555,9606.ENSP00000311827,9606.ENSP00000351446,9606.ENSP00000362824,9606.ENSP00000363124,9606.ENSP00000436786	HCFC1,MSL2,WDR5,OGT,PHF20,KMT2A
GO:0090239	Regulation of histone H4 acetylation	6	14	0.72	0.35	0.0343	9606.ENSP00000212015,9606.ENSP00000295321,9606.ENSP00000340883,9606.ENSP00000358072,9606.ENSP00000418960,9606.ENSP00000484824	SIRT1,IWS1,SMARCB1,ATG5,BRCA1,MUC1
GO:0033128	Negative regulation of histone phosphorylation	4	5	0.99	0.36	0.0363	9606.ENSP00000242261,9606.ENSP00000279387,9606.ENSP00000349124,9606.ENSP00000483228	TWIST1,PPP4C,PPP4R2,PPP4R3B
GO:0051570	Regulation of histone H3-K9 methylation	8	27	0.56	0.32	0.0437	9606.ENSP00000212015,9606.ENSP00000334181,9606.ENSP00000340883,9606.ENSP00000357283,9606.ENSP00000362441,9606.ENSP00000379078,9606.ENSP00000383042,9606.ENSP00000418960	SIRT1,KDM4D,SMARCB1,LMNA,ATRX,EHMT2,KDM1A,BRCA1
GO:0034724	DNA replication-independent chromatin organization	9	34	0.51	0.31	0.0465	9606.ENSP00000216297,9606.ENSP00000229595,9606.ENSP00000244537,9606.ENSP00000254810,9606.ENSP00000263382,9606.ENSP00000346453,9606.ENSP00000362441,9606.ENSP00000362592,9606.ENSP00000418648	SUPT16H,ASF1A,H4C6,H3-3B,ASF1B,IPO4,ATRX,RBBP4,UBN2
Transcription Factors
#term ID	term description	observed gene count	background gene count	strength	signal	false discovery rate	matching proteins in your network (IDs)	matching proteins in your network (labels)
GO:0045893	Positive regulation of transcription, DNA-templated	265	1710	0.28	1.14	1.96e-19	9606.ENSP00000011653,9606.ENSP00000177694,9606.ENSP00000178640,9606.ENSP00000201031,9606.ENSP00000212015,9606.ENSP00000216297,9606.ENSP00000217026,9606.ENSP00000219746,9606.ENSP00000221930,9606.ENSP00000222254,9606.ENSP00000223795,9606.ENSP00000225916,9606.ENSP00000225964,9606.ENSP00000226247,9606.ENSP00000226279,9606.ENSP00000228741,9606.ENSP00000228865,9606.ENSP00000229795,9606.ENSP00000234091,…	CD4,TBX21,MAP2K5,TFAP2C,SIRT1,SUPT16H,MYBL2,TOX3,TGFB1,PIK3R2,TNFSF8,KAT2A,COL1A1,FOXN1,CD38,ELK3,CREBL2,MAPK14,ID2,TGFB3,RHOQ,ATAD2B,ACVR2A,MYOG,TWIST1,HOXC13,TCF15,SMO,MED17,APOE,SMARCC1,PER2,KDM6B,AP3B1,FHOD1,POU5F1,USP22,ICE2,CDH1,SMAD2,SMARCD3,SRCAP,TCF3,MAPK3,EP300,BRD4,KAT2B,ARID4B,CD80,HDAC4,FBXW11,KAT6A,GMEB2,ASCL1,CDK2,TRIP11,CDH13,ASXL3,TP53,POGZ,MEIS1,PHIP,EGFR,ATM,NIPBL,APP,STAT5B,TA…
GO:0045944	Positive regulation of transcription by RNA polymerase II	181	1250	0.25	0.9	1.23e-10	9606.ENSP00000177694,9606.ENSP00000178640,9606.ENSP00000201031,9606.ENSP00000212015,9606.ENSP00000216297,9606.ENSP00000217026,9606.ENSP00000219746,9606.ENSP00000221930,9606.ENSP00000222254,9606.ENSP00000223795,9606.ENSP00000225916,9606.ENSP00000226247,9606.ENSP00000228741,9606.ENSP00000229795,9606.ENSP00000238682,9606.ENSP00000238738,9606.ENSP00000238789,9606.ENSP00000241416,9606.ENSP00000241651,…	TBX21,MAP2K5,TFAP2C,SIRT1,SUPT16H,MYBL2,TOX3,TGFB1,PIK3R2,TNFSF8,KAT2A,FOXN1,ELK3,MAPK14,TGFB3,RHOQ,ATAD2B,ACVR2A,MYOG,TWIST1,HOXC13,TCF15,SMO,MED17,SMARCC1,KDM6B,AP3B1,FHOD1,POU5F1,SMAD2,TCF3,MAPK3,EP300,BRD4,KAT2B,ARID4B,HDAC4,KAT6A,GMEB2,ASCL1,CDH13,ASXL3,TP53,POGZ,MEIS1,PHIP,EGFR,ATM,NIPBL,APP,STAT5B,TAL1,GMEB1,NEUROD1,H2AZ1,TLR3,NPM1,SHH,TAF10,CHP2,KMT2D,HDAC3,AKNA,P2RY1,NEUROD2,BPTF,DRAP1,H…
GO:0000122	Negative regulation of transcription by RNA polymerase II	143	971	0.26	0.84	1.07e-08	9606.ENSP00000008527,9606.ENSP00000177694,9606.ENSP00000178640,9606.ENSP00000201031,9606.ENSP00000212015,9606.ENSP00000220496,9606.ENSP00000221930,9606.ENSP00000223357,9606.ENSP00000225792,9606.ENSP00000228741,9606.ENSP00000234091,9606.ENSP00000242261,9606.ENSP00000242728,9606.ENSP00000249373,9606.ENSP00000254657,9606.ENSP00000259915,9606.ENSP00000262965,9606.ENSP00000263253,9606.ENSP00000263346,…	CRY1,TBX21,MAP2K5,TFAP2C,SIRT1,DNAJC17,TGFB1,AEBP1,DDX5,ELK3,ID2,TWIST1,BHLHE41,SMO,PER2,POU5F1,TCF3,EP300,TCF25,ARID4B,CUL3,MXD1,HDAC4,ASCL1,CDK2,NCOR1,TP53,NIPBL,APP,SAP30,SHH,NFIL3,LIN37,HDAC3,ING2,BPTF,DRAP1,HCFC1,DAB2,CC2D1A,KHDRBS1,AURKB,PER1,USP9X,SUZ12,EZH2,CNOT1,SOX2,NR2F1,PEG3,NKX2-5,FOXK1,PHF12,MXI1,RARB,SMAD3,FOXK2,SINHCAF,SUV39H1,EED,FOXG1,CAV1,SMAD4,FOXM1,SKOR1,SMARCA4,DLG1,HNRNPA2B…
GO:0051090	Regulation of DNA-binding transcription factor activity	66	436	0.27	0.58	0.0002	9606.ENSP00000178640,9606.ENSP00000212015,9606.ENSP00000221930,9606.ENSP00000234091,9606.ENSP00000242261,9606.ENSP00000247668,9606.ENSP00000249373,9606.ENSP00000261464,9606.ENSP00000262965,9606.ENSP00000263025,9606.ENSP00000263253,9606.ENSP00000264606,9606.ENSP00000275015,9606.ENSP00000284981,9606.ENSP00000295108,9606.ENSP00000295797,9606.ENSP00000296795,9606.ENSP00000296930,9606.ENSP00000297261,…	MAP2K5,SIRT1,TGFB1,ID2,TWIST1,TRAF2,SMO,TRAF5,TCF3,MAPK3,EP300,HDAC4,NFKBIE,APP,NEUROD1,PRKCI,TLR3,NPM1,SHH,NEUROD2,HAVCR2,CLU,UBE2N,NEUROG2,EZH2,TRIM25,SMAD3,CAV1,PARK7,SMARCB1,USP7,SMARCA4,WWP2,ERC1,RNF2,DHX9,FLNA,BTRC,CTH,PTEN,TRAF1,PINK1,ID1,FLOT1,FOXH1,JAK2,ALK,TFRC,TRAF3,MTPN,JUP,MAPK8,CAPN3,INS,KDM5A,KDM1A,ARRB2,TAF1,ERBIN,CLOCK,HDAC2,TRAF6,AKT1,RAB7B,CTNNB1,ENPP1
GO:0051101	Regulation of DNA binding	28	124	0.44	0.66	0.00027	9606.ENSP00000221930,9606.ENSP00000242261,9606.ENSP00000249373,9606.ENSP00000254657,9606.ENSP00000263253,9606.ENSP00000291295,9606.ENSP00000295108,9606.ENSP00000299424,9606.ENSP00000311513,9606.ENSP00000339328,9606.ENSP00000340278,9606.ENSP00000355865,9606.ENSP00000363641,9606.ENSP00000365042,9606.ENSP00000365280,9606.ENSP00000370340,9606.ENSP00000371067,9606.ENSP00000376637,9606.ENSP00000378402,…	TGFB1,TWIST1,SMO,PER2,EP300,CALM3,NEUROD1,TAF10,RSF1,PLAUR,PARK7,PRKN,TXN,CSNK2B,ID1,NFIB,JAK2,IGF1,SIN3A,MAPK8,DOT1L,KDM1A,NSD1,TAF1,HDAC2,TRAF6,CTNNB1,CALM1
GO:0051091	Positive regulation of DNA-binding transcription factor activity	44	267	0.31	0.53	0.00095	9606.ENSP00000221930,9606.ENSP00000247668,9606.ENSP00000249373,9606.ENSP00000261464,9606.ENSP00000262965,9606.ENSP00000263253,9606.ENSP00000264606,9606.ENSP00000284981,9606.ENSP00000295108,9606.ENSP00000295797,9606.ENSP00000296795,9606.ENSP00000296930,9606.ENSP00000297261,9606.ENSP00000306754,9606.ENSP00000315130,9606.ENSP00000316176,9606.ENSP00000317333,9606.ENSP00000323889,9606.ENSP00000332973,…	TGFB1,TRAF2,SMO,TRAF5,TCF3,EP300,HDAC4,APP,NEUROD1,PRKCI,TLR3,NPM1,SHH,NEUROD2,CLU,UBE2N,NEUROG2,TRIM25,SMAD3,CAV1,PARK7,SMARCB1,SMARCA4,ERC1,DHX9,CTH,PTEN,TRAF1,PINK1,FLOT1,JAK2,ALK,TFRC,MTPN,JUP,CAPN3,INS,KDM1A,TAF1,CLOCK,TRAF6,AKT1,RAB7B,CTNNB1
GO:0006366	Transcription by RNA polymerase II	50	357	0.24	0.4	0.007	9606.ENSP00000007699,9606.ENSP00000216297,9606.ENSP00000221573,9606.ENSP00000229795,9606.ENSP00000243346,9606.ENSP00000251871,9606.ENSP00000255194,9606.ENSP00000261520,9606.ENSP00000263253,9606.ENSP00000264183,9606.ENSP00000266068,9606.ENSP00000267622,9606.ENSP00000283875,9606.ENSP00000293328,9606.ENSP00000295108,9606.ENSP00000297689,9606.ENSP00000299424,9606.ENSP00000307850,9606.ENSP00000313199,…	YBX2,SUPT16H,SNAPC2,MAPK14,NMI,MED17,AP3B1,ICE2,EP300,ARID4B,GMEB2,TRIP11,GTF2E1,STAT5B,NEUROD1,NFIL3,TAF10,DRAP1,HNRNPD,SUPT6H,POLR2L,NKX2-5,BCL9L,SMAD4,POLR2K,WWP2,TAF5,ATRX,JAK2,NKX3-2,SQSTM1,BCL6,NCOA1,POLR2F,CEBPD,SETD2,NCOA2,ARRB2,TAF1,ELP2,ATXN1L,PIK3R1,ENY2,SMARCC2,GTF2I,POLR2A,GDF2,SUPT5H,CTNNB1,MED19
GO:0043388	Positive regulation of DNA binding	14	58	0.47	0.41	0.0129	9606.ENSP00000221930,9606.ENSP00000242261,9606.ENSP00000263253,9606.ENSP00000291295,9606.ENSP00000295108,9606.ENSP00000339328,9606.ENSP00000340278,9606.ENSP00000355865,9606.ENSP00000363641,9606.ENSP00000371067,9606.ENSP00000376637,9606.ENSP00000433623,9606.ENSP00000495360,9606.ENSP00000499717	TGFB1,TWIST1,EP300,CALM3,NEUROD1,PLAUR,PARK7,PRKN,TXN,JAK2,IGF1,TRAF6,CTNNB1,CALM1
GO:0006383	Transcription by RNA polymerase III	10	33	0.57	0.41	0.0162	9606.ENSP00000221573,9606.ENSP00000261520,9606.ENSP00000263956,9606.ENSP00000293860,9606.ENSP00000324124,9606.ENSP00000342889,9606.ENSP00000347345,9606.ENSP00000351575,9606.ENSP00000361180,9606.ENSP00000378736	SNAPC2,ICE2,GTF3C3,POLR3K,POLR2L,POLR2K,POLR3H,BDP1,GTF3C5,CRCP
GO:2000677	Regulation of transcription regulatory region DNA binding	13	54	0.47	0.38	0.0183	9606.ENSP00000221930,9606.ENSP00000242261,9606.ENSP00000254657,9606.ENSP00000263253,9606.ENSP00000295108,9606.ENSP00000340278,9606.ENSP00000376637,9606.ENSP00000378402,9606.ENSP00000381657,9606.ENSP00000395929,9606.ENSP00000406549,9606.ENSP00000433623,9606.ENSP00000495360	TGFB1,TWIST1,PER2,EP300,NEUROD1,PARK7,IGF1,SIN3A,DOT1L,NSD1,TAF1,TRAF6,CTNNB1
GO:0051092	Positive regulation of NF-kappaB transcription factor activity	25	157	0.29	0.32	0.0311	9606.ENSP00000221930,9606.ENSP00000247668,9606.ENSP00000261464,9606.ENSP00000263253,9606.ENSP00000284981,9606.ENSP00000295797,9606.ENSP00000296795,9606.ENSP00000296930,9606.ENSP00000315130,9606.ENSP00000316176,9606.ENSP00000323889,9606.ENSP00000339191,9606.ENSP00000354158,9606.ENSP00000356520,9606.ENSP00000359976,9606.ENSP00000362994,9606.ENSP00000365569,9606.ENSP00000373700,9606.ENSP00000376197,…	TGFB1,TRAF2,TRAF5,EP300,APP,PRKCI,TLR3,NPM1,CLU,UBE2N,TRIM25,CAV1,ERC1,DHX9,CTH,TRAF1,FLOT1,ALK,TFRC,MTPN,CAPN3,INS,CLOCK,TRAF6,RAB7B
GO:2000679	Positive regulation of transcription regulatory region DNA binding	8	25	0.6	0.35	0.0321	9606.ENSP00000221930,9606.ENSP00000242261,9606.ENSP00000263253,9606.ENSP00000295108,9606.ENSP00000340278,9606.ENSP00000376637,9606.ENSP00000433623,9606.ENSP00000495360	TGFB1,TWIST1,EP300,NEUROD1,PARK7,IGF1,TRAF6,CTNNB1
Cell Signaling
#term ID	term description	observed gene count	background gene count	strength	false discovery rate	matching proteins in your network (IDs)	matching proteins in your network (labels)
GO:0023056	Positive regulation of signaling	240	1698	0.24	0.96	2.09e-13	9606.ENSP00000011653,9606.ENSP00000025008,9606.ENSP00000178640,9606.ENSP00000196371,9606.ENSP00000212015,9606.ENSP00000215832,9606.ENSP00000217169,9606.ENSP00000217244,9606.ENSP00000221930,9606.ENSP00000222812,9606.ENSP00000225328,9606.ENSP00000225792,9606.ENSP00000225964,9606.ENSP00000226279,9606.ENSP00000236850,9606.ENSP00000238682,9606.ENSP00000241416,9606.ENSP00000243346,9606.ENSP00000247668,…	CD4,RB1CC1,MAP2K5,OXCT1,SIRT1,MAPK1,BIRC7,CSNK2A1,TGFB1,STX1A,P2RX5,DDX5,COL1A1,CD38,APOA1,TGFB3,ACVR2A,NMI,TRAF2,SMO,APOE,USP29,SNAP25,KRAS,HTRA2,POU5F1,THBS1,OSBPL8,TRAF5,PDGFRB,SMAD2,ZC3H3,SLC9A3R1,MAPK3,EP300,BRD4,KDR,PIK3CA,CDH3,CBL,CD80,NRP1,GID8,ASCL1,CDH13,CDH2,TP53,LRRTM2,PHIP,EGFR,NTRK2,PAK1,ATM,AKAP6,GUCY1A2,FLT1,GRM1,APP,ADAMTS3,GRIN2C,ITGA5,SHANK1,PRKCI,TDGF1,TLR3,SHH,SPRED1,VPS35,CH…
GO:0023057	Negative regulation of signaling	195	1354	0.25	0.92	2.43e-11	9606.ENSP00000008527,9606.ENSP00000011619,9606.ENSP00000025008,9606.ENSP00000161559,9606.ENSP00000178640,9606.ENSP00000206262,9606.ENSP00000212015,9606.ENSP00000217169,9606.ENSP00000217244,9606.ENSP00000219197,9606.ENSP00000222254,9606.ENSP00000224356,9606.ENSP00000226279,9606.ENSP00000228928,9606.ENSP00000229795,9606.ENSP00000235382,9606.ENSP00000236850,9606.ENSP00000238682,9606.ENSP00000242261,…	CRY1,RANBP9,RB1CC1,CEACAM1,MAP2K5,RGS17,SIRT1,BIRC7,CSNK2A1,CBLN1,PIK3R2,CYP26A1,CD38,OAS3,MAPK14,RGS2,APOA1,TGFB3,TWIST1,NMI,HSPB1,APOE,PXDN,HTRA2,THBS1,CSNK2A2,SLC9A3R1,BRD4,CBL,ARID4B,CUL3,RAB7A,FBXW11,AMBP,NRP1,NCOR1,CDH2,TP53,AHSG,PHIP,EGFR,ATM,APP,UBR1,NEUROD1,SAP30,SHH,METTL3,SPRED1,HDAC3,CTNNA1,IRS1,HOMER2,FGB,GRM5,ITPR1,ING2,QARS1,DAB2,PER1,CLU,EZH2,EPN2,CNOT1,SOX2,PPP2R1A,STK11,PARL,NKX…
GO:0007167	Enzyme-linked receptor protein signaling pathway	109	641	0.32	0.95	1.64e-09	9606.ENSP00000011653,9606.ENSP00000212015,9606.ENSP00000215832,9606.ENSP00000221930,9606.ENSP00000222254,9606.ENSP00000225792,9606.ENSP00000225964,9606.ENSP00000229795,9606.ENSP00000231004,9606.ENSP00000231368,9606.ENSP00000238682,9606.ENSP00000238738,9606.ENSP00000241416,9606.ENSP00000248553,9606.ENSP00000254480,9606.ENSP00000256637,9606.ENSP00000259216,9606.ENSP00000259915,9606.ENSP00000261799,…	CD4,SIRT1,MAPK1,TGFB1,PIK3R2,DDX5,COL1A1,MAPK14,LOX,LNPEP,TGFB3,RHOQ,ACVR2A,HSPB1,SMARCC1,SORT1,CFC1,POU5F1,PDGFRB,SMAD2,GAB1,MAPK3,KDR,PIK3CA,CBL,NRP1,PIK3C2A,SLC39A5,PXN,TP53,PHIP,EGFR,GIGYF1,NTRK2,PAK1,BTBD11,FLT1,STAT5B,TDGF1,COL1A2,VEGFD,CRK,INSR,COL3A1,IRS1,CASP3,BAIAP2,USP9X,CDK5R1,NRROS,SMAD3,TRIO,PTK2,STAT5A,SMAD4,MAGI2,CRKL,FYN,RAC1,SPTBN1,IGF2R,TGFBR2,MPZL1,DSG4,CD3E,SMURF1,GAB2,NUS1,S…
GO:0090092	Regulation of transmembrane receptor protein serine/threonine kinase signaling pathway	57	275	0.41	0.93	2.36e-07	9606.ENSP00000212015,9606.ENSP00000221930,9606.ENSP00000231004,9606.ENSP00000238682,9606.ENSP00000241416,9606.ENSP00000259915,9606.ENSP00000260356,9606.ENSP00000262160,9606.ENSP00000262577,9606.ENSP00000263253,9606.ENSP00000263923,9606.ENSP00000264183,9606.ENSP00000269305,9606.ENSP00000296504,9606.ENSP00000297261,9606.ENSP00000299084,9606.ENSP00000302621,9606.ENSP00000307183,9606.ENSP00000313391,…	SIRT1,TGFB1,LOX,TGFB3,ACVR2A,POU5F1,THBS1,SMAD2,ZC3H3,EP300,KDR,ARID4B,TP53,SAP30,SHH,SPRED1,LRG1,ING2,DAB2,UBE2O,STK11,NRROS,SMAD3,BCL9L,SINHCAF,CAV1,SMAD4,CAV3,SKOR1,MAGI2,TRIM33,TGFBR2,ZEB1,SMURF1,ENG,RBBP4,HDAC1,OGT,UBE2D1,BMPR2,CSNK2B,RBBP7,JAK2,ACVRL1,NUMA1,SIN3A,FKBP1A,STRAP,PEG10,HDAC2,SUDS3,TGFBR1,GDF2,PCSK6,ZEB2,LRP2,CDH5
GO:0033143	Regulation of intracellular steroid hormone receptor signaling pathway	25	74	0.62	1	3.02e-06	9606.ENSP00000008527,9606.ENSP00000212015,9606.ENSP00000225792,9606.ENSP00000263253,9606.ENSP00000268712,9606.ENSP00000278568,9606.ENSP00000301067,9606.ENSP00000313391,9606.ENSP00000314420,9606.ENSP00000320949,9606.ENSP00000325690,9606.ENSP00000340278,9606.ENSP00000343896,9606.ENSP00000348565,9606.ENSP00000362649,9606.ENSP00000362680,9606.ENSP00000366534,9606.ENSP00000383042,9606.ENSP00000384018,…	CRY1,SIRT1,DDX5,EP300,NCOR1,PAK1,KMT2D,DAB2,PER1,CNOT1,CARM1,PARK7,SMARCA4,UBA5,HDAC1,SRC,FOXH1,KDM1A,NCOR2,ARNTL,RHOA,BRCA1,CLOCK,CRY2,CNOT9
GO:2001233	Regulation of apoptotic signaling pathway	63	365	0.33	0.73	1.06e-05	9606.ENSP00000025008,9606.ENSP00000178640,9606.ENSP00000212015,9606.ENSP00000217244,9606.ENSP00000247668,9606.ENSP00000248553,9606.ENSP00000258080,9606.ENSP00000260356,9606.ENSP00000262506,9606.ENSP00000262613,9606.ENSP00000265371,9606.ENSP00000269305,9606.ENSP00000275034,9606.ENSP00000304669,9606.ENSP00000306099,9606.ENSP00000307183,9606.ENSP00000307567,9606.ENSP00000315130,9606.ENSP00000324804,…	RB1CC1,MAP2K5,SIRT1,CSNK2A1,TRAF2,HSPB1,HTRA2,THBS1,CSNK2A2,SLC9A3R1,NRP1,TP53,PHIP,CTNNA1,FGB,ING2,QARS1,CLU,PPP2R1A,PARL,UNC5B,EIF5A,FGG,CAV1,PLAUR,PARK7,IFI6,HTT,NF1,BECN1,PRKN,LMNA,GNAI3,CTH,PTEN,HDAC1,SRC,TRAF1,PINK1,HNRNPK,CTTN,FBH1,COL2A1,JAK2,IGF1,INS,KDM1A,BIRC6,ARRB2,PTPRC,NCK1,BRCA1,NDUFA13,TGFBR1,DNM1L,AKT1,UBB,MYC,MUC1,ING5,CTNNB1,FGA,PIK3CB
GO:0007178	Transmembrane receptor protein serine/threonine kinase signaling pathway	43	206	0.41	0.79	1.2e-05	9606.ENSP00000212015,9606.ENSP00000221930,9606.ENSP00000225792,9606.ENSP00000229795,9606.ENSP00000231368,9606.ENSP00000238682,9606.ENSP00000241416,9606.ENSP00000259216,9606.ENSP00000259915,9606.ENSP00000262160,9606.ENSP00000263025,9606.ENSP00000266980,9606.ENSP00000267257,9606.ENSP00000269305,9606.ENSP00000280758,9606.ENSP00000296145,9606.ENSP00000297268,9606.ENSP00000304408,9606.ENSP00000316357,…	SIRT1,TGFB1,DDX5,MAPK14,LNPEP,TGFB3,ACVR2A,CFC1,POU5F1,SMAD2,MAPK3,SLC39A5,PXN,TP53,BTBD11,TDGF1,COL1A2,COL3A1,USP9X,NRROS,SMAD3,PTK2,SMAD4,MAGI2,SPTBN1,TGFBR2,DSG4,SMURF1,RUNX2,ENG,SRC,BMPR2,ID1,FOXH1,ACVRL1,FKBP1A,ARRB2,SMAD5,TGFBR1,HEXA,GDF2,FURIN,CDH5
GO:0007169	Transmembrane receptor protein tyrosine kinase signaling pathway	69	425	0.3	0.69	1.98e-05	9606.ENSP00000011653,9606.ENSP00000215832,9606.ENSP00000221930,9606.ENSP00000222254,9606.ENSP00000225964,9606.ENSP00000229795,9606.ENSP00000231004,9606.ENSP00000238738,9606.ENSP00000248553,9606.ENSP00000254480,9606.ENSP00000256637,9606.ENSP00000261799,9606.ENSP00000262995,9606.ENSP00000263923,9606.ENSP00000263967,9606.ENSP00000264033,9606.ENSP00000265371,9606.ENSP00000265970,9606.ENSP00000267257,…	CD4,MAPK1,TGFB1,PIK3R2,COL1A1,MAPK14,LOX,RHOQ,HSPB1,SMARCC1,SORT1,PDGFRB,GAB1,KDR,PIK3CA,CBL,NRP1,PIK3C2A,PXN,PHIP,EGFR,GIGYF1,NTRK2,PAK1,FLT1,STAT5B,VEGFD,CRK,INSR,IRS1,CASP3,BAIAP2,CDK5R1,PTK2,STAT5A,CRKL,FYN,RAC1,IGF2R,MPZL1,CD3E,GAB2,NUS1,SORBS1,RAPGEF1,SRC,ABI1,JAK2,ALK,IGF1,INS,CD8A,BCAR1,IGF2,SHC1,SS18,NCK1,ERBIN,PIK3R1,SH2B2,AKT1,ITGB3,VEGFC,DNAI1,PTPN11,GRB10,CTNNB1,IGF1R,PIK3CB
GO:0008286	Insulin receptor signaling pathway	21	64	0.61	0.85	3.94e-05	9606.ENSP00000222254,9606.ENSP00000238738,9606.ENSP00000254480,9606.ENSP00000262995,9606.ENSP00000263967,9606.ENSP00000265970,9606.ENSP00000275034,9606.ENSP00000303830,9606.ENSP00000304895,9606.ENSP00000316338,9606.ENSP00000360293,9606.ENSP00000380432,9606.ENSP00000391669,9606.ENSP00000391826,9606.ENSP00000401303,9606.ENSP00000428056,9606.ENSP00000440273,9606.ENSP00000451828,9606.ENSP00000480538,…	PIK3R2,RHOQ,SMARCC1,GAB1,PIK3CA,PIK3C2A,PHIP,INSR,IRS1,BAIAP2,SORBS1,INS,BCAR1,IGF2,SHC1,PIK3R1,SH2B2,AKT1,DNAI1,GRB10,IGF1R
GO:0051896	Regulation of protein kinase B signaling	36	166	0.43	0.74	4.4e-05	9606.ENSP00000212015,9606.ENSP00000221930,9606.ENSP00000246792,9606.ENSP00000260356,9606.ENSP00000261183,9606.ENSP00000262613,9606.ENSP00000263967,9606.ENSP00000275493,9606.ENSP00000277120,9606.ENSP00000284981,9606.ENSP00000303830,9606.ENSP00000307259,9606.ENSP00000324856,9606.ENSP00000329137,9606.ENSP00000340278,9606.ENSP00000341189,9606.ENSP00000341940,9606.ENSP00000342755,9606.ENSP00000345731,…	SIRT1,TGFB1,RRAS,THBS1,OSBPL8,SLC9A3R1,PIK3CA,EGFR,NTRK2,APP,INSR,P2RY12,STK11,C1QTNF12,PARK7,PTK2,CAV3,RNF41,DLG1,MAGI2,PTEN,ENG,SRC,TXN,PINK1,ITGB1,INS,NRXN1,IGF2,ARRB2,PPP2CA,DAG1,TGFBR1,LRP2,IGF1R,PIK3CB
GO:0033144	Negative regulation of intracellular steroid hormone receptor signaling pathway	16	38	0.72	0.88	5.49e-05	9606.ENSP00000008527,9606.ENSP00000212015,9606.ENSP00000268712,9606.ENSP00000313391,9606.ENSP00000314420,9606.ENSP00000320949,9606.ENSP00000343896,9606.ENSP00000362649,9606.ENSP00000366534,9606.ENSP00000384018,9606.ENSP00000384517,9606.ENSP00000400175,9606.ENSP00000418960,9606.ENSP00000426983,9606.ENSP00000478187,9606.ENSP00000486540	CRY1,SIRT1,NCOR1,DAB2,PER1,CNOT1,SMARCA4,HDAC1,FOXH1,NCOR2,ARNTL,RHOA,BRCA1,CLOCK,CRY2,CNOT9
GO:0010469	Regulation of signaling receptor activity	35	179	0.38	0.62	0.00033	9606.ENSP00000252804,9606.ENSP00000264033,9606.ENSP00000265371,9606.ENSP00000284981,9606.ENSP00000293441,9606.ENSP00000304767,9606.ENSP00000305288,9606.ENSP00000316377,9606.ENSP00000318486,9606.ENSP00000334382,9606.ENSP00000340278,9606.ENSP00000341940,9606.ENSP00000345502,9606.ENSP00000351591,9606.ENSP00000361066,9606.ENSP00000362444,9606.ENSP00000362649,9606.ENSP00000362680,9606.ENSP00000364204,…	PXDN,CBL,NRP1,APP,SHANK1,P2RY1,NLGN2,DLGAP1,CDK5R1,HOMER1,PARK7,CAV3,PDE4D,NLGN3,NCOA3,DLGAP3,HDAC1,SRC,PINK1,JAK2,ITGB1,NRXN1,ACE2,NLGN1,SHC1,TAF1,HDAC2,CAPN1,HOMER3,MTRNR2L3,SHANK3,DLGAP2,LRPAP1,DLG4,BICD1
GO:0019932	Second-messenger-mediated signaling	42	239	0.34	0.58	0.00044	9606.ENSP00000011653,9606.ENSP00000252486,9606.ENSP00000263923,9606.ENSP00000280979,9606.ENSP00000282249,9606.ENSP00000284981,9606.ENSP00000291295,9606.ENSP00000293190,9606.ENSP00000295108,9606.ENSP00000305632,9606.ENSP00000306138,9606.ENSP00000306253,9606.ENSP00000307259,9606.ENSP00000323872,9606.ENSP00000324804,9606.ENSP00000330696,9606.ENSP00000332549,9606.ENSP00000340688,9606.ENSP00000342952,…	CD4,APOE,KDR,AKAP6,GUCY1A2,APP,CALM3,GRIN2C,NEUROD1,HOMER2,GRM5,ITPR1,P2RY12,P2RY11,PPP2R1A,P2RX7,GRIN2A,ADGRL1,ADCY2,PDE4D,ANK2,RYR1,ATP1A2,CD3E,RYR2,ATP1B1,GRIN1,ADA,PRKG1,ASPH,FKBP1B,INS,PLA2G4B,PTPRC,GPR143,PPP2CA,ATP2A2,GRIN2B,NOS1,PPP1R9B,RYR3,CALM1
GO:0030512	Negative regulation of transforming growth factor beta receptor signaling pathway	23	95	0.47	0.62	0.00059	9606.ENSP00000212015,9606.ENSP00000238682,9606.ENSP00000264183,9606.ENSP00000269305,9606.ENSP00000296504,9606.ENSP00000299084,9606.ENSP00000307183,9606.ENSP00000328625,9606.ENSP00000335320,9606.ENSP00000337477,9606.ENSP00000339191,9606.ENSP00000354621,9606.ENSP00000362299,9606.ENSP00000362592,9606.ENSP00000362649,9606.ENSP00000362824,9606.ENSP00000369424,9606.ENSP00000378402,9606.ENSP00000383003,…	SIRT1,TGFB3,ARID4B,TP53,SAP30,SPRED1,ING2,NRROS,BCL9L,SINHCAF,CAV1,SMURF1,ENG,RBBP4,HDAC1,OGT,RBBP7,SIN3A,FKBP1A,STRAP,PEG10,HDAC2,SUDS3
GO:0035637	Multicellular organismal signaling	27	124	0.43	0.6	0.00061	9606.ENSP00000225538,9606.ENSP00000250111,9606.ENSP00000258111,9606.ENSP00000261200,9606.ENSP00000264773,9606.ENSP00000277120,9606.ENSP00000278947,9606.ENSP00000280772,9606.ENSP00000283254,9606.ENSP00000319370,9606.ENSP00000322460,9606.ENSP00000339191,9606.ENSP00000349588,9606.ENSP00000354490,9606.ENSP00000355533,9606.ENSP00000356790,9606.ENSP00000370373,9606.ENSP00000376523,9606.ENSP00000377508,…	P2RX1,ATP1B2,KCNMB4,ABCC9,KCNN2,NTRK2,SCN2B,ANK3,SCN3A,KCNMB3,SCN4B,CAV1,ANK2,ATP1A2,RYR2,ATP1B1,FKBP1B,SCN3B,JUP,PAFAH1B1,SCN10A,SCN4A,SCN1B,ATP1A3,ATP1A1,SCN2A,OTOA
GO:0032924	Activin receptor signaling pathway	12	28	0.72	0.7	0.00068	9606.ENSP00000241416,9606.ENSP00000259216,9606.ENSP00000262160,9606.ENSP00000296145,9606.ENSP00000332973,9606.ENSP00000341551,9606.ENSP00000351905,9606.ENSP00000363708,9606.ENSP00000366534,9606.ENSP00000373574,9606.ENSP00000447297,9606.ENSP00000463051	ACVR2A,CFC1,SMAD2,TDGF1,SMAD3,SMAD4,TGFBR2,BMPR2,FOXH1,ACVRL1,TGFBR1,GDF2
GO:0090100	Positive regulation of transmembrane receptor protein serine/threonine kinase signaling pathway	26	118	0.43	0.6	0.00069	9606.ENSP00000221930,9606.ENSP00000238682,9606.ENSP00000241416,9606.ENSP00000259915,9606.ENSP00000260356,9606.ENSP00000262160,9606.ENSP00000262577,9606.ENSP00000263253,9606.ENSP00000263923,9606.ENSP00000302621,9606.ENSP00000307183,9606.ENSP00000313391,9606.ENSP00000323687,9606.ENSP00000324856,9606.ENSP00000341551,9606.ENSP00000351905,9606.ENSP00000362299,9606.ENSP00000363708,9606.ENSP00000365042,…	TGFB1,TGFB3,ACVR2A,POU5F1,THBS1,SMAD2,ZC3H3,EP300,KDR,LRG1,ING2,DAB2,UBE2O,STK11,SMAD4,TGFBR2,ENG,BMPR2,CSNK2B,JAK2,ACVRL1,NUMA1,TGFBR1,GDF2,ZEB2,CDH5
GO:0097190	Apoptotic signaling pathway	50	318	0.29	0.53	0.00088	9606.ENSP00000003302,9606.ENSP00000025008,9606.ENSP00000212015,9606.ENSP00000221930,9606.ENSP00000225792,9606.ENSP00000226279,9606.ENSP00000227525,9606.ENSP00000247668,9606.ENSP00000256637,9606.ENSP00000258080,9606.ENSP00000262629,9606.ENSP00000263253,9606.ENSP00000264414,9606.ENSP00000269305,9606.ENSP00000278616,9606.ENSP00000296795,9606.ENSP00000297261,9606.ENSP00000304669,9606.ENSP00000306253,…	USP28,RB1CC1,SIRT1,TGFB1,DDX5,CD38,TMEM109,TRAF2,SORT1,HTRA2,TYROBP,EP300,CUL3,TP53,ATM,TLR3,SHH,CTNNA1,ITPR1,GABARAP,CASP3,CLU,STK11,CASP9,P2RX7,SMAD3,CAV1,IFI6,CD5,RNF41,UBE4B,NF1,CD3E,CASP7,CUL4A,CTTN,COL2A1,JAK2,CDKN1A,ZNF385B,HRAS,PTPRC,BRCA1,NDUFA13,PIK3R1,DNM1L,SCN2A,ING5,CTNNB1,DIABLO
GO:2001236	Regulation of extrinsic apoptotic signaling pathway	30	153	0.38	0.56	0.001	9606.ENSP00000025008,9606.ENSP00000178640,9606.ENSP00000247668,9606.ENSP00000258080,9606.ENSP00000260356,9606.ENSP00000265371,9606.ENSP00000275034,9606.ENSP00000304669,9606.ENSP00000306099,9606.ENSP00000324804,9606.ENSP00000334329,9606.ENSP00000336829,9606.ENSP00000339191,9606.ENSP00000340278,9606.ENSP00000342513,9606.ENSP00000347184,9606.ENSP00000351015,9606.ENSP00000357283,9606.ENSP00000361021,…	RB1CC1,MAP2K5,TRAF2,HTRA2,THBS1,NRP1,PHIP,CTNNA1,FGB,PPP2R1A,UNC5B,FGG,CAV1,PARK7,IFI6,HTT,NF1,LMNA,PTEN,SRC,TRAF1,CTTN,COL2A1,IGF1,BIRC6,PTPRC,BRCA1,TGFBR1,AKT1,FGA
GO:0014066	Regulation of phosphatidylinositol 3-kinase signaling	24	109	0.43	0.56	0.0012	9606.ENSP00000161559,9606.ENSP00000212015,9606.ENSP00000242261,9606.ENSP00000261799,9606.ENSP00000262613,9606.ENSP00000263923,9606.ENSP00000264033,9606.ENSP00000275493,9606.ENSP00000277120,9606.ENSP00000282397,9606.ENSP00000303830,9606.ENSP00000308541,9606.ENSP00000334329,9606.ENSP00000341189,9606.ENSP00000346839,9606.ENSP00000355231,9606.ENSP00000361021,9606.ENSP00000362680,9606.ENSP00000371067,…	CEACAM1,SIRT1,TWIST1,PDGFRB,SLC9A3R1,KDR,CBL,EGFR,NTRK2,FLT1,INSR,F2,UNC5B,PTK2,FN1,BECN1,PTEN,SRC,JAK2,IGF1,INS,NEDD4,SEMA3E,IGF1R
GO:0030177	Positive regulation of Wnt signaling pathway	28	141	0.39	0.54	0.0014	9606.ENSP00000217244,9606.ENSP00000221930,9606.ENSP00000225964,9606.ENSP00000259915,9606.ENSP00000264012,9606.ENSP00000266069,9606.ENSP00000275493,9606.ENSP00000297261,9606.ENSP00000299138,9606.ENSP00000302579,9606.ENSP00000313391,9606.ENSP00000318297,9606.ENSP00000332973,9606.ENSP00000339191,9606.ENSP00000343896,9606.ENSP00000345767,9606.ENSP00000351777,9606.ENSP00000356379,9606.ENSP00000362680,…	CSNK2A1,TGFB1,COL1A1,POU5F1,CDH3,GID8,EGFR,SHH,VPS35,SCEL,DAB2,RUVBL1,SMAD3,CAV1,SMARCA4,ANKRD6,VCP,ASPM,SRC,JUP,USP8,CSNK1E,CSNK1D,USP34,ARNTL,TBL1XR1,ZEB2,TBL1X
GO:2001237	Negative regulation of extrinsic apoptotic signaling pathway	22	97	0.45	0.55	0.0016	9606.ENSP00000025008,9606.ENSP00000178640,9606.ENSP00000260356,9606.ENSP00000265371,9606.ENSP00000275034,9606.ENSP00000304669,9606.ENSP00000306099,9606.ENSP00000334329,9606.ENSP00000336829,9606.ENSP00000340278,9606.ENSP00000342513,9606.ENSP00000347184,9606.ENSP00000357283,9606.ENSP00000362680,9606.ENSP00000365745,9606.ENSP00000369889,9606.ENSP00000376637,9606.ENSP00000393596,9606.ENSP00000418960,…	RB1CC1,MAP2K5,THBS1,NRP1,PHIP,CTNNA1,FGB,UNC5B,FGG,PARK7,IFI6,HTT,LMNA,SRC,CTTN,COL2A1,IGF1,BIRC6,BRCA1,TGFBR1,AKT1,FGA
GO:0046628	Positive regulation of insulin receptor signaling pathway	10	22	0.75	0.63	0.0017	9606.ENSP00000212015,9606.ENSP00000261183,9606.ENSP00000304895,9606.ENSP00000329137,9606.ENSP00000360293,9606.ENSP00000362680,9606.ENSP00000366998,9606.ENSP00000380432,9606.ENSP00000391826,9606.ENSP00000489597	SIRT1,OSBPL8,IRS1,C1QTNF12,SORBS1,SRC,SNX5,INS,IGF2,PTPN11
GO:0090263	Positive regulation of canonical Wnt signaling pathway	23	105	0.43	0.54	0.0017	9606.ENSP00000221930,9606.ENSP00000225964,9606.ENSP00000259915,9606.ENSP00000264012,9606.ENSP00000266069,9606.ENSP00000275493,9606.ENSP00000299138,9606.ENSP00000302579,9606.ENSP00000318297,9606.ENSP00000332973,9606.ENSP00000339191,9606.ENSP00000351777,9606.ENSP00000356379,9606.ENSP00000362680,9606.ENSP00000377508,9606.ENSP00000379721,9606.ENSP00000380044,9606.ENSP00000381531,9606.ENSP00000381577,…	TGFB1,COL1A1,POU5F1,CDH3,GID8,EGFR,VPS35,SCEL,RUVBL1,SMAD3,CAV1,VCP,ASPM,SRC,JUP,USP8,CSNK1E,CSNK1D,USP34,ARNTL,TBL1XR1,ZEB2,TBL1X
GO:0051897	Positive regulation of protein kinase B signaling	24	113	0.42	0.53	0.0018	9606.ENSP00000221930,9606.ENSP00000260356,9606.ENSP00000261183,9606.ENSP00000263967,9606.ENSP00000275493,9606.ENSP00000284981,9606.ENSP00000303830,9606.ENSP00000307259,9606.ENSP00000329137,9606.ENSP00000340278,9606.ENSP00000341189,9606.ENSP00000362299,9606.ENSP00000362680,9606.ENSP00000363641,9606.ENSP00000364204,9606.ENSP00000379350,9606.ENSP00000380432,9606.ENSP00000385142,9606.ENSP00000391826,…	TGFB1,THBS1,OSBPL8,PIK3CA,EGFR,APP,INSR,P2RY12,C1QTNF12,PARK7,PTK2,ENG,SRC,TXN,PINK1,ITGB1,INS,NRXN1,IGF2,ARRB2,TGFBR1,LRP2,IGF1R,PIK3CB
GO:0030111	Regulation of Wnt signaling pathway	49	326	0.27	0.47	0.0022	9606.ENSP00000217244,9606.ENSP00000221930,9606.ENSP00000225964,9606.ENSP00000229795,9606.ENSP00000252486,9606.ENSP00000259915,9606.ENSP00000262613,9606.ENSP00000264012,9606.ENSP00000266069,9606.ENSP00000269141,9606.ENSP00000275493,9606.ENSP00000284981,9606.ENSP00000286548,9606.ENSP00000297261,9606.ENSP00000299138,9606.ENSP00000302579,9606.ENSP00000313391,9606.ENSP00000318297,9606.ENSP00000323588,…	CSNK2A1,TGFB1,COL1A1,MAPK14,APOE,POU5F1,SLC9A3R1,CDH3,GID8,CDH2,EGFR,APP,GNAQ,SHH,VPS35,SCEL,DAB2,RUVBL1,SOX2,PPP2R1A,STK11,NKX2-5,SMAD3,CAV1,SMARCA4,ANKRD6,VCP,PRKN,ASPM,EMD,BTRC,HDAC1,SRC,TLE1,JUP,USP8,CSNK1E,CSNK1D,USP34,CTNND1,ARNTL,TBL1XR1,PPP2CA,TLE3,ZEB2,GRB10,CHD8,CTNNB1,TBL1X
GO:0090101	Negative regulation of transmembrane receptor protein serine/threonine kinase signaling pathway	28	146	0.37	0.51	0.0022	9606.ENSP00000212015,9606.ENSP00000238682,9606.ENSP00000264183,9606.ENSP00000269305,9606.ENSP00000296504,9606.ENSP00000299084,9606.ENSP00000307183,9606.ENSP00000328625,9606.ENSP00000335320,9606.ENSP00000337477,9606.ENSP00000339191,9606.ENSP00000343200,9606.ENSP00000346151,9606.ENSP00000351250,9606.ENSP00000354621,9606.ENSP00000362299,9606.ENSP00000362592,9606.ENSP00000362649,9606.ENSP00000362824,…	SIRT1,TGFB3,ARID4B,TP53,SAP30,SPRED1,ING2,NRROS,BCL9L,SINHCAF,CAV1,SKOR1,MAGI2,TRIM33,SMURF1,ENG,RBBP4,HDAC1,OGT,UBE2D1,RBBP7,SIN3A,FKBP1A,STRAP,PEG10,HDAC2,SUDS3,LRP2
GO:0014068	Positive regulation of phosphatidylinositol 3-kinase signaling	19	79	0.47	0.53	0.0023	9606.ENSP00000212015,9606.ENSP00000261799,9606.ENSP00000263923,9606.ENSP00000264033,9606.ENSP00000277120,9606.ENSP00000282397,9606.ENSP00000303830,9606.ENSP00000308541,9606.ENSP00000334329,9606.ENSP00000341189,9606.ENSP00000346839,9606.ENSP00000355231,9606.ENSP00000362680,9606.ENSP00000371067,9606.ENSP00000376637,9606.ENSP00000380432,9606.ENSP00000424827,9606.ENSP00000496491,9606.ENSP00000497069	SIRT1,PDGFRB,KDR,CBL,NTRK2,FLT1,INSR,F2,UNC5B,PTK2,FN1,BECN1,SRC,JAK2,IGF1,INS,NEDD4,SEMA3E,IGF1R
GO:0007267	Cell-cell signaling	125	1079	0.15	0.42	0.0025	9606.ENSP00000201031,9606.ENSP00000215832,9606.ENSP00000217244,9606.ENSP00000219197,9606.ENSP00000222256,9606.ENSP00000222812,9606.ENSP00000223795,9606.ENSP00000225328,9606.ENSP00000225538,9606.ENSP00000231368,9606.ENSP00000249373,9606.ENSP00000252486,9606.ENSP00000254976,9606.ENSP00000256078,9606.ENSP00000258111,9606.ENSP00000259915,9606.ENSP00000262160,9606.ENSP00000262506,9606.ENSP00000262613,…	TFAP2C,MAPK1,CSNK2A1,CBLN1,RAB3A,STX1A,TNFSF8,P2RX5,P2RX1,LNPEP,SMO,APOE,SNAP25,KRAS,KCNMB4,POU5F1,SMAD2,CSNK2A2,SLC9A3R1,CDH3,CUL3,KCNN2,FBXW11,NRP1,APBA1,GID8,CBLN2,RAB5A,KCNMB1,NTRK2,SCN2B,GRM1,GNAQ,GRIN2C,NEUROD1,GABRG1,BSN,SHH,VPS35,DDB1,NLGN2,GRM5,GABARAP,PLG,DAB2,DLGAP1,CDK5R1,EZH2,SCN4B,NRROS,P2RX7,GRIN2A,RAB11B,HOMER1,BCL9L,CAV1,PARK7,DLG1,MAGI2,CRKL,NLGN4Y,RAC1,ANK2,NF1,NLGN3,KCNQ2,MPZL…
GO:0060765	Regulation of androgen receptor signaling pathway	11	29	0.67	0.57	0.0026	9606.ENSP00000212015,9606.ENSP00000225792,9606.ENSP00000263253,9606.ENSP00000268712,9606.ENSP00000313391,9606.ENSP00000340278,9606.ENSP00000343896,9606.ENSP00000362649,9606.ENSP00000366534,9606.ENSP00000383042,9606.ENSP00000384018	SIRT1,DDX5,EP300,NCOR1,DAB2,PARK7,SMARCA4,HDAC1,FOXH1,KDM1A,NCOR2
GO:0007229	Integrin-mediated signaling pathway	21	100	0.41	0.47	0.0048	9606.ENSP00000027335,9606.ENSP00000161559,9606.ENSP00000236850,9606.ENSP00000264414,9606.ENSP00000265371,9606.ENSP00000293379,9606.ENSP00000304408,9606.ENSP00000304669,9606.ENSP00000316029,9606.ENSP00000341189,9606.ENSP00000346839,9606.ENSP00000360997,9606.ENSP00000362680,9606.ENSP00000379350,9606.ENSP00000391669,9606.ENSP00000426632,9606.ENSP00000452786,9606.ENSP00000485033,9606.ENSP00000489597,…	CDH17,CEACAM1,APOA1,CUL3,NRP1,ITGA5,COL3A1,CTNNA1,TLN1,PTK2,FN1,ADAMTS13,SRC,ITGB1,BCAR1,ERBIN,ITGB3,DOCK1,PTPN11,ISG15,CDC42
GO:0046626	Regulation of insulin receptor signaling pathway	16	65	0.48	0.48	0.0055	9606.ENSP00000212015,9606.ENSP00000261183,9606.ENSP00000273784,9606.ENSP00000304895,9606.ENSP00000329137,9606.ENSP00000360293,9606.ENSP00000362680,9606.ENSP00000362824,9606.ENSP00000366998,9606.ENSP00000380432,9606.ENSP00000391826,9606.ENSP00000417273,9606.ENSP00000428056,9606.ENSP00000489597,9606.ENSP00000493728,9606.ENSP00000498074	SIRT1,OSBPL8,AHSG,IRS1,C1QTNF12,SORBS1,SRC,OGT,SNX5,INS,IGF2,NCK1,PIK3R1,PTPN11,GRB10,ENPP1
GO:2001242	Regulation of intrinsic apoptotic signaling pathway	29	169	0.33	0.42	0.0071	9606.ENSP00000212015,9606.ENSP00000248553,9606.ENSP00000258080,9606.ENSP00000262613,9606.ENSP00000269305,9606.ENSP00000307183,9606.ENSP00000315130,9606.ENSP00000325421,9606.ENSP00000336702,9606.ENSP00000339191,9606.ENSP00000339328,9606.ENSP00000340278,9606.ENSP00000355231,9606.ENSP00000355865,9606.ENSP00000362649,9606.ENSP00000362680,9606.ENSP00000364204,9606.ENSP00000365458,9606.ENSP00000369335,…	SIRT1,HSPB1,HTRA2,SLC9A3R1,TP53,ING2,CLU,PARL,EIF5A,CAV1,PLAUR,PARK7,BECN1,PRKN,HDAC1,SRC,PINK1,HNRNPK,FBH1,INS,KDM1A,NCK1,NDUFA13,DNM1L,AKT1,UBB,MYC,MUC1,PIK3CB
GO:1902176	Negative regulation of oxidative stress-induced intrinsic apoptotic signaling pathway	8	18	0.74	0.49	0.0079	9606.ENSP00000212015,9606.ENSP00000248553,9606.ENSP00000258080,9606.ENSP00000340278,9606.ENSP00000355865,9606.ENSP00000364204,9606.ENSP00000380432,9606.ENSP00000451828	SIRT1,HSPB1,HTRA2,PARK7,PRKN,PINK1,INS,AKT1
GO:2001235	Positive regulation of apoptotic signaling pathway	24	130	0.36	0.42	0.0085	9606.ENSP00000212015,9606.ENSP00000247668,9606.ENSP00000258080,9606.ENSP00000260356,9606.ENSP00000262613,9606.ENSP00000269305,9606.ENSP00000304669,9606.ENSP00000315130,9606.ENSP00000324804,9606.ENSP00000336702,9606.ENSP00000339191,9606.ENSP00000340278,9606.ENSP00000351015,9606.ENSP00000355231,9606.ENSP00000361021,9606.ENSP00000369335,9606.ENSP00000371067,9606.ENSP00000411355,9606.ENSP00000417273,…	SIRT1,TRAF2,HTRA2,THBS1,SLC9A3R1,TP53,CTNNA1,CLU,PPP2R1A,EIF5A,CAV1,PARK7,NF1,BECN1,PTEN,FBH1,JAK2,PTPRC,NCK1,TGFBR1,DNM1L,UBB,MYC,ING5
GO:0030509	BMP signaling pathway	19	92	0.41	0.42	0.0096	9606.ENSP00000221930,9606.ENSP00000225792,9606.ENSP00000238682,9606.ENSP00000241416,9606.ENSP00000259915,9606.ENSP00000262160,9606.ENSP00000263025,9606.ENSP00000266980,9606.ENSP00000316357,9606.ENSP00000332973,9606.ENSP00000341551,9606.ENSP00000352785,9606.ENSP00000354621,9606.ENSP00000360493,9606.ENSP00000362299,9606.ENSP00000363708,9606.ENSP00000373574,9606.ENSP00000441954,9606.ENSP00000463051	TGFB1,DDX5,TGFB3,ACVR2A,POU5F1,SMAD2,MAPK3,SLC39A5,USP9X,SMAD3,SMAD4,DSG4,SMURF1,RUNX2,ENG,BMPR2,ACVRL1,SMAD5,GDF2
GO:0038007	Netrin-activated signaling pathway	6	10	0.87	0.47	0.0119	9606.ENSP00000332737,9606.ENSP00000334329,9606.ENSP00000341189,9606.ENSP00000383303,9606.ENSP00000389140,9606.ENSP00000406022	UNC5A,UNC5B,PTK2,DSCAM,DCC,UNC5C
GO:0048015	Phosphatidylinositol-mediated signaling	17	79	0.42	0.41	0.0119	9606.ENSP00000222254,9606.ENSP00000261799,9606.ENSP00000262039,9606.ENSP00000263967,9606.ENSP00000265970,9606.ENSP00000304895,9606.ENSP00000351015,9606.ENSP00000354952,9606.ENSP00000361021,9606.ENSP00000362824,9606.ENSP00000376637,9606.ENSP00000417161,9606.ENSP00000428056,9606.ENSP00000451828,9606.ENSP00000485659,9606.ENSP00000497069,9606.ENSP00000501150	PIK3R2,PDGFRB,PIK3C3,PIK3CA,PIK3C2A,IRS1,NF1,GAB2,PTEN,OGT,IGF1,GPR143,PIK3R1,AKT1,MUC5AC,IGF1R,PIK3CB
GO:2000323	Negative regulation of glucocorticoid receptor signaling pathway	5	6	1.01	0.48	0.012	9606.ENSP00000008527,9606.ENSP00000314420,9606.ENSP00000384517,9606.ENSP00000426983,9606.ENSP00000478187	CRY1,PER1,ARNTL,CLOCK,CRY2
GO:0050852	T cell receptor signaling pathway	20	103	0.38	0.39	0.013	9606.ENSP00000215832,9606.ENSP00000263967,9606.ENSP00000300692,9606.ENSP00000313829,9606.ENSP00000316176,9606.ENSP00000324856,9606.ENSP00000345502,9606.ENSP00000346300,9606.ENSP00000346671,9606.ENSP00000353099,9606.ENSP00000354566,9606.ENSP00000354782,9606.ENSP00000361965,9606.ENSP00000364080,9606.ENSP00000386559,9606.ENSP00000391669,9606.ENSP00000407586,9606.ENSP00000411355,9606.ENSP00000433623,…	MAPK1,PIK3CA,CD3D,KHDRBS1,UBE2N,STK11,PDE4D,CRKL,FYN,HLA-DRB1,CD3E,CD247,ADA,HLA-DQB1,CD8A,BCAR1,HRAS,PTPRC,TRAF6,CTLA4
GO:1902253	Regulation of intrinsic apoptotic signaling pathway by p53 class mediator	10	32	0.59	0.42	0.0138	9606.ENSP00000212015,9606.ENSP00000269305,9606.ENSP00000307183,9606.ENSP00000336702,9606.ENSP00000355865,9606.ENSP00000365458,9606.ENSP00000383042,9606.ENSP00000478771,9606.ENSP00000478887,9606.ENSP00000484824	SIRT1,TP53,ING2,EIF5A,PRKN,HNRNPK,KDM1A,UBB,MYC,MUC1
GO:0007215	Glutamate receptor signaling pathway	12	46	0.51	0.4	0.0162	9606.ENSP00000282753,9606.ENSP00000284981,9606.ENSP00000286548,9606.ENSP00000293190,9606.ENSP00000305632,9606.ENSP00000306138,9606.ENSP00000318486,9606.ENSP00000332549,9606.ENSP00000334382,9606.ENSP00000360608,9606.ENSP00000439937,9606.ENSP00000477455	GRM1,APP,GNAQ,GRIN2C,HOMER2,GRM5,CDK5R1,GRIN2A,HOMER1,GRIN1,HOMER3,GRIN2B
GO:0060766	Negative regulation of androgen receptor signaling pathway	7	16	0.73	0.42	0.0166	9606.ENSP00000212015,9606.ENSP00000268712,9606.ENSP00000313391,9606.ENSP00000343896,9606.ENSP00000362649,9606.ENSP00000366534,9606.ENSP00000384018	SIRT1,NCOR1,DAB2,SMARCA4,HDAC1,FOXH1,NCOR2
GO:2000273	Positive regulation of signaling receptor activity	12	47	0.5	0.39	0.0182	9606.ENSP00000265371,9606.ENSP00000318486,9606.ENSP00000340278,9606.ENSP00000351591,9606.ENSP00000361066,9606.ENSP00000362649,9606.ENSP00000364204,9606.ENSP00000371067,9606.ENSP00000379350,9606.ENSP00000406549,9606.ENSP00000430432,9606.ENSP00000489407	NRP1,CDK5R1,PARK7,NLGN3,NCOA3,HDAC1,PINK1,JAK2,ITGB1,TAF1,HDAC2,SHANK3
GO:0038127	ERBB signaling pathway	14	62	0.44	0.37	0.0199	9606.ENSP00000215832,9606.ENSP00000221930,9606.ENSP00000262995,9606.ENSP00000263967,9606.ENSP00000264033,9606.ENSP00000265970,9606.ENSP00000275493,9606.ENSP00000341189,9606.ENSP00000362680,9606.ENSP00000391669,9606.ENSP00000401303,9606.ENSP00000426632,9606.ENSP00000451828,9606.ENSP00000489597	MAPK1,TGFB1,GAB1,PIK3CA,CBL,PIK3C2A,EGFR,PTK2,SRC,BCAR1,SHC1,ERBIN,AKT1,PTPN11
GO:0043122	Regulation of I-kappaB kinase/NF-kappaB signaling	36	255	0.24	0.31	0.0279	9606.ENSP00000011653,9606.ENSP00000212015,9606.ENSP00000247668,9606.ENSP00000248553,9606.ENSP00000261464,9606.ENSP00000263377,9606.ENSP00000296795,9606.ENSP00000313601,9606.ENSP00000314420,9606.ENSP00000316176,9606.ENSP00000323889,9606.ENSP00000341874,9606.ENSP00000345656,9606.ENSP00000346671,9606.ENSP00000348056,9606.ENSP00000353099,9606.ENSP00000355865,9606.ENSP00000358866,9606.ENSP00000359206,…	CD4,SIRT1,TRAF2,HSPB1,TRAF5,BRD4,TLR3,CC2D1A,PER1,UBE2N,TRIM25,RIOK3,VAPA,FYN,UBE2I,HLA-DRB1,PRKN,FLNA,BTRC,CTH,HDAC1,TRAF1,PINK1,TLE1,SQSTM1,TFRC,TRAF3,GAPDH,CAPN3,FKBP1A,JMJD8,RHOA,EEF1D,TRAF6,NUP62,CTNNB1
GO:1905114	Cell surface receptor signaling pathway involved in cell-cell signaling	51	400	0.2	0.31	0.0288	9606.ENSP00000217244,9606.ENSP00000225328,9606.ENSP00000225538,9606.ENSP00000249373,9606.ENSP00000259915,9606.ENSP00000262506,9606.ENSP00000262613,9606.ENSP00000264012,9606.ENSP00000264414,9606.ENSP00000265094,9606.ENSP00000266069,9606.ENSP00000273047,9606.ENSP00000282753,9606.ENSP00000293190,9606.ENSP00000295452,9606.ENSP00000297261,9606.ENSP00000299138,9606.ENSP00000301764,9606.ENSP00000306138,…	CSNK2A1,P2RX5,P2RX1,SMO,POU5F1,CSNK2A2,SLC9A3R1,CDH3,CUL3,FBXW11,GID8,RAB5A,GRM1,GRIN2C,GABRG1,SHH,VPS35,DDB1,GRM5,DAB2,P2RX7,GRIN2A,BCL9L,CAV1,MAGI2,RAC1,NLGN3,SMURF1,BTRC,GRIN1,PTEN,CSNK2B,TLE1,SDC1,JUP,CSNK1E,CSNK1D,USP34,CTNND1,MITF,RHOA,ARRB2,CELF4,P2RX6,AKT1,TLE3,GRIN2B,CSNK2B-2,CHD8,CTNNB1,CDC42
GO:0097193	Intrinsic apoptotic signaling pathway	26	166	0.29	0.31	0.0314	9606.ENSP00000003302,9606.ENSP00000212015,9606.ENSP00000225792,9606.ENSP00000227525,9606.ENSP00000247668,9606.ENSP00000258080,9606.ENSP00000263253,9606.ENSP00000264414,9606.ENSP00000269305,9606.ENSP00000278616,9606.ENSP00000306253,9606.ENSP00000311032,9606.ENSP00000315130,9606.ENSP00000324856,9606.ENSP00000330237,9606.ENSP00000342513,9606.ENSP00000358327,9606.ENSP00000364589,9606.ENSP00000371067,…	USP28,SIRT1,DDX5,TMEM109,TRAF2,HTRA2,EP300,CUL3,TP53,ATM,ITPR1,CASP3,CLU,STK11,CASP9,IFI6,CASP7,CUL4A,JAK2,CDKN1A,ZNF385B,HRAS,BRCA1,PIK3R1,SCN2A,DIABLO
GO:0014065	Phosphatidylinositol 3-kinase signaling	11	45	0.48	0.33	0.0333	9606.ENSP00000222254,9606.ENSP00000263967,9606.ENSP00000265970,9606.ENSP00000304895,9606.ENSP00000351015,9606.ENSP00000361021,9606.ENSP00000376637,9606.ENSP00000428056,9606.ENSP00000451828,9606.ENSP00000497069,9606.ENSP00000501150	PIK3R2,PIK3CA,PIK3C2A,IRS1,NF1,PTEN,IGF1,PIK3R1,AKT1,IGF1R,PIK3CB
GO:0038026	Reelin-mediated signaling pathway	5	9	0.84	0.36	0.0335	9606.ENSP00000300574,9606.ENSP00000341208,9606.ENSP00000346300,9606.ENSP00000351015,9606.ENSP00000380378	CRK,STAT5A,CRKL,NF1,PAFAH1B1
GO:0050851	Antigen receptor-mediated signaling pathway	23	141	0.3	0.31	0.0338	9606.ENSP00000215832,9606.ENSP00000221972,9606.ENSP00000226279,9606.ENSP00000263967,9606.ENSP00000300692,9606.ENSP00000313829,9606.ENSP00000316176,9606.ENSP00000324856,9606.ENSP00000345502,9606.ENSP00000346300,9606.ENSP00000346671,9606.ENSP00000353099,9606.ENSP00000354566,9606.ENSP00000354782,9606.ENSP00000361965,9606.ENSP00000364080,9606.ENSP00000386559,9606.ENSP00000391669,9606.ENSP00000407586,…	MAPK1,CD79A,CD38,PIK3CA,CD3D,KHDRBS1,UBE2N,STK11,PDE4D,CRKL,FYN,HLA-DRB1,CD3E,CD247,ADA,HLA-DQB1,CD8A,BCAR1,HRAS,PTPRC,TRAF6,SH2B2,CTLA4
GO:0030513	Positive regulation of BMP signaling pathway	10	39	0.5	0.33	0.0371	9606.ENSP00000262160,9606.ENSP00000263923,9606.ENSP00000323687,9606.ENSP00000341551,9606.ENSP00000362299,9606.ENSP00000363708,9606.ENSP00000373574,9606.ENSP00000377298,9606.ENSP00000463051,9606.ENSP00000497290	SMAD2,KDR,UBE2O,SMAD4,ENG,BMPR2,ACVRL1,NUMA1,GDF2,CDH5
GO:2001244	Positive regulation of intrinsic apoptotic signaling pathway	13	61	0.42	0.32	0.0386	9606.ENSP00000212015,9606.ENSP00000262613,9606.ENSP00000269305,9606.ENSP00000315130,9606.ENSP00000336702,9606.ENSP00000339191,9606.ENSP00000340278,9606.ENSP00000355231,9606.ENSP00000369335,9606.ENSP00000417273,9606.ENSP00000449089,9606.ENSP00000478771,9606.ENSP00000478887	SIRT1,SLC9A3R1,TP53,CLU,EIF5A,CAV1,PARK7,BECN1,FBH1,NCK1,DNM1L,UBB,MYC
GO:2001243	Negative regulation of intrinsic apoptotic signaling pathway	18	101	0.34	0.3	0.0398	9606.ENSP00000212015,9606.ENSP00000248553,9606.ENSP00000258080,9606.ENSP00000307183,9606.ENSP00000315130,9606.ENSP00000325421,9606.ENSP00000339328,9606.ENSP00000340278,9606.ENSP00000355865,9606.ENSP00000362649,9606.ENSP00000362680,9606.ENSP00000364204,9606.ENSP00000380432,9606.ENSP00000383042,9606.ENSP00000423673,9606.ENSP00000451828,9606.ENSP00000484824,9606.ENSP00000501150	SIRT1,HSPB1,HTRA2,ING2,CLU,PARL,PLAUR,PARK7,PRKN,HDAC1,SRC,PINK1,INS,KDM1A,NDUFA13,AKT1,MUC1,PIK3CB
Nueronal Processes
#term ID	term description	observed gene count	background gene count	strength	signal	false discovery rate	matching proteins in your network (IDs)	matching proteins in your network (labels)
GO:0050804	Modulation of chemical synaptic transmission	84	436	0.38	1.02	1.81e-09	9606.ENSP00000215832,9606.ENSP00000219197,9606.ENSP00000222256,9606.ENSP00000222812,9606.ENSP00000225538,9606.ENSP00000225916,9606.ENSP00000226279,9606.ENSP00000252486,9606.ENSP00000254976,9606.ENSP00000256078,9606.ENSP00000258111,9606.ENSP00000261769,9606.ENSP00000262629,9606.ENSP00000265381,9606.ENSP00000269141,9606.ENSP00000273047,9606.ENSP00000274711,9606.ENSP00000277120,9606.ENSP00000282753,…	MAPK1,CBLN1,RAB3A,STX1A,P2RX1,KAT2A,CD38,APOE,SNAP25,KRAS,KCNMB4,CDH1,TYROBP,APBA1,CDH2,RAB5A,LRRTM2,NTRK2,GRM1,APP,CALM3,GRIN2C,SHANK1,RAB8A,P2RY1,NLGN2,GRM5,NEUROD2,BAIAP2,DLGAP1,GRIN2A,HOMER1,DTNBP1,SHANK2,LRFN2,FYN,NLGN4Y,ELAVL4,GIP,NF1,NLGN3,ERC1,ATP1A2,PRKN,GRIN1,PTEN,DLGAP3,SRC,P2RY4,PINK1,FLOT1,NLGN4X,PTPRD,JAK2,SQSTM1,AKAP5,ITGB1,USP8,INS,CNTN4,NRXN1,DCC,NLGN1,RGS4,GRID2IP,ARRB2,HRAS,CEL…
GO:0022008	Neurogenesis	171	1290	0.21	0.74	1.63e-07	9606.ENSP00000173229,9606.ENSP00000211998,9606.ENSP00000215832,9606.ENSP00000216489,9606.ENSP00000219197,9606.ENSP00000221930,9606.ENSP00000222256,9606.ENSP00000234091,9606.ENSP00000242261,9606.ENSP00000246792,9606.ENSP00000249373,9606.ENSP00000252486,9606.ENSP00000256078,9606.ENSP00000258080,9606.ENSP00000261769,9606.ENSP00000261890,9606.ENSP00000262613,9606.ENSP00000263025,9606.ENSP00000265371,…	NTN1,VCL,MAPK1,ALKBH1,CBLN1,TGFB1,RAB3A,ID2,TWIST1,RRAS,SMO,APOE,KRAS,HTRA2,CDH1,RAB11A,SLC9A3R1,MAPK3,NRP1,ASCL1,TRIP11,CDH2,TP53,NTRK2,PAK1,ANK3,APP,IGF2BP1,SHANK1,LHX8,NEUROD1,PRKCI,SHH,GBX1,VEGFD,METTL3,DCHS1,CRK,RAB8A,AKNA,COL3A1,CTNNA1,P2RY1,NEUROD2,SDC2,P2RY12,FBXO45,CASP3,RAB6A,CLU,BAIAP2,USP9X,SUZ12,NEUROG2,CDK5R1,SOX2,SMARCE1,STK11,HOXD1,NRROS,POU3F2,RARB,GRIN2A,UNC5A,UNC5B,WASF3,PLS1,A…
GO:0090092	Regulation of transmembrane receptor protein serine/threonine kinase signaling pathway	57	275	0.41	0.93	2.36e-07	9606.ENSP00000212015,9606.ENSP00000221930,9606.ENSP00000231004,9606.ENSP00000238682,9606.ENSP00000241416,9606.ENSP00000259915,9606.ENSP00000260356,9606.ENSP00000262160,9606.ENSP00000262577,9606.ENSP00000263253,9606.ENSP00000263923,9606.ENSP00000264183,9606.ENSP00000269305,9606.ENSP00000296504,9606.ENSP00000297261,9606.ENSP00000299084,9606.ENSP00000302621,9606.ENSP00000307183,9606.ENSP00000313391,…	SIRT1,TGFB1,LOX,TGFB3,ACVR2A,POU5F1,THBS1,SMAD2,ZC3H3,EP300,KDR,ARID4B,TP53,SAP30,SHH,SPRED1,LRG1,ING2,DAB2,UBE2O,STK11,NRROS,SMAD3,BCL9L,SINHCAF,CAV1,SMAD4,CAV3,SKOR1,MAGI2,TRIM33,TGFBR2,ZEB1,SMURF1,ENG,RBBP4,HDAC1,OGT,UBE2D1,BMPR2,CSNK2B,RBBP7,JAK2,ACVRL1,NUMA1,SIN3A,FKBP1A,STRAP,PEG10,HDAC2,SUDS3,TGFBR1,GDF2,PCSK6,ZEB2,LRP2,CDH5
GO:0031175	Neuron projection development	101	674	0.27	0.73	1.98e-06	9606.ENSP00000173229,9606.ENSP00000211998,9606.ENSP00000216489,9606.ENSP00000222256,9606.ENSP00000249373,9606.ENSP00000252486,9606.ENSP00000261769,9606.ENSP00000261890,9606.ENSP00000262613,9606.ENSP00000265371,9606.ENSP00000267622,9606.ENSP00000278568,9606.ENSP00000280772,9606.ENSP00000284981,9606.ENSP00000290341,9606.ENSP00000293441,9606.ENSP00000297261,9606.ENSP00000297537,9606.ENSP00000300574,…	NTN1,VCL,ALKBH1,RAB3A,SMO,APOE,CDH1,RAB11A,SLC9A3R1,NRP1,TRIP11,PAK1,ANK3,APP,IGF2BP1,SHANK1,SHH,GBX1,CRK,RAB8A,CTNNA1,SDC2,FBXO45,CASP3,RAB6A,BAIAP2,USP9X,CDK5R1,STK11,UNC5A,UNC5B,PLS1,RERE,FOXG1,TRIO,RHOG,PTK2,SMAD4,DTNBP1,EPB41L3,VAPA,CRKL,FYN,RAC1,ELAVL4,VPS13B,WDR5,NLGN3,PLXNA4,NCKAP1,CD3E,TSPAN2,PARD6B,PTEN,PRKG1,LYPLA2,ABI1,FLOT1,CTTN,ADAMTSL1,NFIB,JAK2,WASF1,PICALM,TBC1D23,ITGB1,PAFAH1B1,…
GO:0050808	Synapse organization	57	298	0.37	0.82	2.35e-06	9606.ENSP00000219197,9606.ENSP00000222256,9606.ENSP00000252486,9606.ENSP00000261769,9606.ENSP00000265371,9606.ENSP00000269141,9606.ENSP00000269503,9606.ENSP00000274711,9606.ENSP00000280772,9606.ENSP00000284981,9606.ENSP00000293441,9606.ENSP00000296452,9606.ENSP00000298316,9606.ENSP00000299138,9606.ENSP00000303830,9606.ENSP00000305288,9606.ENSP00000306138,9606.ENSP00000310332,9606.ENSP00000314724,…	CBLN1,RAB3A,APOE,CDH1,NRP1,CDH2,CBLN2,LRRTM2,ANK3,APP,SHANK1,BSN,ARF6,VPS35,INSR,NLGN2,GRM5,FBXO45,PPFIBP1,BAIAP2,HOMER1,WASF3,SHANK2,DLG1,CRKL,FYN,DNM3,NLGN4Y,NLGN3,ERC1,DCTN1,FLNA,PTEN,DLGAP3,CTTN,NLGN4X,PTPRD,WASF1,DSCAM,NRXN1,NLGN1,CAST,NEDD4,UNC13A,CHD4,UNC13B,CYFIP1,WASF2,FARP1,SHANK3,NRXN3,ACTB,CTNNB1,SEMA3E,IGF1R,CDC42,DLG4
GO:0048699	Generation of neurons	147	1131	0.2	0.66	5.4e-06	9606.ENSP00000173229,9606.ENSP00000211998,9606.ENSP00000216489,9606.ENSP00000219197,9606.ENSP00000222256,9606.ENSP00000234091,9606.ENSP00000242261,9606.ENSP00000249373,9606.ENSP00000252486,9606.ENSP00000258080,9606.ENSP00000261769,9606.ENSP00000261890,9606.ENSP00000262613,9606.ENSP00000265371,9606.ENSP00000266744,9606.ENSP00000267622,9606.ENSP00000269305,9606.ENSP00000277120,9606.ENSP00000278568,…	NTN1,VCL,ALKBH1,CBLN1,RAB3A,ID2,TWIST1,SMO,APOE,HTRA2,CDH1,RAB11A,SLC9A3R1,NRP1,ASCL1,TRIP11,TP53,NTRK2,PAK1,ANK3,APP,IGF2BP1,SHANK1,LHX8,NEUROD1,PRKCI,SHH,GBX1,VEGFD,METTL3,CRK,RAB8A,AKNA,COL3A1,CTNNA1,NEUROD2,SDC2,FBXO45,CASP3,RAB6A,BAIAP2,USP9X,NEUROG2,CDK5R1,STK11,HOXD1,POU3F2,UNC5A,UNC5B,PLS1,AGTPBP1,RERE,FOXG1,TRIO,RHOG,PTK2,SMAD4,DTNBP1,PPP1CC,EPB41L3,VAPA,CRKL,FYN,TBCD,RAC1,ELAVL4,NF1,VPS…
GO:0098815	Modulation of excitatory postsynaptic potential	19	44	0.73	1.04	5.48e-06	9606.ENSP00000219197,9606.ENSP00000222812,9606.ENSP00000284981,9606.ENSP00000293441,9606.ENSP00000305288,9606.ENSP00000316338,9606.ENSP00000332549,9606.ENSP00000351591,9606.ENSP00000360608,9606.ENSP00000361021,9606.ENSP00000370483,9606.ENSP00000385142,9606.ENSP00000392500,9606.ENSP00000397181,9606.ENSP00000410584,9606.ENSP00000428417,9606.ENSP00000477455,9606.ENSP00000489407,9606.ENSP00000497806	CBLN1,STX1A,APP,SHANK1,NLGN2,BAIAP2,GRIN2A,NLGN3,GRIN1,PTEN,NLGN4X,NRXN1,NLGN1,RGS4,CELF4,RIMS1,GRIN2B,SHANK3,DLG4
GO:0050807	Regulation of synapse organization	44	209	0.41	0.81	7.44e-06	9606.ENSP00000173229,9606.ENSP00000219197,9606.ENSP00000229795,9606.ENSP00000252486,9606.ENSP00000269141,9606.ENSP00000269503,9606.ENSP00000274711,9606.ENSP00000277120,9606.ENSP00000284981,9606.ENSP00000295851,9606.ENSP00000298316,9606.ENSP00000299138,9606.ENSP00000303252,9606.ENSP00000305288,9606.ENSP00000306754,9606.ENSP00000316338,9606.ENSP00000318486,9606.ENSP00000334382,9606.ENSP00000340688,…	NTN1,CBLN1,MAPK14,APOE,CDH2,CBLN2,LRRTM2,NTRK2,APP,ABI2,ARF6,VPS35,ZNF804A,NLGN2,NEUROD2,BAIAP2,CDK5R1,HOMER1,ADGRL1,DTNBP1,SHANK2,LRFN2,FYN,DNM3,NLGN3,VCP,DCTN1,ARHGEF15,PTEN,IL1RAPL2,FRMPD4,PTPRD,PAFAH1B1,INS,NRXN1,NLGN1,RHOA,NEDD4,DAG1,CDH8,GRIN2B,CYFIP1,FARP1,SHANK3
GO:2000463	Positive regulation of excitatory postsynaptic potential	16	31	0.8	1.06	8.23e-06	9606.ENSP00000222812,9606.ENSP00000284981,9606.ENSP00000293441,9606.ENSP00000305288,9606.ENSP00000316338,9606.ENSP00000332549,9606.ENSP00000351591,9606.ENSP00000360608,9606.ENSP00000361021,9606.ENSP00000385142,9606.ENSP00000392500,9606.ENSP00000397181,9606.ENSP00000428417,9606.ENSP00000477455,9606.ENSP00000489407,9606.ENSP00000497806	STX1A,APP,SHANK1,NLGN2,BAIAP2,GRIN2A,NLGN3,GRIN1,PTEN,NRXN1,NLGN1,RGS4,RIMS1,GRIN2B,SHANK3,DLG4
GO:0048666	Neuron development	116	840	0.23	0.66	8.31e-06	9606.ENSP00000173229,9606.ENSP00000211998,9606.ENSP00000216489,9606.ENSP00000222256,9606.ENSP00000249373,9606.ENSP00000252486,9606.ENSP00000258080,9606.ENSP00000261769,9606.ENSP00000261890,9606.ENSP00000262613,9606.ENSP00000265371,9606.ENSP00000266744,9606.ENSP00000267622,9606.ENSP00000277120,9606.ENSP00000278568,9606.ENSP00000280772,9606.ENSP00000284981,9606.ENSP00000290341,9606.ENSP00000293441,…	NTN1,VCL,ALKBH1,RAB3A,SMO,APOE,HTRA2,CDH1,RAB11A,SLC9A3R1,NRP1,ASCL1,TRIP11,NTRK2,PAK1,ANK3,APP,IGF2BP1,SHANK1,LHX8,NEUROD1,PRKCI,SHH,GBX1,CRK,RAB8A,CTNNA1,NEUROD2,SDC2,FBXO45,CASP3,RAB6A,BAIAP2,USP9X,CDK5R1,STK11,POU3F2,UNC5A,UNC5B,PLS1,AGTPBP1,RERE,FOXG1,TRIO,RHOG,PTK2,SMAD4,DTNBP1,EPB41L3,VAPA,CRKL,FYN,TBCD,RAC1,ELAVL4,VPS13B,WDR5,NLGN3,PLXNA4,NCKAP1,CD3E,BECN1,TSPAN2,PARD6B,PTEN,PRKG1,LYPLA2,…
GO:0099173	Postsynapse organization	26	89	0.56	0.87	1.53e-05	9606.ENSP00000252486,9606.ENSP00000265371,9606.ENSP00000269141,9606.ENSP00000293441,9606.ENSP00000298316,9606.ENSP00000303830,9606.ENSP00000305288,9606.ENSP00000334382,9606.ENSP00000345193,9606.ENSP00000345731,9606.ENSP00000346671,9606.ENSP00000347457,9606.ENSP00000348169,9606.ENSP00000351591,9606.ENSP00000361021,9606.ENSP00000365745,9606.ENSP00000370483,9606.ENSP00000385142,9606.ENSP00000392500,…	APOE,NRP1,CDH2,SHANK1,ARF6,INSR,NLGN2,HOMER1,SHANK2,DLG1,FYN,DNM3,NLGN4Y,NLGN3,PTEN,CTTN,NLGN4X,NRXN1,NLGN1,WASF2,FARP1,SHANK3,ACTB,IGF1R,CDC42,DLG4
GO:0030182	Neuron differentiation	137	1062	0.2	0.62	1.94e-05	9606.ENSP00000173229,9606.ENSP00000211998,9606.ENSP00000216489,9606.ENSP00000219197,9606.ENSP00000222256,9606.ENSP00000234091,9606.ENSP00000249373,9606.ENSP00000252486,9606.ENSP00000258080,9606.ENSP00000261769,9606.ENSP00000261890,9606.ENSP00000262613,9606.ENSP00000265371,9606.ENSP00000266744,9606.ENSP00000267622,9606.ENSP00000277120,9606.ENSP00000278568,9606.ENSP00000280772,9606.ENSP00000284981,…	NTN1,VCL,ALKBH1,CBLN1,RAB3A,ID2,SMO,APOE,HTRA2,CDH1,RAB11A,SLC9A3R1,NRP1,ASCL1,TRIP11,NTRK2,PAK1,ANK3,APP,IGF2BP1,SHANK1,LHX8,NEUROD1,PRKCI,SHH,GBX1,VEGFD,CRK,RAB8A,CTNNA1,NEUROD2,SDC2,FBXO45,CASP3,RAB6A,BAIAP2,USP9X,NEUROG2,CDK5R1,STK11,HOXD1,POU3F2,UNC5A,UNC5B,PLS1,AGTPBP1,RERE,FOXG1,TRIO,RHOG,PTK2,SMAD4,DTNBP1,PPP1CC,EPB41L3,VAPA,CRKL,FYN,TBCD,RAC1,ELAVL4,VPS13B,WDR5,NLGN3,PLXNA4,NCKAP1,CD3E,B…
GO:0002028	Regulation of sodium ion transport	24	85	0.54	0.79	5.89e-05	9606.ENSP00000221930,9606.ENSP00000250111,9606.ENSP00000262613,9606.ENSP00000278947,9606.ENSP00000280772,9606.ENSP00000292079,9606.ENSP00000300113,9606.ENSP00000314420,9606.ENSP00000319730,9606.ENSP00000322460,9606.ENSP00000327758,9606.ENSP00000330696,9606.ENSP00000341940,9606.ENSP00000345731,9606.ENSP00000354490,9606.ENSP00000356515,9606.ENSP00000356790,9606.ENSP00000376523,9606.ENSP00000396915,…	TGFB1,ATP1B2,SLC9A3R1,SCN2B,ANK3,FXYD2,CHP2,PER1,PRSS8,SCN4B,NKX2-5,P2RX7,CAV3,DLG1,ATP1A2,UTRN,ATP1B1,SCN3B,SCN1B,NEDD4,ATP1A1,AKT1,NOS1,FXYD1
GO:0099558	Maintenance of synapse structure	13	25	0.81	0.89	8.17e-05	9606.ENSP00000219197,9606.ENSP00000222256,9606.ENSP00000269503,9606.ENSP00000296452,9606.ENSP00000298316,9606.ENSP00000345193,9606.ENSP00000345731,9606.ENSP00000354158,9606.ENSP00000354791,9606.ENSP00000385142,9606.ENSP00000392500,9606.ENSP00000489407,9606.ENSP00000497806	CBLN1,RAB3A,CBLN2,BSN,ARF6,SHANK2,DLG1,ERC1,DCTN1,NRXN1,NLGN1,SHANK3,DLG4
GO:0048812	Neuron projection morphogenesis	72	477	0.27	0.61	9.21e-05	9606.ENSP00000173229,9606.ENSP00000211998,9606.ENSP00000222256,9606.ENSP00000249373,9606.ENSP00000265371,9606.ENSP00000278568,9606.ENSP00000280772,9606.ENSP00000284981,9606.ENSP00000290341,9606.ENSP00000293441,9606.ENSP00000297261,9606.ENSP00000297537,9606.ENSP00000300935,9606.ENSP00000307046,9606.ENSP00000310332,9606.ENSP00000316338,9606.ENSP00000316357,9606.ENSP00000318486,9606.ENSP00000324856,…	NTN1,VCL,RAB3A,SMO,NRP1,PAK1,ANK3,APP,IGF2BP1,SHANK1,SHH,GBX1,RAB8A,SDC2,FBXO45,BAIAP2,USP9X,CDK5R1,STK11,UNC5A,UNC5B,RERE,FOXG1,TRIO,RHOG,PTK2,SMAD4,DTNBP1,EPB41L3,FYN,RAC1,ELAVL4,NLGN3,PLXNA4,NCKAP1,PARD6B,PTEN,LYPLA2,ABI1,FLOT1,CTTN,ADAMTSL1,NFIB,WASF1,PICALM,ITGB1,PAFAH1B1,CNTN4,DSCAM,NRXN1,DCC,NLGN1,SCN1B,RHOA,UNC5C,DAG1,UBB,CYFIP2,CYFIP1,PACSIN1,CDH4,FARP1,SHANK3,NRXN3,PTPN11,ACTB,CTNNB1,SE…
GO:0048667	Cell morphogenesis involved in neuron differentiation	67	438	0.28	0.6	0.00013	9606.ENSP00000173229,9606.ENSP00000211998,9606.ENSP00000222256,9606.ENSP00000249373,9606.ENSP00000262613,9606.ENSP00000265371,9606.ENSP00000280772,9606.ENSP00000284981,9606.ENSP00000290341,9606.ENSP00000293441,9606.ENSP00000297261,9606.ENSP00000297537,9606.ENSP00000300935,9606.ENSP00000307046,9606.ENSP00000310332,9606.ENSP00000316338,9606.ENSP00000316357,9606.ENSP00000318486,9606.ENSP00000324856,…	NTN1,VCL,RAB3A,SMO,SLC9A3R1,NRP1,ANK3,APP,IGF2BP1,SHANK1,SHH,GBX1,RAB8A,SDC2,FBXO45,BAIAP2,USP9X,CDK5R1,STK11,UNC5A,UNC5B,PLS1,RERE,FOXG1,TRIO,RHOG,PTK2,SMAD4,DTNBP1,FYN,TBCD,RAC1,ELAVL4,NLGN3,PLXNA4,PARD6B,PTEN,LYPLA2,ABI1,FLOT1,ADAMTSL1,NFIB,PICALM,ITGB1,PAFAH1B1,CNTN4,DSCAM,NRXN1,DCC,SCN1B,STRC,UNC5C,SEC24B,DAG1,HEXA,PDZD7,CYFIP1,CDH4,FARP1,SHANK3,NRXN3,PTPN11,ACTB,SEMA3E,IGF1R,CDC42,DLG4
GO:0048167	Regulation of synaptic plasticity	37	192	0.38	0.63	0.00026	9606.ENSP00000215832,9606.ENSP00000219197,9606.ENSP00000222256,9606.ENSP00000225916,9606.ENSP00000226279,9606.ENSP00000252486,9606.ENSP00000254976,9606.ENSP00000256078,9606.ENSP00000262629,9606.ENSP00000273047,9606.ENSP00000274711,9606.ENSP00000277120,9606.ENSP00000284981,9606.ENSP00000293190,9606.ENSP00000300935,9606.ENSP00000306138,9606.ENSP00000306754,9606.ENSP00000316338,9606.ENSP00000332549,…	MAPK1,CBLN1,RAB3A,KAT2A,CD38,APOE,SNAP25,KRAS,TYROBP,RAB5A,LRRTM2,NTRK2,APP,GRIN2C,RAB8A,GRM5,NEUROD2,BAIAP2,GRIN2A,SHANK2,GIP,NF1,ERC1,GRIN1,PTEN,SQSTM1,AKAP5,INS,CNTN4,GRID2IP,HRAS,VAMP2,RIMS1,KMT2A,GRIN2B,SHANK3,DLG4
GO:0099175	Regulation of postsynapse organization	23	90	0.5	0.67	0.00031	9606.ENSP00000219197,9606.ENSP00000252486,9606.ENSP00000269141,9606.ENSP00000274711,9606.ENSP00000284981,9606.ENSP00000295851,9606.ENSP00000299138,9606.ENSP00000303252,9606.ENSP00000316338,9606.ENSP00000318486,9606.ENSP00000334382,9606.ENSP00000341680,9606.ENSP00000345985,9606.ENSP00000346671,9606.ENSP00000347457,9606.ENSP00000361021,9606.ENSP00000370593,9606.ENSP00000380378,9606.ENSP00000380432,…	CBLN1,APOE,CDH2,LRRTM2,APP,ABI2,VPS35,ZNF804A,BAIAP2,CDK5R1,HOMER1,DTNBP1,LRFN2,FYN,DNM3,PTEN,PTPRD,PAFAH1B1,INS,NRXN1,NLGN1,GRIN2B,SHANK3
GO:0016358	Dendrite development	26	115	0.45	0.62	0.0005	9606.ENSP00000173229,9606.ENSP00000265371,9606.ENSP00000284981,9606.ENSP00000290341,9606.ENSP00000293441,9606.ENSP00000300574,9606.ENSP00000307046,9606.ENSP00000316338,9606.ENSP00000338629,9606.ENSP00000341680,9606.ENSP00000346300,9606.ENSP00000346671,9606.ENSP00000349594,9606.ENSP00000354566,9606.ENSP00000361021,9606.ENSP00000363092,9606.ENSP00000365312,9606.ENSP00000377015,9606.ENSP00000379350,…	NTN1,NRP1,APP,IGF2BP1,SHANK1,CRK,SDC2,BAIAP2,RERE,DTNBP1,CRKL,FYN,ELAVL4,CD3E,PTEN,PRKG1,ABI1,PICALM,ITGB1,DSCAM,HDAC2,PPP1R9B,FARP1,SHANK3,CDC42,DLG4
GO:0099536	Synaptic signaling	66	456	0.25	0.53	0.00062	9606.ENSP00000215832,9606.ENSP00000219197,9606.ENSP00000222256,9606.ENSP00000222812,9606.ENSP00000225328,9606.ENSP00000225538,9606.ENSP00000252486,9606.ENSP00000254976,9606.ENSP00000258111,9606.ENSP00000265381,9606.ENSP00000269503,9606.ENSP00000274629,9606.ENSP00000277120,9606.ENSP00000278947,9606.ENSP00000282753,9606.ENSP00000286548,9606.ENSP00000293190,9606.ENSP00000295452,9606.ENSP00000296452,…	MAPK1,CBLN1,RAB3A,STX1A,P2RX5,P2RX1,APOE,SNAP25,KCNMB4,APBA1,CBLN2,KCNMB1,NTRK2,SCN2B,GRM1,GNAQ,GRIN2C,GABRG1,BSN,NLGN2,GRM5,GABARAP,PLG,DLGAP1,CDK5R1,EZH2,P2RX7,GRIN2A,HOMER1,PARK7,DLG1,CRKL,NLGN4Y,NF1,NLGN3,KCNQ2,ERC1,PRKN,GRIN1,PTEN,NLGN4X,PTPRD,JAK2,SNPH,AKAP5,PAFAH1B1,NRXN1,NLGN1,ARRB2,CELF4,P2RX6,VAMP2,RIMS1,UNC13A,DAG1,AKT1,CDH8,KCNN1,GRIN2B,NOS1,UNC13B,FARP1,NRXN3,DLGAP2,CTNNB1,DLG4
GO:0097105	Presynaptic membrane assembly	8	10	0.99	0.76	0.00065	9606.ENSP00000305288,9606.ENSP00000348169,9606.ENSP00000351591,9606.ENSP00000361021,9606.ENSP00000370483,9606.ENSP00000370593,9606.ENSP00000385142,9606.ENSP00000392500	NLGN2,NLGN4Y,NLGN3,PTEN,NLGN4X,PTPRD,NRXN1,NLGN1
GO:1902692	Regulation of neuroblast proliferation	14	39	0.65	0.67	0.00072	9606.ENSP00000221930,9606.ENSP00000249373,9606.ENSP00000262188,9606.ENSP00000269305,9606.ENSP00000297261,9606.ENSP00000304669,9606.ENSP00000339004,9606.ENSP00000351015,9606.ENSP00000356379,9606.ENSP00000379350,9606.ENSP00000383042,9606.ENSP00000392762,9606.ENSP00000480043,9606.ENSP00000495360	TGFB1,SMO,SMARCD3,TP53,SHH,CTNNA1,FOXG1,NF1,ASPM,ITGB1,KDM1A,DCT,VEGFC,CTNNB1
GO:0010975	Regulation of neuron projection development	64	442	0.25	0.52	0.00076	9606.ENSP00000173229,9606.ENSP00000221494,9606.ENSP00000226279,9606.ENSP00000235382,9606.ENSP00000250111,9606.ENSP00000252486,9606.ENSP00000254976,9606.ENSP00000263253,9606.ENSP00000265371,9606.ENSP00000269141,9606.ENSP00000277120,9606.ENSP00000278568,9606.ENSP00000295777,9606.ENSP00000295797,9606.ENSP00000295851,9606.ENSP00000297405,9606.ENSP00000298316,9606.ENSP00000300574,9606.ENSP00000303252,…	NTN1,SF3A2,CD38,RGS2,ATP1B2,APOE,SNAP25,EP300,NRP1,CDH2,NTRK2,PAK1,SERPINI1,PRKCI,ABI2,CSMD3,ARF6,CRK,ZNF804A,SDC2,DAB2,GAK,BAIAP2,CDK5R1,EZH2,STK11,CARM1,NR2F1,POU3F2,DTNBP1,MAGI2,CRKL,FYN,FN1,DNM3,ELAVL4,PLXNA4,FLNA,PTEN,RAPGEF1,BMPR2,ID1,KATNB1,FKBP1B,PTPRD,ALK,PAFAH1B1,KDM1A,DSCAM,NRXN1,DCC,NLGN1,SCN1B,RHOA,NCK1,NEDD4,HDAC2,AKT1,CYFIP1,PACSIN1,CDH4,SHANK3,SEMA3E,IGF1R
GO:0010765	Positive regulation of sodium ion transport	13	34	0.67	0.67	0.0008	9606.ENSP00000250111,9606.ENSP00000280772,9606.ENSP00000292079,9606.ENSP00000300113,9606.ENSP00000319730,9606.ENSP00000322460,9606.ENSP00000327758,9606.ENSP00000356790,9606.ENSP00000376523,9606.ENSP00000396915,9606.ENSP00000451828,9606.ENSP00000477999,9606.ENSP00000481244	ATP1B2,ANK3,FXYD2,CHP2,PRSS8,SCN4B,NKX2-5,ATP1B1,SCN3B,SCN1B,AKT1,NOS1,FXYD1
GO:0050806	Positive regulation of synaptic transmission	28	135	0.41	0.58	0.00085	9606.ENSP00000215832,9606.ENSP00000222812,9606.ENSP00000254976,9606.ENSP00000274711,9606.ENSP00000277120,9606.ENSP00000284981,9606.ENSP00000293190,9606.ENSP00000305288,9606.ENSP00000332549,9606.ENSP00000341680,9606.ENSP00000345193,9606.ENSP00000350005,9606.ENSP00000351591,9606.ENSP00000360608,9606.ENSP00000361021,9606.ENSP00000364204,9606.ENSP00000365569,9606.ENSP00000374455,9606.ENSP00000378207,…	MAPK1,STX1A,SNAP25,LRRTM2,NTRK2,APP,GRIN2C,NLGN2,GRIN2A,DTNBP1,SHANK2,GIP,NLGN3,GRIN1,PTEN,PINK1,FLOT1,SQSTM1,AKAP5,INS,NRXN1,NLGN1,ARRB2,VAMP2,RIMS1,GRIN2B,SHANK3,DLG4
GO:0099537	Trans-synaptic signaling	62	426	0.25	0.51	0.00087	9606.ENSP00000215832,9606.ENSP00000219197,9606.ENSP00000222256,9606.ENSP00000222812,9606.ENSP00000225328,9606.ENSP00000225538,9606.ENSP00000252486,9606.ENSP00000254976,9606.ENSP00000258111,9606.ENSP00000265381,9606.ENSP00000269503,9606.ENSP00000274629,9606.ENSP00000277120,9606.ENSP00000278947,9606.ENSP00000282753,9606.ENSP00000293190,9606.ENSP00000295452,9606.ENSP00000296452,9606.ENSP00000305288,…	MAPK1,CBLN1,RAB3A,STX1A,P2RX5,P2RX1,APOE,SNAP25,KCNMB4,APBA1,CBLN2,KCNMB1,NTRK2,SCN2B,GRM1,GRIN2C,GABRG1,BSN,NLGN2,GRM5,GABARAP,PLG,DLGAP1,EZH2,P2RX7,GRIN2A,HOMER1,PARK7,DLG1,NLGN4Y,NF1,NLGN3,KCNQ2,ERC1,PRKN,GRIN1,PTEN,NLGN4X,PTPRD,SNPH,AKAP5,PAFAH1B1,NRXN1,NLGN1,ARRB2,CELF4,P2RX6,VAMP2,RIMS1,UNC13A,DAG1,AKT1,CDH8,KCNN1,GRIN2B,NOS1,UNC13B,FARP1,NRXN3,DLGAP2,CTNNB1,DLG4
GO:0051588	Regulation of neurotransmitter transport	24	108	0.44	0.57	0.0011	9606.ENSP00000222256,9606.ENSP00000222812,9606.ENSP00000225538,9606.ENSP00000254657,9606.ENSP00000258111,9606.ENSP00000265381,9606.ENSP00000273047,9606.ENSP00000291295,9606.ENSP00000304767,9606.ENSP00000341680,9606.ENSP00000351015,9606.ENSP00000354490,9606.ENSP00000355865,9606.ENSP00000363643,9606.ENSP00000365569,9606.ENSP00000379350,9606.ENSP00000392500,9606.ENSP00000428417,9606.ENSP00000440045,…	RAB3A,STX1A,P2RX1,PER2,KCNMB4,APBA1,RAB5A,CALM3,P2RY1,DTNBP1,NF1,ATP1A2,PRKN,P2RY4,FLOT1,ITGB1,NLGN1,RIMS1,ATP2A2,ITGB3,NOS1,NRXN3,CASK,CALM1
GO:0007158	Neuron cell-cell adhesion	9	16	0.84	0.68	0.0012	9606.ENSP00000305288,9606.ENSP00000318486,9606.ENSP00000348169,9606.ENSP00000351591,9606.ENSP00000370483,9606.ENSP00000380602,9606.ENSP00000385142,9606.ENSP00000392500,9606.ENSP00000489551	NLGN2,CDK5R1,NLGN4Y,NLGN3,NLGN4X,CNTN4,NRXN1,NLGN1,NRXN3
GO:1902305	Regulation of sodium ion transmembrane transport	17	61	0.54	0.59	0.0013	9606.ENSP00000250111,9606.ENSP00000262613,9606.ENSP00000278947,9606.ENSP00000280772,9606.ENSP00000292079,9606.ENSP00000300113,9606.ENSP00000322460,9606.ENSP00000341940,9606.ENSP00000345731,9606.ENSP00000354490,9606.ENSP00000356515,9606.ENSP00000356790,9606.ENSP00000376523,9606.ENSP00000396915,9606.ENSP00000424827,9606.ENSP00000477999,9606.ENSP00000481244	ATP1B2,SLC9A3R1,SCN2B,ANK3,FXYD2,CHP2,SCN4B,CAV3,DLG1,ATP1A2,UTRN,ATP1B1,SCN3B,SCN1B,NEDD4,NOS1,FXYD1
GO:1902950	Regulation of dendritic spine maintenance	8	12	0.91	0.68	0.0013	9606.ENSP00000252486,9606.ENSP00000284981,9606.ENSP00000299138,9606.ENSP00000303252,9606.ENSP00000334382,9606.ENSP00000346671,9606.ENSP00000380432,9606.ENSP00000477455	APOE,APP,VPS35,ZNF804A,HOMER1,FYN,INS,GRIN2B
GO:0035418	Protein localization to synapse	16	55	0.55	0.59	0.0014	9606.ENSP00000248553,9606.ENSP00000254976,9606.ENSP00000261890,9606.ENSP00000293190,9606.ENSP00000293441,9606.ENSP00000296452,9606.ENSP00000299138,9606.ENSP00000300935,9606.ENSP00000305288,9606.ENSP00000316338,9606.ENSP00000332549,9606.ENSP00000334382,9606.ENSP00000345731,9606.ENSP00000385142,9606.ENSP00000392500,9606.ENSP00000497806	HSPB1,SNAP25,RAB11A,GRIN2C,SHANK1,BSN,VPS35,RAB8A,NLGN2,BAIAP2,GRIN2A,HOMER1,DLG1,NRXN1,NLGN1,DLG4
GO:0048813	Dendrite morphogenesis	17	63	0.52	0.57	0.0017	9606.ENSP00000265371,9606.ENSP00000290341,9606.ENSP00000293441,9606.ENSP00000307046,9606.ENSP00000338629,9606.ENSP00000341680,9606.ENSP00000346671,9606.ENSP00000349594,9606.ENSP00000361021,9606.ENSP00000365312,9606.ENSP00000377015,9606.ENSP00000379350,9606.ENSP00000383303,9606.ENSP00000486285,9606.ENSP00000489407,9606.ENSP00000497733,9606.ENSP00000497806	NRP1,IGF2BP1,SHANK1,SDC2,RERE,DTNBP1,FYN,ELAVL4,PTEN,ABI1,PICALM,ITGB1,DSCAM,FARP1,SHANK3,CDC42,DLG4
GO:0099068	Postsynapse assembly	9	17	0.81	0.64	0.0017	9606.ENSP00000269141,9606.ENSP00000305288,9606.ENSP00000348169,9606.ENSP00000351591,9606.ENSP00000361021,9606.ENSP00000370483,9606.ENSP00000385142,9606.ENSP00000392500,9606.ENSP00000489407	CDH2,NLGN2,NLGN4Y,NLGN3,PTEN,NLGN4X,NRXN1,NLGN1,SHANK3
GO:0106027	Neuron projection organization	14	44	0.59	0.59	0.0017	9606.ENSP00000284981,9606.ENSP00000293441,9606.ENSP00000303830,9606.ENSP00000336831,9606.ENSP00000346671,9606.ENSP00000354791,9606.ENSP00000361021,9606.ENSP00000365745,9606.ENSP00000380432,9606.ENSP00000444688,9606.ENSP00000489407,9606.ENSP00000497069,9606.ENSP00000497733,9606.ENSP00000497806	APP,SHANK1,INSR,PLS1,FYN,DCTN1,PTEN,CTTN,INS,ATP1A3,SHANK3,IGF1R,CDC42,DLG4
GO:0048168	Regulation of neuronal synaptic plasticity	16	57	0.54	0.57	0.0018	9606.ENSP00000222256,9606.ENSP00000252486,9606.ENSP00000256078,9606.ENSP00000273047,9606.ENSP00000284981,9606.ENSP00000293190,9606.ENSP00000300935,9606.ENSP00000306138,9606.ENSP00000332549,9606.ENSP00000351015,9606.ENSP00000360608,9606.ENSP00000407586,9606.ENSP00000436786,9606.ENSP00000477455,9606.ENSP00000489407,9606.ENSP00000497806	RAB3A,APOE,KRAS,RAB5A,APP,GRIN2C,RAB8A,GRM5,GRIN2A,NF1,GRIN1,HRAS,KMT2A,GRIN2B,SHANK3,DLG4
GO:0051279	Regulation of release of sequestered calcium ion into cytosol	20	84	0.47	0.55	0.0018	9606.ENSP00000221930,9606.ENSP00000280979,9606.ENSP00000291295,9606.ENSP00000300961,9606.ENSP00000308541,9606.ENSP00000333984,9606.ENSP00000345502,9606.ENSP00000347184,9606.ENSP00000349588,9606.ENSP00000354490,9606.ENSP00000355533,9606.ENSP00000358072,9606.ENSP00000368767,9606.ENSP00000370373,9606.ENSP00000380349,9606.ENSP00000383003,9606.ENSP00000452786,9606.ENSP00000477999,9606.ENSP00000480966,…	TGFB1,AKAP6,CALM3,JSRP1,F2,TRDN,PDE4D,HTT,ANK2,ATP1A2,RYR2,ATG5,ASPH,FKBP1B,CAPN3,FKBP1A,ITGB3,NOS1,P2RY6,CALM1
GO:0019722	Calcium-mediated signaling	31	169	0.35	0.51	0.002	9606.ENSP00000011653,9606.ENSP00000263923,9606.ENSP00000284981,9606.ENSP00000291295,9606.ENSP00000293190,9606.ENSP00000305632,9606.ENSP00000306138,9606.ENSP00000306253,9606.ENSP00000307259,9606.ENSP00000323872,9606.ENSP00000330696,9606.ENSP00000332549,9606.ENSP00000340688,9606.ENSP00000349588,9606.ENSP00000352608,9606.ENSP00000354490,9606.ENSP00000354566,9606.ENSP00000355533,9606.ENSP00000356790,…	CD4,KDR,APP,CALM3,GRIN2C,HOMER2,GRM5,ITPR1,P2RY12,P2RY11,P2RX7,GRIN2A,ADGRL1,ANK2,RYR1,ATP1A2,CD3E,RYR2,ATP1B1,GRIN1,ADA,ASPH,FKBP1B,PLA2G4B,PTPRC,GPR143,ATP2A2,GRIN2B,PPP1R9B,RYR3,CALM1
GO:0051282	Regulation of sequestering of calcium ion	26	130	0.39	0.52	0.0021	9606.ENSP00000221930,9606.ENSP00000280979,9606.ENSP00000291295,9606.ENSP00000300961,9606.ENSP00000306253,9606.ENSP00000308541,9606.ENSP00000330696,9606.ENSP00000333984,9606.ENSP00000345502,9606.ENSP00000347184,9606.ENSP00000349588,9606.ENSP00000352608,9606.ENSP00000354490,9606.ENSP00000355533,9606.ENSP00000358072,9606.ENSP00000358866,9606.ENSP00000368767,9606.ENSP00000370373,9606.ENSP00000380349,…	TGFB1,AKAP6,CALM3,JSRP1,ITPR1,F2,P2RX7,TRDN,PDE4D,HTT,ANK2,RYR1,ATP1A2,RYR2,ATG5,FLNA,ASPH,FKBP1B,CAPN3,FKBP1A,PTPRC,ITGB3,NOS1,P2RY6,RYR3,CALM1
GO:0010976	Positive regulation of neuron projection development	29	154	0.37	0.51	0.0022	9606.ENSP00000221494,9606.ENSP00000235382,9606.ENSP00000250111,9606.ENSP00000252486,9606.ENSP00000263253,9606.ENSP00000265371,9606.ENSP00000277120,9606.ENSP00000295777,9606.ENSP00000295797,9606.ENSP00000303252,9606.ENSP00000316338,9606.ENSP00000320147,9606.ENSP00000346151,9606.ENSP00000346671,9606.ENSP00000349594,9606.ENSP00000358866,9606.ENSP00000361264,9606.ENSP00000368982,9606.ENSP00000370373,…	SF3A2,RGS2,ATP1B2,APOE,EP300,NRP1,NTRK2,SERPINI1,PRKCI,ZNF804A,BAIAP2,EZH2,MAGI2,FYN,ELAVL4,FLNA,RAPGEF1,KATNB1,FKBP1B,ALK,PAFAH1B1,KDM1A,NRXN1,NLGN1,SCN1B,NCK1,CYFIP1,PACSIN1,IGF1R
GO:0007416	Synapse assembly	23	108	0.42	0.52	0.0023	9606.ENSP00000219197,9606.ENSP00000261769,9606.ENSP00000269141,9606.ENSP00000269503,9606.ENSP00000284981,9606.ENSP00000296452,9606.ENSP00000299138,9606.ENSP00000305288,9606.ENSP00000310332,9606.ENSP00000345193,9606.ENSP00000346300,9606.ENSP00000347457,9606.ENSP00000348169,9606.ENSP00000351591,9606.ENSP00000361021,9606.ENSP00000370483,9606.ENSP00000370593,9606.ENSP00000383303,9606.ENSP00000385142,…	CBLN1,CDH1,CDH2,CBLN2,APP,BSN,VPS35,NLGN2,FBXO45,SHANK2,CRKL,DNM3,NLGN4Y,NLGN3,PTEN,NLGN4X,PTPRD,DSCAM,NRXN1,NLGN1,FARP1,SHANK3,NRXN3
GO:0097104	Postsynaptic membrane assembly	7	10	0.94	0.61	0.0028	9606.ENSP00000269141,9606.ENSP00000305288,9606.ENSP00000348169,9606.ENSP00000351591,9606.ENSP00000370483,9606.ENSP00000385142,9606.ENSP00000392500	CDH2,NLGN2,NLGN4Y,NLGN3,NLGN4X,NRXN1,NLGN1
GO:0097106	Postsynaptic density organization	9	19	0.77	0.58	0.0029	9606.ENSP00000298316,9606.ENSP00000305288,9606.ENSP00000345193,9606.ENSP00000345731,9606.ENSP00000361021,9606.ENSP00000385142,9606.ENSP00000392500,9606.ENSP00000489407,9606.ENSP00000497806	ARF6,NLGN2,SHANK2,DLG1,PTEN,NRXN1,NLGN1,SHANK3,DLG4
GO:0099003	Vesicle-mediated transport in synapse	26	134	0.38	0.49	0.0031	9606.ENSP00000222256,9606.ENSP00000222812,9606.ENSP00000254976,9606.ENSP00000255194,9606.ENSP00000273047,9606.ENSP00000298316,9606.ENSP00000299138,9606.ENSP00000300935,9606.ENSP00000305288,9606.ENSP00000314499,9606.ENSP00000330696,9606.ENSP00000347457,9606.ENSP00000348169,9606.ENSP00000351591,9606.ENSP00000370483,9606.ENSP00000371291,9606.ENSP00000377015,9606.ENSP00000385142,9606.ENSP00000392500,…	RAB3A,STX1A,SNAP25,AP3B1,RAB5A,ARF6,VPS35,RAB8A,NLGN2,GAK,P2RX7,DNM3,NLGN4Y,NLGN3,NLGN4X,SNPH,PICALM,NRXN1,NLGN1,VAMP2,RIMS1,UNC13A,UNC13B,PACSIN1,ACTB,CTNNB1
GO:1901214	Regulation of neuron death	48	324	0.26	0.45	0.0033	9606.ENSP00000212015,9606.ENSP00000216489,9606.ENSP00000217026,9606.ENSP00000217131,9606.ENSP00000219746,9606.ENSP00000238682,9606.ENSP00000247668,9606.ENSP00000252486,9606.ENSP00000256078,9606.ENSP00000258080,9606.ENSP00000262629,9606.ENSP00000263923,9606.ENSP00000263967,9606.ENSP00000264033,9606.ENSP00000265371,9606.ENSP00000266744,9606.ENSP00000269305,9606.ENSP00000277120,9606.ENSP00000278616,…	SIRT1,ALKBH1,MYBL2,CTSZ,TOX3,TGFB3,TRAF2,APOE,KRAS,HTRA2,TYROBP,KDR,PIK3CA,CBL,NRP1,ASCL1,TP53,NTRK2,ATM,APP,CAPN2,PRKCI,VPS35,RETREG1,CASP3,CLU,CDK5R1,CASP9,UNC5B,PARK7,DTNBP1,FYN,NF1,PRKN,PINK1,NMNAT1,JAK2,PICALM,LANCL1,DCC,RHOA,ARRB2,HRAS,AKT1,GRIN2B,UBB,CTNNB1,SEMA3E
GO:0036376	Sodium ion export across plasma membrane	8	15	0.82	0.58	0.0035	9606.ENSP00000218548,9606.ENSP00000250111,9606.ENSP00000292079,9606.ENSP00000354490,9606.ENSP00000356790,9606.ENSP00000357060,9606.ENSP00000444688,9606.ENSP00000445306	ATP12A,ATP1B2,FXYD2,ATP1A2,ATP1B1,ATP1A4,ATP1A3,ATP1A1
GO:0050769	Positive regulation of neurogenesis	37	227	0.3	0.46	0.0035	9606.ENSP00000173229,9606.ENSP00000221930,9606.ENSP00000234091,9606.ENSP00000249373,9606.ENSP00000256078,9606.ENSP00000259750,9606.ENSP00000262188,9606.ENSP00000265371,9606.ENSP00000266744,9606.ENSP00000277120,9606.ENSP00000295797,9606.ENSP00000297261,9606.ENSP00000306138,9606.ENSP00000316338,9606.ENSP00000324856,9606.ENSP00000339004,9606.ENSP00000341779,9606.ENSP00000346839,9606.ENSP00000352882,…	NTN1,TGFB1,ID2,SMO,KRAS,TTBK1,SMARCD3,NRP1,ASCL1,NTRK2,PRKCI,SHH,GRM5,BAIAP2,STK11,FOXG1,PPP1CC,FN1,PLXNA4,ASPM,HDAC1,BMPR2,NKX2-2,PTPRD,ITGB1,PAFAH1B1,KDM1A,DSCAM,DCT,HDAC2,DAG1,VEGFC,CYFIP1,CDH4,SHANK3,CTNNB1,LRP2
GO:0099172	Presynapse organization	10	26	0.68	0.53	0.0044	9606.ENSP00000296452,9606.ENSP00000305288,9606.ENSP00000348169,9606.ENSP00000351591,9606.ENSP00000361021,9606.ENSP00000370483,9606.ENSP00000370593,9606.ENSP00000385142,9606.ENSP00000392500,9606.ENSP00000440542	BSN,NLGN2,NLGN4Y,NLGN3,PTEN,NLGN4X,PTPRD,NRXN1,NLGN1,CHD4
GO:0051924	Regulation of calcium ion transport	41	266	0.28	0.44	0.0045	9606.ENSP00000011653,9606.ENSP00000221930,9606.ENSP00000225328,9606.ENSP00000225538,9606.ENSP00000261799,9606.ENSP00000280979,9606.ENSP00000291295,9606.ENSP00000300961,9606.ENSP00000305632,9606.ENSP00000308541,9606.ENSP00000313050,9606.ENSP00000330696,9606.ENSP00000333984,9606.ENSP00000334382,9606.ENSP00000339191,9606.ENSP00000341940,9606.ENSP00000345502,9606.ENSP00000346671,9606.ENSP00000347184,…	CD4,TGFB1,P2RX5,P2RX1,PDGFRB,AKAP6,CALM3,JSRP1,HOMER2,F2,NIPSNAP2,P2RX7,TRDN,HOMER1,CAV1,CAV3,PDE4D,FYN,HTT,ANK2,ATP1A2,RYR2,ATP1B1,ATG5,GRIN1,ASPH,FKBP1B,AKAP5,CAPN3,FKBP1A,GCG,RGS4,RHOA,ARRB2,HOMER3,ITGB3,NOS1,P2RY6,CASK,CTNNB1,CALM1
GO:0050767	Regulation of neurogenesis	52	368	0.24	0.42	0.0048	9606.ENSP00000173229,9606.ENSP00000221930,9606.ENSP00000234091,9606.ENSP00000242728,9606.ENSP00000249373,9606.ENSP00000254657,9606.ENSP00000256078,9606.ENSP00000259750,9606.ENSP00000262188,9606.ENSP00000265371,9606.ENSP00000266744,9606.ENSP00000269305,9606.ENSP00000277120,9606.ENSP00000295797,9606.ENSP00000297261,9606.ENSP00000304669,9606.ENSP00000306138,9606.ENSP00000308541,9606.ENSP00000316338,…	NTN1,TGFB1,ID2,BHLHE41,SMO,PER2,KRAS,TTBK1,SMARCD3,NRP1,ASCL1,TP53,NTRK2,PRKCI,SHH,CTNNA1,GRM5,F2,BAIAP2,EZH2,STK11,FOXG1,PPP1CC,NF2,FN1,NF1,PLXNA4,GPR37L1,ASPM,PTEN,HDAC1,BMPR2,ID1,NKX2-2,PTPRD,ITGB1,PAFAH1B1,KDM1A,DSCAM,ARNTL,DCC,DCT,HDAC2,DAG1,YTHDF2,VEGFC,CYFIP1,CDH4,SHANK3,CTNNB1,SEMA3E,LRP2
GO:0099601	Regulation of neurotransmitter receptor activity	16	64	0.49	0.49	0.0049	9606.ENSP00000284981,9606.ENSP00000293441,9606.ENSP00000305288,9606.ENSP00000316377,9606.ENSP00000334382,9606.ENSP00000351591,9606.ENSP00000362444,9606.ENSP00000362680,9606.ENSP00000364204,9606.ENSP00000385142,9606.ENSP00000392500,9606.ENSP00000431984,9606.ENSP00000439937,9606.ENSP00000489407,9606.ENSP00000489774,9606.ENSP00000497806	APP,SHANK1,NLGN2,DLGAP1,HOMER1,NLGN3,DLGAP3,SRC,PINK1,NRXN1,NLGN1,CAPN1,HOMER3,SHANK3,DLGAP2,DLG4
GO:0002052	Positive regulation of neuroblast proliferation	10	27	0.66	0.51	0.0055	9606.ENSP00000249373,9606.ENSP00000262188,9606.ENSP00000297261,9606.ENSP00000339004,9606.ENSP00000356379,9606.ENSP00000379350,9606.ENSP00000383042,9606.ENSP00000392762,9606.ENSP00000480043,9606.ENSP00000495360	SMO,SMARCD3,SHH,FOXG1,ASPM,ITGB1,KDM1A,DCT,VEGFC,CTNNB1
GO:0036465	Synaptic vesicle recycling	16	65	0.48	0.48	0.0055	9606.ENSP00000222256,9606.ENSP00000222812,9606.ENSP00000255194,9606.ENSP00000273047,9606.ENSP00000298316,9606.ENSP00000305288,9606.ENSP00000314499,9606.ENSP00000347457,9606.ENSP00000348169,9606.ENSP00000351591,9606.ENSP00000370483,9606.ENSP00000377015,9606.ENSP00000392500,9606.ENSP00000418572,9606.ENSP00000484060,9606.ENSP00000494750	RAB3A,STX1A,AP3B1,RAB5A,ARF6,NLGN2,GAK,DNM3,NLGN4Y,NLGN3,NLGN4X,PICALM,NLGN1,VAMP2,PACSIN1,ACTB
GO:0060314	Regulation of ryanodine-sensitive calcium-release channel activity	10	27	0.66	0.51	0.0055	9606.ENSP00000280979,9606.ENSP00000291295,9606.ENSP00000300961,9606.ENSP00000333984,9606.ENSP00000345502,9606.ENSP00000368767,9606.ENSP00000370373,9606.ENSP00000383003,9606.ENSP00000477999,9606.ENSP00000499717	AKAP6,CALM3,JSRP1,TRDN,PDE4D,ASPH,FKBP1B,FKBP1A,NOS1,CALM1
GO:0007268	Chemical synaptic transmission	56	409	0.23	0.41	0.0056	9606.ENSP00000215832,9606.ENSP00000219197,9606.ENSP00000222256,9606.ENSP00000222812,9606.ENSP00000225328,9606.ENSP00000225538,9606.ENSP00000252486,9606.ENSP00000254976,9606.ENSP00000258111,9606.ENSP00000265381,9606.ENSP00000269503,9606.ENSP00000274629,9606.ENSP00000278947,9606.ENSP00000282753,9606.ENSP00000293190,9606.ENSP00000295452,9606.ENSP00000296452,9606.ENSP00000305288,9606.ENSP00000306138,…	MAPK1,CBLN1,RAB3A,STX1A,P2RX5,P2RX1,APOE,SNAP25,KCNMB4,APBA1,CBLN2,KCNMB1,SCN2B,GRM1,GRIN2C,GABRG1,BSN,NLGN2,GRM5,GABARAP,DLGAP1,EZH2,P2RX7,GRIN2A,HOMER1,PARK7,DLG1,NLGN4Y,NF1,NLGN3,KCNQ2,ERC1,PRKN,GRIN1,PTEN,NLGN4X,SNPH,AKAP5,PAFAH1B1,NRXN1,NLGN1,ARRB2,CELF4,P2RX6,VAMP2,RIMS1,UNC13A,AKT1,CDH8,KCNN1,GRIN2B,UNC13B,NRXN3,DLGAP2,CTNNB1,DLG4
GO:0099504	Synaptic vesicle cycle	24	125	0.37	0.45	0.0056	9606.ENSP00000222256,9606.ENSP00000222812,9606.ENSP00000254976,9606.ENSP00000255194,9606.ENSP00000273047,9606.ENSP00000298316,9606.ENSP00000305288,9606.ENSP00000314499,9606.ENSP00000330696,9606.ENSP00000347457,9606.ENSP00000348169,9606.ENSP00000351591,9606.ENSP00000370483,9606.ENSP00000371291,9606.ENSP00000377015,9606.ENSP00000385142,9606.ENSP00000392500,9606.ENSP00000418572,9606.ENSP00000428417,…	RAB3A,STX1A,SNAP25,AP3B1,RAB5A,ARF6,NLGN2,GAK,P2RX7,DNM3,NLGN4Y,NLGN3,NLGN4X,SNPH,PICALM,NRXN1,NLGN1,VAMP2,RIMS1,UNC13A,UNC13B,PACSIN1,ACTB,CTNNB1
GO:0099054	Presynapse assembly	9	22	0.7	0.51	0.0059	9606.ENSP00000296452,9606.ENSP00000305288,9606.ENSP00000348169,9606.ENSP00000351591,9606.ENSP00000361021,9606.ENSP00000370483,9606.ENSP00000370593,9606.ENSP00000385142,9606.ENSP00000392500	BSN,NLGN2,NLGN4Y,NLGN3,PTEN,NLGN4X,PTPRD,NRXN1,NLGN1
GO:2000649	Regulation of sodium ion transmembrane transporter activity	14	52	0.52	0.48	0.0059	9606.ENSP00000262613,9606.ENSP00000278947,9606.ENSP00000280772,9606.ENSP00000292079,9606.ENSP00000300113,9606.ENSP00000322460,9606.ENSP00000341940,9606.ENSP00000354490,9606.ENSP00000356515,9606.ENSP00000356790,9606.ENSP00000376523,9606.ENSP00000396915,9606.ENSP00000424827,9606.ENSP00000481244	SLC9A3R1,SCN2B,ANK3,FXYD2,CHP2,SCN4B,CAV3,ATP1A2,UTRN,ATP1B1,SCN3B,SCN1B,NEDD4,FXYD1
GO:0001941	Postsynaptic membrane organization	10	28	0.64	0.49	0.0067	9606.ENSP00000252486,9606.ENSP00000269141,9606.ENSP00000305288,9606.ENSP00000348169,9606.ENSP00000351591,9606.ENSP00000370483,9606.ENSP00000385142,9606.ENSP00000392500,9606.ENSP00000489407,9606.ENSP00000497806	APOE,CDH2,NLGN2,NLGN4Y,NLGN3,NLGN4X,NRXN1,NLGN1,SHANK3,DLG4
GO:0048169	Regulation of long-term neuronal synaptic plasticity	9	23	0.68	0.49	0.0075	9606.ENSP00000256078,9606.ENSP00000273047,9606.ENSP00000284981,9606.ENSP00000300935,9606.ENSP00000306138,9606.ENSP00000351015,9606.ENSP00000407586,9606.ENSP00000489407,9606.ENSP00000497806	KRAS,RAB5A,APP,RAB8A,GRM5,NF1,HRAS,SHANK3,DLG4
GO:0010880	Regulation of release of sequestered calcium ion into cytosol by sarcoplasmic reticulum	10	29	0.63	0.47	0.008	9606.ENSP00000280979,9606.ENSP00000291295,9606.ENSP00000333984,9606.ENSP00000345502,9606.ENSP00000349588,9606.ENSP00000354490,9606.ENSP00000355533,9606.ENSP00000368767,9606.ENSP00000370373,9606.ENSP00000499717	AKAP6,CALM3,TRDN,PDE4D,ANK2,ATP1A2,RYR2,ASPH,FKBP1B,CALM1
GO:0050848	Regulation of calcium-mediated signaling	18	83	0.43	0.43	0.0083	9606.ENSP00000011653,9606.ENSP00000225328,9606.ENSP00000268613,9606.ENSP00000280979,9606.ENSP00000291295,9606.ENSP00000300113,9606.ENSP00000305632,9606.ENSP00000306253,9606.ENSP00000306754,9606.ENSP00000347184,9606.ENSP00000349428,9606.ENSP00000354566,9606.ENSP00000361965,9606.ENSP00000376637,9606.ENSP00000378207,9606.ENSP00000417161,9606.ENSP00000439937,9606.ENSP00000499717	CD4,P2RX5,CDH13,AKAP6,CALM3,CHP2,HOMER2,ITPR1,NEUROD2,HTT,PTBP1,CD3E,ADA,IGF1,AKAP5,GPR143,HOMER3,CALM1
GO:0005513	Detection of calcium ion	7	14	0.79	0.48	0.01	9606.ENSP00000258111,9606.ENSP00000274629,9606.ENSP00000291295,9606.ENSP00000319370,9606.ENSP00000355533,9606.ENSP00000368767,9606.ENSP00000499717	KCNMB4,KCNMB1,CALM3,KCNMB3,RYR2,ASPH,CALM1
GO:0051928	Positive regulation of calcium ion transport	24	133	0.35	0.4	0.0108	9606.ENSP00000225328,9606.ENSP00000225538,9606.ENSP00000261799,9606.ENSP00000280979,9606.ENSP00000291295,9606.ENSP00000308541,9606.ENSP00000313050,9606.ENSP00000330696,9606.ENSP00000333984,9606.ENSP00000334382,9606.ENSP00000339191,9606.ENSP00000347184,9606.ENSP00000349588,9606.ENSP00000355533,9606.ENSP00000356790,9606.ENSP00000360608,9606.ENSP00000368767,9606.ENSP00000378207,9606.ENSP00000380349,…	P2RX5,P2RX1,PDGFRB,AKAP6,CALM3,F2,NIPSNAP2,P2RX7,TRDN,HOMER1,CAV1,HTT,ANK2,RYR2,ATP1B1,GRIN1,ASPH,AKAP5,CAPN3,GCG,ARRB2,P2RY6,CASK,CALM1
GO:0007405	Neuroblast proliferation	13	50	0.51	0.43	0.0113	9606.ENSP00000249373,9606.ENSP00000266744,9606.ENSP00000269305,9606.ENSP00000297261,9606.ENSP00000303769,9606.ENSP00000304669,9606.ENSP00000339004,9606.ENSP00000351015,9606.ENSP00000356379,9606.ENSP00000379350,9606.ENSP00000380378,9606.ENSP00000392762,9606.ENSP00000495360	SMO,ASCL1,TP53,SHH,AKNA,CTNNA1,FOXG1,NF1,ASPM,ITGB1,PAFAH1B1,DCT,CTNNB1
GO:0010882	Regulation of cardiac muscle contraction by calcium ion signaling	9	25	0.65	0.45	0.0113	9606.ENSP00000291295,9606.ENSP00000349588,9606.ENSP00000354490,9606.ENSP00000355533,9606.ENSP00000356790,9606.ENSP00000368767,9606.ENSP00000370373,9606.ENSP00000440045,9606.ENSP00000499717	CALM3,ANK2,ATP1A2,RYR2,ATP1B1,ASPH,FKBP1B,ATP2A2,CALM1
GO:0099562	Maintenance of postsynaptic density structure	5	6	1.01	0.48	0.012	9606.ENSP00000298316,9606.ENSP00000345193,9606.ENSP00000345731,9606.ENSP00000489407,9606.ENSP00000497806	ARF6,SHANK2,DLG1,SHANK3,DLG4
GO:1903169	Regulation of calcium ion transmembrane transport	30	186	0.3	0.38	0.0126	9606.ENSP00000221930,9606.ENSP00000225328,9606.ENSP00000225538,9606.ENSP00000280979,9606.ENSP00000291295,9606.ENSP00000300961,9606.ENSP00000308541,9606.ENSP00000313050,9606.ENSP00000330696,9606.ENSP00000333984,9606.ENSP00000339191,9606.ENSP00000341940,9606.ENSP00000345502,9606.ENSP00000346671,9606.ENSP00000347184,9606.ENSP00000349588,9606.ENSP00000354490,9606.ENSP00000355533,9606.ENSP00000356790,…	TGFB1,P2RX5,P2RX1,AKAP6,CALM3,JSRP1,F2,NIPSNAP2,P2RX7,TRDN,CAV1,CAV3,PDE4D,FYN,HTT,ANK2,ATP1A2,RYR2,ATP1B1,ATG5,GRIN1,ASPH,FKBP1B,AKAP5,CAPN3,FKBP1A,ITGB3,NOS1,P2RY6,CALM1
GO:1904427	Positive regulation of calcium ion transmembrane transport	19	96	0.39	0.39	0.0141	9606.ENSP00000225328,9606.ENSP00000225538,9606.ENSP00000280979,9606.ENSP00000291295,9606.ENSP00000308541,9606.ENSP00000313050,9606.ENSP00000330696,9606.ENSP00000333984,9606.ENSP00000339191,9606.ENSP00000347184,9606.ENSP00000349588,9606.ENSP00000355533,9606.ENSP00000356790,9606.ENSP00000360608,9606.ENSP00000368767,9606.ENSP00000378207,9606.ENSP00000380349,9606.ENSP00000480966,9606.ENSP00000499717	P2RX5,P2RX1,AKAP6,CALM3,F2,NIPSNAP2,P2RX7,TRDN,CAV1,HTT,ANK2,RYR2,ATP1B1,GRIN1,ASPH,AKAP5,CAPN3,P2RY6,CALM1
GO:0021549	Cerebellum development	20	104	0.37	0.39	0.0142	9606.ENSP00000219197,9606.ENSP00000249373,9606.ENSP00000269305,9606.ENSP00000295108,9606.ENSP00000300574,9606.ENSP00000306754,9606.ENSP00000313199,9606.ENSP00000318486,9606.ENSP00000320147,9606.ENSP00000338512,9606.ENSP00000338629,9606.ENSP00000346300,9606.ENSP00000354566,9606.ENSP00000358033,9606.ENSP00000370483,9606.ENSP00000371253,9606.ENSP00000376800,9606.ENSP00000385142,9606.ENSP00000489597,…	CBLN1,SMO,TP53,NEUROD1,CRK,NEUROD2,HNRNPD,CDK5R1,EZH2,AGTPBP1,RERE,CRKL,CD3E,PDSS2,NLGN4X,GART,MTPN,NRXN1,PTPN11,IGF1R
GO:0007409	Axonogenesis	49	363	0.22	0.35	0.0144	9606.ENSP00000173229,9606.ENSP00000211998,9606.ENSP00000222256,9606.ENSP00000249373,9606.ENSP00000265371,9606.ENSP00000280772,9606.ENSP00000284981,9606.ENSP00000297261,9606.ENSP00000297537,9606.ENSP00000300935,9606.ENSP00000310332,9606.ENSP00000316338,9606.ENSP00000316357,9606.ENSP00000318486,9606.ENSP00000324856,9606.ENSP00000332737,9606.ENSP00000334329,9606.ENSP00000339004,9606.ENSP00000339299,…	NTN1,VCL,RAB3A,SMO,NRP1,ANK3,APP,SHH,GBX1,RAB8A,FBXO45,BAIAP2,USP9X,CDK5R1,STK11,UNC5A,UNC5B,FOXG1,TRIO,RHOG,PTK2,SMAD4,FYN,RAC1,NLGN3,PLXNA4,PARD6B,PTEN,LYPLA2,FLOT1,ADAMTSL1,NFIB,PICALM,ITGB1,PAFAH1B1,CNTN4,DSCAM,NRXN1,DCC,SCN1B,UNC5C,DAG1,CYFIP1,CDH4,NRXN3,PTPN11,ACTB,SEMA3E,IGF1R
GO:0061564	Axon development	53	402	0.21	0.35	0.0147	9606.ENSP00000173229,9606.ENSP00000211998,9606.ENSP00000222256,9606.ENSP00000249373,9606.ENSP00000265371,9606.ENSP00000280772,9606.ENSP00000284981,9606.ENSP00000297261,9606.ENSP00000297537,9606.ENSP00000300935,9606.ENSP00000304669,9606.ENSP00000310332,9606.ENSP00000311032,9606.ENSP00000316338,9606.ENSP00000316357,9606.ENSP00000318486,9606.ENSP00000324856,9606.ENSP00000332737,9606.ENSP00000334329,…	NTN1,VCL,RAB3A,SMO,NRP1,ANK3,APP,SHH,GBX1,RAB8A,CTNNA1,FBXO45,CASP3,BAIAP2,USP9X,CDK5R1,STK11,UNC5A,UNC5B,FOXG1,TRIO,RHOG,PTK2,SMAD4,FYN,RAC1,NLGN3,PLXNA4,TSPAN2,PARD6B,PTEN,LYPLA2,FLOT1,ADAMTSL1,NFIB,JAK2,PICALM,ITGB1,PAFAH1B1,CNTN4,DSCAM,NRXN1,DCC,SCN1B,UNC5C,DAG1,CYFIP1,CDH4,NRXN3,PTPN11,ACTB,SEMA3E,IGF1R
GO:1901019	Regulation of calcium ion transmembrane transporter activity	19	97	0.38	0.38	0.0154	9606.ENSP00000280979,9606.ENSP00000291295,9606.ENSP00000300961,9606.ENSP00000313050,9606.ENSP00000333984,9606.ENSP00000341940,9606.ENSP00000345502,9606.ENSP00000347184,9606.ENSP00000349588,9606.ENSP00000354490,9606.ENSP00000355533,9606.ENSP00000356790,9606.ENSP00000368767,9606.ENSP00000370373,9606.ENSP00000378207,9606.ENSP00000383003,9606.ENSP00000477999,9606.ENSP00000480966,9606.ENSP00000499717	AKAP6,CALM3,JSRP1,NIPSNAP2,TRDN,CAV3,PDE4D,HTT,ANK2,ATP1A2,RYR2,ATP1B1,ASPH,FKBP1B,AKAP5,FKBP1A,NOS1,P2RY6,CALM1
GO:1901021	Positive regulation of calcium ion transmembrane transporter activity	12	46	0.51	0.4	0.0162	9606.ENSP00000280979,9606.ENSP00000291295,9606.ENSP00000313050,9606.ENSP00000333984,9606.ENSP00000347184,9606.ENSP00000349588,9606.ENSP00000355533,9606.ENSP00000356790,9606.ENSP00000368767,9606.ENSP00000378207,9606.ENSP00000480966,9606.ENSP00000499717	AKAP6,CALM3,NIPSNAP2,TRDN,HTT,ANK2,RYR2,ATP1B1,ASPH,AKAP5,P2RY6,CALM1
GO:0051480	Regulation of cytosolic calcium ion concentration	13	53	0.48	0.39	0.0163	9606.ENSP00000225538,9606.ENSP00000282753,9606.ENSP00000304767,9606.ENSP00000306138,9606.ENSP00000306253,9606.ENSP00000308541,9606.ENSP00000339191,9606.ENSP00000341940,9606.ENSP00000345824,9606.ENSP00000352608,9606.ENSP00000355533,9606.ENSP00000363643,9606.ENSP00000370373	P2RX1,GRM1,P2RY1,GRM5,ITPR1,F2,CAV1,CAV3,TSPOAP1,RYR1,RYR2,P2RY4,FKBP1B
GO:0033564	Anterior/posterior axon guidance	5	7	0.94	0.43	0.0176	9606.ENSP00000173229,9606.ENSP00000332737,9606.ENSP00000334329,9606.ENSP00000389140,9606.ENSP00000406022	NTN1,UNC5A,UNC5B,DCC,UNC5C
GO:0045666	Positive regulation of neuron differentiation	18	91	0.39	0.37	0.0178	9606.ENSP00000262965,9606.ENSP00000266744,9606.ENSP00000284981,9606.ENSP00000295108,9606.ENSP00000306754,9606.ENSP00000327758,9606.ENSP00000339004,9606.ENSP00000354487,9606.ENSP00000366347,9606.ENSP00000378402,9606.ENSP00000380044,9606.ENSP00000381382,9606.ENSP00000381531,9606.ENSP00000384371,9606.ENSP00000384690,9606.ENSP00000385216,9606.ENSP00000388940,9606.ENSP00000400175	TCF3,ASCL1,APP,NEUROD1,NEUROD2,NKX2-5,FOXG1,ZEB1,NKX2-2,SIN3A,CSNK1E,TCF4,CSNK1D,BCL6,MMD2,NCOA1,TCF12,RHOA
GO:0060291	Long-term synaptic potentiation	12	47	0.5	0.39	0.0182	9606.ENSP00000215832,9606.ENSP00000254976,9606.ENSP00000274711,9606.ENSP00000277120,9606.ENSP00000293190,9606.ENSP00000332549,9606.ENSP00000345193,9606.ENSP00000350005,9606.ENSP00000361021,9606.ENSP00000418572,9606.ENSP00000477455,9606.ENSP00000489407	MAPK1,SNAP25,LRRTM2,NTRK2,GRIN2C,GRIN2A,SHANK2,GIP,PTEN,VAMP2,GRIN2B,SHANK3
GO:0051592	Response to calcium ion	25	149	0.32	0.36	0.0185	9606.ENSP00000258111,9606.ENSP00000260356,9606.ENSP00000274629,9606.ENSP00000286628,9606.ENSP00000291295,9606.ENSP00000300113,9606.ENSP00000306099,9606.ENSP00000306754,9606.ENSP00000313199,9606.ENSP00000319370,9606.ENSP00000330696,9606.ENSP00000334382,9606.ENSP00000336829,9606.ENSP00000339191,9606.ENSP00000352608,9606.ENSP00000355533,9606.ENSP00000368767,9606.ENSP00000370542,9606.ENSP00000380349,…	KCNMB4,THBS1,KCNMB1,KCNMA1,CALM3,CHP2,FGB,NEUROD2,HNRNPD,KCNMB3,P2RX7,HOMER1,FGG,CAV1,RYR1,RYR2,ASPH,SDC1,CAPN3,NRXN1,NLGN1,NEDD4,RYR3,FGA,CALM1
GO:1905606	Regulation of presynapse assembly	10	34	0.56	0.39	0.0186	9606.ENSP00000219197,9606.ENSP00000269503,9606.ENSP00000284981,9606.ENSP00000298316,9606.ENSP00000299138,9606.ENSP00000305288,9606.ENSP00000361663,9606.ENSP00000370593,9606.ENSP00000385142,9606.ENSP00000486285	CBLN1,CBLN2,APP,ARF6,VPS35,NLGN2,IL1RAPL2,PTPRD,NRXN1,FARP1
GO:1901216	synaptic vesicle endocytosis	18	92	0.38	0.37	0.0192	9606.ENSP00000217026,9606.ENSP00000252486,9606.ENSP00000262629,9606.ENSP00000266744,9606.ENSP00000269305,9606.ENSP00000278616,9606.ENSP00000284981,9606.ENSP00000295006,9606.ENSP00000311032,9606.ENSP00000315130,9606.ENSP00000318486,9606.ENSP00000330237,9606.ENSP00000346671,9606.ENSP00000351015,9606.ENSP00000377015,9606.ENSP00000400175,9606.ENSP00000477455,9606.ENSP00000495360	MYBL2,APOE,TYROBP,ASCL1,TP53,ATM,APP,CAPN2,CASP3,CLU,CDK5R1,CASP9,FYN,NF1,PICALM,RHOA,GRIN2B,CTNNB1
GO:0045664	Regulation of neuron differentiation	30	194	0.28	0.34	0.0201	9606.ENSP00000234091,9606.ENSP00000262965,9606.ENSP00000266744,9606.ENSP00000272369,9606.ENSP00000284981,9606.ENSP00000295108,9606.ENSP00000297261,9606.ENSP00000306754,9606.ENSP00000318486,9606.ENSP00000323588,9606.ENSP00000327758,9606.ENSP00000339004,9606.ENSP00000354487,9606.ENSP00000356251,9606.ENSP00000356379,9606.ENSP00000366347,9606.ENSP00000373700,9606.ENSP00000378402,9606.ENSP00000379350,…	ID2,TCF3,ASCL1,MEIS1,APP,NEUROD1,SHH,NEUROD2,CDK5R1,SOX2,NKX2-5,FOXG1,ZEB1,GPR37L1,ASPM,NKX2-2,ALK,SIN3A,ITGB1,CSNK1E,CNTN4,TCF4,CSNK1D,BCL6,MMD2,NCOA1,TCF12,NLGN1,RHOA,DDX6
GO:0099563	Modification of synaptic structure	6	12	0.79	0.41	0.0209	9606.ENSP00000316338,9606.ENSP00000335055,9606.ENSP00000362444,9606.ENSP00000376367,9606.ENSP00000481038,9606.ENSP00000497733	BAIAP2,WASF3,DLGAP3,WASF1,CYFIP1,CDC42
GO:0001505	Regulation of neurotransmitter levels	33	222	0.26	0.34	0.0213	9606.ENSP00000222256,9606.ENSP00000222812,9606.ENSP00000225538,9606.ENSP00000254657,9606.ENSP00000254976,9606.ENSP00000258111,9606.ENSP00000265381,9606.ENSP00000273047,9606.ENSP00000291295,9606.ENSP00000304767,9606.ENSP00000330696,9606.ENSP00000338512,9606.ENSP00000340278,9606.ENSP00000341680,9606.ENSP00000351015,9606.ENSP00000354490,9606.ENSP00000355865,9606.ENSP00000363643,9606.ENSP00000365569,…	RAB3A,STX1A,P2RX1,PER2,SNAP25,KCNMB4,APBA1,RAB5A,CALM3,P2RY1,P2RX7,AGTPBP1,PARK7,DTNBP1,NF1,ATP1A2,PRKN,P2RY4,FLOT1,SNPH,ITGB1,NRXN1,NLGN1,VAMP2,RIMS1,UNC13A,ATP2A2,ITGB3,NOS1,UNC13B,NRXN3,CASK,CALM1
GO:0035584	Calcium-mediated signaling using intracellular calcium source	8	23	0.63	0.38	0.0226	9606.ENSP00000263923,9606.ENSP00000305632,9606.ENSP00000306138,9606.ENSP00000340688,9606.ENSP00000355533,9606.ENSP00000370373,9606.ENSP00000411355,9606.ENSP00000417161	KDR,HOMER2,GRM5,ADGRL1,RYR2,FKBP1B,PTPRC,GPR143
GO:0016339	Calcium-dependent cell-cell adhesion via plasma membrane cell adhesion molecules	11	42	0.51	0.37	0.0228	9606.ENSP00000027335,9606.ENSP00000231021,9606.ENSP00000264463,9606.ENSP00000265071,9606.ENSP00000268613,9606.ENSP00000269141,9606.ENSP00000299441,9606.ENSP00000385142,9606.ENSP00000392500,9606.ENSP00000462701,9606.ENSP00000497290	CDH17,CDH9,CDH10,CDH6,CDH13,CDH2,DCHS1,NRXN1,NLGN1,CDH8,CDH5
GO:0050850	Positive regulation of calcium-mediated signaling	11	42	0.51	0.37	0.0228	9606.ENSP00000011653,9606.ENSP00000225328,9606.ENSP00000268613,9606.ENSP00000280979,9606.ENSP00000300113,9606.ENSP00000306754,9606.ENSP00000349428,9606.ENSP00000354566,9606.ENSP00000361965,9606.ENSP00000376637,9606.ENSP00000378207	CD4,P2RX5,CDH13,AKAP6,CHP2,NEUROD2,PTBP1,CD3E,ADA,IGF1,AKAP5
GO:0046928	Regulation of neurotransmitter secretion	18	94	0.37	0.35	0.0229	9606.ENSP00000222256,9606.ENSP00000222812,9606.ENSP00000225538,9606.ENSP00000258111,9606.ENSP00000265381,9606.ENSP00000273047,9606.ENSP00000291295,9606.ENSP00000304767,9606.ENSP00000341680,9606.ENSP00000351015,9606.ENSP00000355865,9606.ENSP00000363643,9606.ENSP00000392500,9606.ENSP00000428417,9606.ENSP00000440045,9606.ENSP00000489551,9606.ENSP00000494788,9606.ENSP00000499717	RAB3A,STX1A,P2RX1,KCNMB4,APBA1,RAB5A,CALM3,P2RY1,DTNBP1,NF1,PRKN,P2RY4,NLGN1,RIMS1,ATP2A2,NRXN3,CASK,CALM1
GO:0048488	Synaptic vesicle endocytosis	13	56	0.46	0.36	0.0229	9606.ENSP00000222812,9606.ENSP00000298316,9606.ENSP00000305288,9606.ENSP00000314499,9606.ENSP00000347457,9606.ENSP00000348169,9606.ENSP00000351591,9606.ENSP00000370483,9606.ENSP00000377015,9606.ENSP00000392500,9606.ENSP00000418572,9606.ENSP00000484060,9606.ENSP00000494750	STX1A,ARF6,NLGN2,GAK,DNM3,NLGN4Y,NLGN3,NLGN4X,PICALM,NLGN1,VAMP2,PACSIN1,ACTB
GO:0050773	Regulation of dendrite development	19	102	0.36	0.35	0.0229	9606.ENSP00000297405,9606.ENSP00000298316,9606.ENSP00000300574,9606.ENSP00000307046,9606.ENSP00000316338,9606.ENSP00000320147,9606.ENSP00000324856,9606.ENSP00000325690,9606.ENSP00000346300,9606.ENSP00000349594,9606.ENSP00000365280,9606.ENSP00000370593,9606.ENSP00000373700,9606.ENSP00000380378,9606.ENSP00000389140,9606.ENSP00000400175,9606.ENSP00000424827,9606.ENSP00000481038,9606.ENSP00000484060	CSMD3,ARF6,CRK,SDC2,BAIAP2,EZH2,STK11,CARM1,CRKL,ELAVL4,ID1,PTPRD,ALK,PAFAH1B1,DCC,RHOA,NEDD4,CYFIP1,PACSIN1
GO:0043523	Regulation of neuron apoptotic process	32	216	0.26	0.33	0.0251	9606.ENSP00000216489,9606.ENSP00000217026,9606.ENSP00000219746,9606.ENSP00000238682,9606.ENSP00000252486,9606.ENSP00000256078,9606.ENSP00000262629,9606.ENSP00000263923,9606.ENSP00000263967,9606.ENSP00000265371,9606.ENSP00000266744,9606.ENSP00000269305,9606.ENSP00000277120,9606.ENSP00000278616,9606.ENSP00000284981,9606.ENSP00000295797,9606.ENSP00000304642,9606.ENSP00000311032,9606.ENSP00000318486,…	ALKBH1,MYBL2,TOX3,TGFB3,APOE,KRAS,TYROBP,KDR,PIK3CA,NRP1,ASCL1,TP53,NTRK2,ATM,APP,PRKCI,RETREG1,CASP3,CDK5R1,CASP9,UNC5B,PARK7,NF1,PRKN,PINK1,JAK2,LANCL1,RHOA,ARRB2,HRAS,CTNNB1,SEMA3E
GO:0051580	Regulation of neurotransmitter uptake	7	18	0.68	0.38	0.0255	9606.ENSP00000254657,9606.ENSP00000354490,9606.ENSP00000355865,9606.ENSP00000365569,9606.ENSP00000379350,9606.ENSP00000452786,9606.ENSP00000477999	PER2,ATP1A2,PRKN,FLOT1,ITGB1,ITGB3,NOS1
GO:0072578	Neurotransmitter-gated ion channel clustering	6	13	0.76	0.38	0.027	9606.ENSP00000252486,9606.ENSP00000305288,9606.ENSP00000385142,9606.ENSP00000392500,9606.ENSP00000489407,9606.ENSP00000497806	APOE,NLGN2,NRXN1,NLGN1,SHANK3,DLG4
GO:0001764	Neuron migration	23	138	0.31	0.33	0.0278	9606.ENSP00000173229,9606.ENSP00000216489,9606.ENSP00000242261,9606.ENSP00000265371,9606.ENSP00000266744,9606.ENSP00000277120,9606.ENSP00000300574,9606.ENSP00000304408,9606.ENSP00000310332,9606.ENSP00000316357,9606.ENSP00000318486,9606.ENSP00000339004,9606.ENSP00000346300,9606.ENSP00000346671,9606.ENSP00000348461,9606.ENSP00000356379,9606.ENSP00000363092,9606.ENSP00000377721,9606.ENSP00000380378,…	NTN1,ALKBH1,TWIST1,NRP1,ASCL1,NTRK2,CRK,COL3A1,FBXO45,USP9X,CDK5R1,FOXG1,CRKL,FYN,RAC1,ASPM,PRKG1,NR2F2,PAFAH1B1,DCC,RHOA,CTNNB1,SEMA3E
GO:0021872	Forebrain generation of neurons	12	52	0.45	0.33	0.0329	9606.ENSP00000265371,9606.ENSP00000266744,9606.ENSP00000294638,9606.ENSP00000298717,9606.ENSP00000339004,9606.ENSP00000356379,9606.ENSP00000373474,9606.ENSP00000392762,9606.ENSP00000400175,9606.ENSP00000478771,9606.ENSP00000489407,9606.ENSP00000496491	NRP1,ASCL1,LHX8,METTL3,FOXG1,ASPM,METTL14,DCT,RHOA,UBB,SHANK3,SEMA3E
GO:0099072	Regulation of postsynaptic membrane neurotransmitter receptor levels	11	45	0.48	0.33	0.0333	9606.ENSP00000254976,9606.ENSP00000261890,9606.ENSP00000295797,9606.ENSP00000299138,9606.ENSP00000300935,9606.ENSP00000345731,9606.ENSP00000347457,9606.ENSP00000363480,9606.ENSP00000382004,9606.ENSP00000426632,9606.ENSP00000497806	SNAP25,RAB11A,PRKCI,VPS35,RAB8A,DLG1,DNM3,DLG3,CTNND1,ERBIN,DLG4
GO:0060316	Positive regulation of ryanodine-sensitive calcium-release channel activity	5	9	0.84	0.36	0.0335	9606.ENSP00000280979,9606.ENSP00000291295,9606.ENSP00000333984,9606.ENSP00000368767,9606.ENSP00000499717	AKAP6,CALM3,TRDN,ASPH,CALM1
GO:0038179	Neurotrophin signaling pathway	8	26	0.58	0.33	0.0373	9606.ENSP00000256637,9606.ENSP00000277120,9606.ENSP00000311032,9606.ENSP00000346151,9606.ENSP00000361264,9606.ENSP00000362680,9606.ENSP00000391669,9606.ENSP00000489597	SORT1,NTRK2,CASP3,MAGI2,RAPGEF1,SRC,BCAR1,PTPN11
GO:0051966	Regulation of synaptic transmission, glutamatergic	15	76	0.39	0.31	0.0373	9606.ENSP00000269141,9606.ENSP00000282753,9606.ENSP00000305288,9606.ENSP00000306138,9606.ENSP00000332549,9606.ENSP00000334382,9606.ENSP00000341680,9606.ENSP00000351591,9606.ENSP00000354490,9606.ENSP00000360608,9606.ENSP00000385142,9606.ENSP00000392500,9606.ENSP00000429562,9606.ENSP00000477455,9606.ENSP00000489407	CDH2,GRM1,NLGN2,GRM5,GRIN2A,HOMER1,DTNBP1,NLGN3,ATP1A2,GRIN1,NRXN1,NLGN1,UNC13A,GRIN2B,SHANK3
GO:0098962	Regulation of postsynaptic neurotransmitter receptor activity	7	20	0.63	0.34	0.0374	9606.ENSP00000284981,9606.ENSP00000316377,9606.ENSP00000334382,9606.ENSP00000362444,9606.ENSP00000362680,9606.ENSP00000439937,9606.ENSP00000489774	APP,DLGAP1,HOMER1,DLGAP3,SRC,HOMER3,DLGAP2
GO:0043525	Positive regulation of neuron apoptotic process	12	54	0.44	0.31	0.0405	9606.ENSP00000217026,9606.ENSP00000262629,9606.ENSP00000266744,9606.ENSP00000269305,9606.ENSP00000278616,9606.ENSP00000284981,9606.ENSP00000311032,9606.ENSP00000318486,9606.ENSP00000330237,9606.ENSP00000351015,9606.ENSP00000400175,9606.ENSP00000495360	MYBL2,TYROBP,ASCL1,TP53,ATM,APP,CASP3,CDK5R1,CASP9,NF1,RHOA,CTNNB1
GO:0051968	Positive regulation of synaptic transmission, glutamatergic	9	33	0.53	0.32	0.0409	9606.ENSP00000305288,9606.ENSP00000332549,9606.ENSP00000341680,9606.ENSP00000351591,9606.ENSP00000360608,9606.ENSP00000385142,9606.ENSP00000392500,9606.ENSP00000477455,9606.ENSP00000489407	NLGN2,GRIN2A,DTNBP1,NLGN3,GRIN1,NRXN1,NLGN1,GRIN2B,SHANK3
GO:0051284	Positive regulation of sequestering of calcium ion	6	15	0.69	0.33	0.0424	9606.ENSP00000221930,9606.ENSP00000291295,9606.ENSP00000333984,9606.ENSP00000355533,9606.ENSP00000370373,9606.ENSP00000499717	TGFB1,CALM3,TRDN,RYR2,FKBP1B,CALM1
GO:0016081	Synaptic vesicle docking	5	10	0.79	0.33	0.0437	9606.ENSP00000222812,9606.ENSP00000254976,9606.ENSP00000371291,9606.ENSP00000429562,9606.ENSP00000479261	STX1A,SNAP25,SNPH,UNC13A,UNC13B
GO:1903539	Protein localization to postsynaptic membrane	8	27	0.56	0.32	0.0437	9606.ENSP00000254976,9606.ENSP00000261890,9606.ENSP00000293190,9606.ENSP00000299138,9606.ENSP00000300935,9606.ENSP00000332549,9606.ENSP00000345731,9606.ENSP00000497806	SNAP25,RAB11A,GRIN2C,VPS35,RAB8A,GRIN2A,DLG1,DLG4
GO:1902307	Positive regulation of sodium ion transmembrane transport	7	21	0.61	0.32	0.0446	9606.ENSP00000250111,9606.ENSP00000280772,9606.ENSP00000292079,9606.ENSP00000300113,9606.ENSP00000356790,9606.ENSP00000477999,9606.ENSP00000481244	ATP1B2,ANK3,FXYD2,CHP2,ATP1B1,NOS1,FXYD1
GO:0070050	Neuron cellular homeostasis	10	41	0.48	0.3	0.0472	9606.ENSP00000225538,9606.ENSP00000284981,9606.ENSP00000304767,9606.ENSP00000345824,9606.ENSP00000354791,9606.ENSP00000355865,9606.ENSP00000363643,9606.ENSP00000416341,9606.ENSP00000417132,9606.ENSP00000440045	P2RX1,APP,P2RY1,TSPOAP1,DCTN1,PRKN,P2RY4,NELL2,BAP1,ATP2A2
mRNA binding
#term ID	term description	observed gene count	background gene count	strength	signal	false discovery rate	matching proteins in your network (IDs)	matching proteins in your network (labels)
GO:1903311	Regulation of mRNA metabolic process	61	302	0.4	0.93	1.63e-07	9606.ENSP00000221419,9606.ENSP00000225792,9606.ENSP00000229795,9606.ENSP00000244020,9606.ENSP00000247668,9606.ENSP00000261464,9606.ENSP00000261973,9606.ENSP00000262577,9606.ENSP00000266679,9606.ENSP00000266980,9606.ENSP00000282486,9606.ENSP00000290341,9606.ENSP00000295321,9606.ENSP00000296930,9606.ENSP00000297591,9606.ENSP00000298717,9606.ENSP00000300291,9606.ENSP00000302768,9606.ENSP00000313007,…	HNRNPL,DDX5,MAPK14,SRSF6,TRAF2,TRAF5,RBM25,ZC3H3,CPSF6,SLC39A5,MBNL1,IGF2BP1,IWS1,NPM1,VIRMA,METTL3,NUDT21,PAIP1,PABPC1,HNRNPD,KHDRBS1,NUP98,HNRNPA0,SUPT6H,CNOT1,HNRNPM,DYRK1A,NANOS2,HNRNPA1,HNRNPA2B1,PTBP1,ELAVL4,WTAP,DHX9,SYNCRIP,RBM15,YBX1,AGO3,SRSF3,SRSF4,HNRNPK,MBNL2,METTL14,TNRC6A,ALKBH5,RBFOX1,MOV10,TNRC6B,CELF4,RBFOX2,FTO,YTHDF2,CNOT4,HNRNPC,AKT1,YTHDC1,SNRNP70,DCP1A,CSDE1,CNOT9,HNRNPU
GO:0016071	mRNA metabolic process	88	611	0.25	0.62	4.78e-05	9606.ENSP00000220496,9606.ENSP00000221419,9606.ENSP00000221494,9606.ENSP00000225792,9606.ENSP00000230792,9606.ENSP00000244020,9606.ENSP00000255194,9606.ENSP00000258962,9606.ENSP00000261973,9606.ENSP00000262577,9606.ENSP00000266679,9606.ENSP00000269305,9606.ENSP00000278616,9606.ENSP00000282486,9606.ENSP00000284981,9606.ENSP00000284995,9606.ENSP00000295321,9606.ENSP00000297591,9606.ENSP00000298717,…	DNAJC17,HNRNPL,SF3A2,DDX5,NUDT12,SRSF6,AP3B1,SRSF1,RBM25,ZC3H3,CPSF6,TP53,ATM,MBNL1,APP,TSEN2,IWS1,VIRMA,METTL3,CPSF2,TAF10,NUDT21,PPP1R8,DUS3L,PABPC1,HNRNPD,KHDRBS1,CSTF3,HNRNPA0,SUPT6H,CNOT1,HNRNPM,CWF19L1,SF3B1,NANOS2,HNRNPA1,HNRNPA2B1,PRPF39,PPP4R2,HNRNPH1,PTBP1,ELAVL4,WTAP,DHX9,SCAF11,SYNCRIP,TAF5,SRSF11,RNF113A,CDC5L,C9orf78,YBX1,AGO3,SRSF3,SRSF4,HNRNPR,HNRNPK,DHX16,MBNL2,WBP4,METTL14,ATXN2…
GO:0050684	Regulation of mRNA processing	32	140	0.45	0.74	6.2e-05	9606.ENSP00000221419,9606.ENSP00000225792,9606.ENSP00000244020,9606.ENSP00000261973,9606.ENSP00000262577,9606.ENSP00000266679,9606.ENSP00000266980,9606.ENSP00000282486,9606.ENSP00000295321,9606.ENSP00000296930,9606.ENSP00000297591,9606.ENSP00000300291,9606.ENSP00000313829,9606.ENSP00000316032,9606.ENSP00000319104,9606.ENSP00000340373,9606.ENSP00000341826,9606.ENSP00000346694,9606.ENSP00000349428,…	HNRNPL,DDX5,SRSF6,RBM25,ZC3H3,CPSF6,SLC39A5,MBNL1,IWS1,NPM1,VIRMA,NUDT21,KHDRBS1,NUP98,SUPT6H,DYRK1A,HNRNPA1,HNRNPA2B1,PTBP1,WTAP,DHX9,RBM15,SRSF3,SRSF4,HNRNPK,MBNL2,RBFOX1,CELF4,RBFOX2,YTHDC1,SNRNP70,HNRNPU
GO:1903312	Negative regulation of mRNA metabolic process	24	92	0.51	0.72	0.00016	9606.ENSP00000221419,9606.ENSP00000229795,9606.ENSP00000244020,9606.ENSP00000247668,9606.ENSP00000261464,9606.ENSP00000290341,9606.ENSP00000296930,9606.ENSP00000302768,9606.ENSP00000313007,9606.ENSP00000313199,9606.ENSP00000316042,9606.ENSP00000340373,9606.ENSP00000346694,9606.ENSP00000349428,9606.ENSP00000349594,9606.ENSP00000356520,9606.ENSP00000358635,9606.ENSP00000361626,9606.ENSP00000362900,…	HNRNPL,MAPK14,SRSF6,TRAF2,TRAF5,IGF2BP1,NPM1,PAIP1,PABPC1,HNRNPD,HNRNPA0,DYRK1A,HNRNPA2B1,PTBP1,ELAVL4,DHX9,SYNCRIP,YBX1,SRSF4,HNRNPK,CELF4,HNRNPC,CSDE1,HNRNPU
GO:0070934	CRD-mediated mRNA stabilization	9	11	1	0.87	0.0002	9606.ENSP00000290341,9606.ENSP00000302768,9606.ENSP00000313007,9606.ENSP00000313199,9606.ENSP00000356520,9606.ENSP00000358635,9606.ENSP00000361626,9606.ENSP00000481762,9606.ENSP00000491215	IGF2BP1,PAIP1,PABPC1,HNRNPD,DHX9,SYNCRIP,YBX1,CSDE1,HNRNPU
GO:1900152	Negative regulation of nuclear-transcribed mRNA catabolic process, deadenylation-dependent decay	9	12	0.97	0.82	0.00031	9606.ENSP00000290341,9606.ENSP00000302768,9606.ENSP00000313007,9606.ENSP00000313199,9606.ENSP00000356520,9606.ENSP00000358635,9606.ENSP00000361626,9606.ENSP00000481762,9606.ENSP00000491215	IGF2BP1,PAIP1,PABPC1,HNRNPD,DHX9,SYNCRIP,YBX1,CSDE1,HNRNPU
GO:1900151	Regulation of nuclear-transcribed mRNA catabolic process, deadenylation-dependent decay	12	26	0.76	0.74	0.00041	9606.ENSP00000290341,9606.ENSP00000302768,9606.ENSP00000313007,9606.ENSP00000313199,9606.ENSP00000320949,9606.ENSP00000341021,9606.ENSP00000356520,9606.ENSP00000358635,9606.ENSP00000361626,9606.ENSP00000401946,9606.ENSP00000481762,9606.ENSP00000491215	IGF2BP1,PAIP1,PABPC1,HNRNPD,CNOT1,NANOS2,DHX9,SYNCRIP,YBX1,TNRC6B,CSDE1,HNRNPU
GO:0006397	mRNA processing	66	455	0.25	0.53	0.00059	9606.ENSP00000220496,9606.ENSP00000221419,9606.ENSP00000221494,9606.ENSP00000225792,9606.ENSP00000244020,9606.ENSP00000258962,9606.ENSP00000261973,9606.ENSP00000262577,9606.ENSP00000266679,9606.ENSP00000282486,9606.ENSP00000284981,9606.ENSP00000284995,9606.ENSP00000295321,9606.ENSP00000297591,9606.ENSP00000298717,9606.ENSP00000298875,9606.ENSP00000300291,9606.ENSP00000311677,9606.ENSP00000311977,…	DNAJC17,HNRNPL,SF3A2,DDX5,SRSF6,SRSF1,RBM25,ZC3H3,CPSF6,MBNL1,APP,TSEN2,IWS1,VIRMA,METTL3,CPSF2,NUDT21,PPP1R8,DUS3L,PABPC1,KHDRBS1,CSTF3,HNRNPA0,SUPT6H,HNRNPM,CWF19L1,SF3B1,HNRNPA1,HNRNPA2B1,PRPF39,PPP4R2,HNRNPH1,PTBP1,ELAVL4,WTAP,DHX9,SCAF11,SYNCRIP,SRSF11,RNF113A,CDC5L,C9orf78,YBX1,SRSF3,SRSF4,HNRNPR,HNRNPK,DHX16,MBNL2,WBP4,METTL14,ALKBH5,KDM1A,PRPF40A,RBFOX1,STRAP,SNRNP35,CELF4,RBFOX2,RNPC3,HN…
GO:0048024	Regulation of mRNA splicing, via spliceosome	25	110	0.45	0.61	0.00065	9606.ENSP00000221419,9606.ENSP00000225792,9606.ENSP00000244020,9606.ENSP00000261973,9606.ENSP00000266980,9606.ENSP00000282486,9606.ENSP00000296930,9606.ENSP00000313829,9606.ENSP00000316032,9606.ENSP00000340373,9606.ENSP00000341826,9606.ENSP00000346694,9606.ENSP00000349428,9606.ENSP00000351141,9606.ENSP00000358799,9606.ENSP00000362820,9606.ENSP00000362900,9606.ENSP00000365458,9606.ENSP00000365861,…	HNRNPL,DDX5,SRSF6,RBM25,SLC39A5,MBNL1,NPM1,KHDRBS1,NUP98,DYRK1A,HNRNPA1,HNRNPA2B1,PTBP1,WTAP,RBM15,SRSF3,SRSF4,HNRNPK,MBNL2,RBFOX1,CELF4,RBFOX2,YTHDC1,SNRNP70,HNRNPU
GO:0043488	Regulation of mRNA stability	31	164	0.37	0.53	0.0014	9606.ENSP00000229795,9606.ENSP00000247668,9606.ENSP00000261464,9606.ENSP00000290341,9606.ENSP00000296930,9606.ENSP00000298717,9606.ENSP00000302768,9606.ENSP00000313007,9606.ENSP00000313199,9606.ENSP00000316042,9606.ENSP00000320949,9606.ENSP00000325376,9606.ENSP00000341021,9606.ENSP00000349594,9606.ENSP00000356520,9606.ENSP00000358635,9606.ENSP00000361626,9606.ENSP00000362287,9606.ENSP00000373474,…	MAPK14,TRAF2,TRAF5,IGF2BP1,NPM1,METTL3,PAIP1,PABPC1,HNRNPD,HNRNPA0,CNOT1,HNRNPM,NANOS2,ELAVL4,DHX9,SYNCRIP,YBX1,AGO3,METTL14,ALKBH5,MOV10,TNRC6B,FTO,YTHDF2,CNOT4,HNRNPC,AKT1,DCP1A,CSDE1,CNOT9,HNRNPU
GO:0061013	Regulation of mRNA catabolic process	32	182	0.34	0.48	0.0029	9606.ENSP00000229795,9606.ENSP00000247668,9606.ENSP00000261464,9606.ENSP00000290341,9606.ENSP00000296930,9606.ENSP00000298717,9606.ENSP00000302768,9606.ENSP00000313007,9606.ENSP00000313199,9606.ENSP00000316042,9606.ENSP00000320949,9606.ENSP00000325376,9606.ENSP00000341021,9606.ENSP00000349594,9606.ENSP00000356520,9606.ENSP00000358635,9606.ENSP00000361626,9606.ENSP00000362287,9606.ENSP00000373474,…	MAPK14,TRAF2,TRAF5,IGF2BP1,NPM1,METTL3,PAIP1,PABPC1,HNRNPD,HNRNPA0,CNOT1,HNRNPM,NANOS2,ELAVL4,DHX9,SYNCRIP,YBX1,AGO3,METTL14,TNRC6A,ALKBH5,MOV10,TNRC6B,FTO,YTHDF2,CNOT4,HNRNPC,AKT1,DCP1A,CSDE1,CNOT9,HNRNPU
GO:0000381	Regulation of alternative mRNA splicing, via spliceosome	16	61	0.51	0.52	0.0033	9606.ENSP00000221419,9606.ENSP00000225792,9606.ENSP00000244020,9606.ENSP00000261973,9606.ENSP00000282486,9606.ENSP00000313829,9606.ENSP00000341826,9606.ENSP00000349428,9606.ENSP00000351141,9606.ENSP00000358799,9606.ENSP00000365861,9606.ENSP00000391269,9606.ENSP00000410584,9606.ENSP00000413035,9606.ENSP00000463982,9606.ENSP00000491215	HNRNPL,DDX5,SRSF6,RBM25,MBNL1,KHDRBS1,HNRNPA1,PTBP1,WTAP,RBM15,MBNL2,RBFOX1,CELF4,RBFOX2,YTHDC1,HNRNPU
GO:0048255	mRNA stabilization	15	56	0.52	0.51	0.0041	9606.ENSP00000229795,9606.ENSP00000247668,9606.ENSP00000261464,9606.ENSP00000290341,9606.ENSP00000302768,9606.ENSP00000313007,9606.ENSP00000313199,9606.ENSP00000316042,9606.ENSP00000349594,9606.ENSP00000356520,9606.ENSP00000358635,9606.ENSP00000361626,9606.ENSP00000451291,9606.ENSP00000481762,9606.ENSP00000491215	MAPK14,TRAF2,TRAF5,IGF2BP1,PAIP1,PABPC1,HNRNPD,HNRNPA0,ELAVL4,DHX9,SYNCRIP,YBX1,HNRNPC,CSDE1,HNRNPU
GO:0000398	mRNA splicing, via spliceosome	38	245	0.28	0.42	0.0062	9606.ENSP00000220496,9606.ENSP00000221494,9606.ENSP00000225792,9606.ENSP00000244020,9606.ENSP00000258962,9606.ENSP00000298717,9606.ENSP00000313007,9606.ENSP00000325376,9606.ENSP00000326411,9606.ENSP00000335321,9606.ENSP00000341826,9606.ENSP00000346694,9606.ENSP00000348010,9606.ENSP00000349168,9606.ENSP00000356520,9606.ENSP00000358374,9606.ENSP00000358635,9606.ENSP00000360497,9606.ENSP00000360532,…	DNAJC17,SF3A2,DDX5,SRSF6,SRSF1,METTL3,PABPC1,HNRNPM,CWF19L1,SF3B1,HNRNPA1,HNRNPA2B1,PRPF39,HNRNPH1,DHX9,SCAF11,SYNCRIP,RNF113A,CDC5L,C9orf78,SRSF3,SRSF4,HNRNPR,HNRNPK,DHX16,WBP4,METTL14,KDM1A,PRPF40A,STRAP,SNRNP35,CELF4,RNPC3,HNRNPC,SRSF5,YTHDC1,SNRNP70,HNRNPU
GO:0048025	Negative regulation of mRNA splicing, via spliceosome	9	24	0.66	0.47	0.0092	9606.ENSP00000221419,9606.ENSP00000244020,9606.ENSP00000296930,9606.ENSP00000340373,9606.ENSP00000346694,9606.ENSP00000349428,9606.ENSP00000362900,9606.ENSP00000365458,9606.ENSP00000410584	HNRNPL,SRSF6,NPM1,DYRK1A,HNRNPA2B1,PTBP1,SRSF4,HNRNPK,CELF4
GO:0000380	Alternative mRNA splicing, via spliceosome	8	25	0.6	0.35	0.0321	9606.ENSP00000225792,9606.ENSP00000244020,9606.ENSP00000258962,9606.ENSP00000325376,9606.ENSP00000356520,9606.ENSP00000383042,9606.ENSP00000392270,9606.ENSP00000410584	DDX5,SRSF6,SRSF1,HNRNPM,DHX9,KDM1A,STRAP,CELF4
GO:0110104	mRNA alternative polyadenylation	4	5	0.99	0.36	0.0363	9606.ENSP00000266679,9606.ENSP00000297591,9606.ENSP00000300291,9606.ENSP00000463982	CPSF6,VIRMA,NUDT21,YTHDC1
Cell Adhesion and Cytoskeletal Proteins
#term ID	term description	observed gene count	background gene count	strength	signal	false discovery rate	matching proteins in your network (IDs)	matching proteins in your network (labels)
GO:0070848	Response to growth factor	101	503	0.39	1.18	2.23e-12	9606.ENSP00000178640,9606.ENSP00000212015,9606.ENSP00000215832,9606.ENSP00000221930,9606.ENSP00000225792,9606.ENSP00000225916,9606.ENSP00000225964,9606.ENSP00000229795,9606.ENSP00000238682,9606.ENSP00000241416,9606.ENSP00000241651,9606.ENSP00000242261,9606.ENSP00000248553,9606.ENSP00000256637,9606.ENSP00000258080,9606.ENSP00000259915,9606.ENSP00000260356,9606.ENSP00000261799,9606.ENSP00000262160,…	MAP2K5,SIRT1,MAPK1,TGFB1,DDX5,KAT2A,COL1A1,MAPK14,TGFB3,ACVR2A,MYOG,TWIST1,HSPB1,SORT1,HTRA2,POU5F1,THBS1,PDGFRB,SMAD2,GAB1,MAPK3,KDR,PIK3CA,CBL,NRP1,ASCL1,SLC39A5,PXN,TP53,EGFR,NTRK2,FLT1,APP,STAT5B,TDGF1,COL1A2,VEGFD,ARF6,CRK,INSR,COL3A1,P2RY1,CASP3,DAB2,BAIAP2,USP9X,SOX2,NRROS,SMAD3,EEF1A1,CAV1,PTK2,SMAD4,MAGI2,CRKL,FYN,ELAVL4,TGFBR2,DSG4,ZEB1,SMURF1,BECN1,PAX9,KDM5B,NUS1,EMD,RUNX2,RAPGEF1,ENG…
GO:0071363	Cellular response to growth factor stimulus	96	473	0.4	1.17	5.58e-12	9606.ENSP00000178640,9606.ENSP00000212015,9606.ENSP00000221930,9606.ENSP00000225792,9606.ENSP00000225916,9606.ENSP00000225964,9606.ENSP00000229795,9606.ENSP00000238682,9606.ENSP00000241416,9606.ENSP00000241651,9606.ENSP00000242261,9606.ENSP00000248553,9606.ENSP00000256637,9606.ENSP00000258080,9606.ENSP00000259915,9606.ENSP00000260356,9606.ENSP00000261799,9606.ENSP00000262160,9606.ENSP00000262995,…	MAP2K5,SIRT1,TGFB1,DDX5,KAT2A,COL1A1,MAPK14,TGFB3,ACVR2A,MYOG,TWIST1,HSPB1,SORT1,HTRA2,POU5F1,THBS1,PDGFRB,SMAD2,GAB1,MAPK3,KDR,PIK3CA,CBL,NRP1,SLC39A5,PXN,TP53,EGFR,NTRK2,FLT1,APP,STAT5B,TDGF1,COL1A2,VEGFD,ARF6,CRK,INSR,COL3A1,CASP3,DAB2,BAIAP2,USP9X,NRROS,SMAD3,EEF1A1,CAV1,PTK2,SMAD4,MAGI2,CRKL,FYN,ELAVL4,TGFBR2,DSG4,ZEB1,SMURF1,BECN1,PAX9,KDM5B,NUS1,EMD,RUNX2,RAPGEF1,ENG,HDAC1,SRC,BMPR2,ID1,FO…
GO:0090287	Regulation of cellular response to growth factor stimulus	67	314	0.42	1.06	4.72e-09	9606.ENSP00000212015,9606.ENSP00000221930,9606.ENSP00000231004,9606.ENSP00000238682,9606.ENSP00000260356,9606.ENSP00000262160,9606.ENSP00000263253,9606.ENSP00000263923,9606.ENSP00000264183,9606.ENSP00000265371,9606.ENSP00000269305,9606.ENSP00000286657,9606.ENSP00000293379,9606.ENSP00000296504,9606.ENSP00000299084,9606.ENSP00000302621,9606.ENSP00000307183,9606.ENSP00000313391,9606.ENSP00000320543,…	SIRT1,TGFB1,LOX,TGFB3,THBS1,SMAD2,EP300,KDR,ARID4B,NRP1,TP53,ADAMTS3,ITGA5,SAP30,SPRED1,LRG1,ING2,DAB2,EPN2,UBE2O,STK11,NRROS,SMAD3,BCL9L,SINHCAF,CAV1,SMAD4,CAV3,SKOR1,SMOC2,NF1,TRIM33,ZEB1,SMURF1,RUNX2,ENG,RBBP4,HDAC1,OGT,UBE2D1,BMPR2,RBBP7,ACVRL1,WASF1,NUMA1,SIN3A,FKBP1A,NRXN1,STRAP,PEG10,ADAMTS12,NEDD4,HDAC2,SUDS3,ITGB3,GDF2,CYFIP2,VEGFC,CYFIP1,PCSK6,ZEB2,GRB10,CASK,CTNNB1,LRP2,CDH5,PIK3CB
GO:0030155	Regulation of cell adhesion	123	784	0.29	0.88	7.47e-09	9606.ENSP00000011653,9606.ENSP00000161559,9606.ENSP00000177694,9606.ENSP00000178640,9606.ENSP00000211998,9606.ENSP00000221930,9606.ENSP00000222254,9606.ENSP00000225964,9606.ENSP00000229583,9606.ENSP00000229795,9606.ENSP00000236850,9606.ENSP00000246792,9606.ENSP00000254480,9606.ENSP00000255194,9606.ENSP00000260356,9606.ENSP00000261402,9606.ENSP00000261769,9606.ENSP00000262188,9606.ENSP00000263923,…	CD4,CEACAM1,TBX21,MAP2K5,VCL,TGFB1,PIK3R2,COL1A1,ADTRP,MAPK14,APOA1,RRAS,SMARCC1,AP3B1,THBS1,NUAK1,CDH1,SMARCD3,KDR,PIK3CA,CD80,NRP1,CDH13,ATM,ANK3,STAT5B,ITGA5,SERPINI1,SHH,METTL3,RAG1,CRK,AKNA,FGB,P2RY12,PLG,CASP3,HAVCR2,DAB2,CD209,TLN1,COL26A1,ARID1A,SOX2,SMARCE1,PPP2R1A,CARMIL1,SMAD3,FGG,CAV1,PLAUR,HSPD1,SMARCB1,PTK2,CD5,SMARCA4,NF2,DLG1,CRKL,FYN,FN1,TBCD,RAC1,NF1,FUT4,TGFBR2,PLXNA4,HLA-DRB1,…
GO:0045785	Positive regulation of cell adhesion	84	485	0.33	0.87	1.26e-07	9606.ENSP00000011653,9606.ENSP00000221930,9606.ENSP00000222254,9606.ENSP00000236850,9606.ENSP00000246792,9606.ENSP00000254480,9606.ENSP00000255194,9606.ENSP00000262188,9606.ENSP00000263923,9606.ENSP00000263967,9606.ENSP00000264246,9606.ENSP00000265371,9606.ENSP00000268613,9606.ENSP00000278616,9606.ENSP00000280772,9606.ENSP00000293328,9606.ENSP00000293379,9606.ENSP00000297261,9606.ENSP00000299440,…	CD4,TGFB1,PIK3R2,APOA1,RRAS,SMARCC1,AP3B1,SMARCD3,KDR,PIK3CA,CD80,NRP1,CDH13,ATM,ANK3,STAT5B,ITGA5,SHH,RAG1,CRK,FGB,P2RY12,HAVCR2,DAB2,CD209,COL26A1,ARID1A,SOX2,SMARCE1,CARMIL1,SMAD3,FGG,CAV1,PLAUR,HSPD1,SMARCB1,CD5,SMARCA4,CRKL,FYN,FN1,RAC1,FUT4,TGFBR2,HLA-DRB1,DPP4,PNP,CD3E,AFDN,UTRN,FLNA,ADA,SRC,HLA-DMA,HLA-DQB1,FLOT1,CD274,JAK2,SMARCA2,TFRC,IGF1,JUP,SMARCD1,HLA-DRA,PDCD1LG2,BCL6,IGF2,SMARCD2,…
GO:0017015	Regulation of transforming growth factor beta receptor signaling pathway	37	140	0.51	0.99	6.56e-07	9606.ENSP00000212015,9606.ENSP00000221930,9606.ENSP00000231004,9606.ENSP00000238682,9606.ENSP00000260356,9606.ENSP00000262160,9606.ENSP00000263253,9606.ENSP00000264183,9606.ENSP00000269305,9606.ENSP00000296504,9606.ENSP00000299084,9606.ENSP00000302621,9606.ENSP00000307183,9606.ENSP00000313391,9606.ENSP00000324856,9606.ENSP00000328625,9606.ENSP00000332973,9606.ENSP00000335320,9606.ENSP00000337477,…	SIRT1,TGFB1,LOX,TGFB3,THBS1,SMAD2,EP300,ARID4B,TP53,SAP30,SPRED1,LRG1,ING2,DAB2,STK11,NRROS,SMAD3,BCL9L,SINHCAF,CAV1,SMAD4,CAV3,TRIM33,ZEB1,SMURF1,ENG,RBBP4,HDAC1,OGT,RBBP7,SIN3A,FKBP1A,STRAP,PEG10,HDAC2,SUDS3,ZEB2
GO:0022407	Regulation of cell-cell adhesion	80	480	0.31	0.79	1.15e-06	9606.ENSP00000011653,9606.ENSP00000161559,9606.ENSP00000177694,9606.ENSP00000178640,9606.ENSP00000221930,9606.ENSP00000229583,9606.ENSP00000229795,9606.ENSP00000236850,9606.ENSP00000254480,9606.ENSP00000255194,9606.ENSP00000261769,9606.ENSP00000262188,9606.ENSP00000263967,9606.ENSP00000264246,9606.ENSP00000280772,9606.ENSP00000293328,9606.ENSP00000297261,9606.ENSP00000298717,9606.ENSP00000299440,…	CD4,CEACAM1,TBX21,MAP2K5,TGFB1,ADTRP,MAPK14,APOA1,SMARCC1,AP3B1,CDH1,SMARCD3,PIK3CA,CD80,ANK3,STAT5B,SHH,METTL3,RAG1,AKNA,FGB,PLG,CASP3,HAVCR2,CD209,ARID1A,SOX2,SMARCE1,FGG,CAV1,PLAUR,HSPD1,SMARCB1,PTK2,CD5,SMARCA4,NF2,DLG1,FYN,FUT4,TGFBR2,HLA-DRB1,DPP4,PNP,CD3E,AFDN,PTEN,ADA,SRC,PRKG1,HLA-DMA,HLA-DQB1,MUC21,FLOT1,CD274,JAK2,SMARCA2,TFRC,IGF1,SMARCD1,HLA-DRA,PDCD1LG2,BCL6,IGF2,SMARCD2,ACTL6A,RHOA…
GO:0022409	Positive regulation of cell-cell adhesion	60	322	0.36	0.81	2.35e-06	9606.ENSP00000011653,9606.ENSP00000221930,9606.ENSP00000254480,9606.ENSP00000255194,9606.ENSP00000262188,9606.ENSP00000263967,9606.ENSP00000264246,9606.ENSP00000280772,9606.ENSP00000293328,9606.ENSP00000297261,9606.ENSP00000299440,9606.ENSP00000306099,9606.ENSP00000312002,9606.ENSP00000315477,9606.ENSP00000320485,9606.ENSP00000323588,9606.ENSP00000323967,9606.ENSP00000336829,9606.ENSP00000339191,…	CD4,TGFB1,SMARCC1,AP3B1,SMARCD3,PIK3CA,CD80,ANK3,STAT5B,SHH,RAG1,FGB,HAVCR2,CD209,ARID1A,SOX2,SMARCE1,FGG,CAV1,PLAUR,HSPD1,SMARCB1,CD5,SMARCA4,FYN,FUT4,TGFBR2,HLA-DRB1,DPP4,PNP,CD3E,AFDN,ADA,SRC,HLA-DMA,HLA-DQB1,FLOT1,CD274,JAK2,SMARCA2,TFRC,IGF1,SMARCD1,HLA-DRA,PDCD1LG2,BCL6,IGF2,SMARCD2,ACTL6A,RHOA,PTPRC,NCK1,MYO10,TRAF6,SMARCC2,AKT1,PTPN11,ARID1B,ACTB,FGA
GO:0010810	Regulation of cell-substrate adhesion	44	217	0.4	0.76	1.69e-05	9606.ENSP00000211998,9606.ENSP00000225964,9606.ENSP00000236850,9606.ENSP00000246792,9606.ENSP00000260356,9606.ENSP00000263923,9606.ENSP00000265371,9606.ENSP00000268613,9606.ENSP00000293379,9606.ENSP00000300574,9606.ENSP00000306099,9606.ENSP00000308938,9606.ENSP00000313391,9606.ENSP00000316029,9606.ENSP00000318234,9606.ENSP00000331983,9606.ENSP00000332973,9606.ENSP00000336829,9606.ENSP00000341189,…	VCL,COL1A1,APOA1,RRAS,THBS1,KDR,NRP1,CDH13,ITGA5,CRK,FGB,PLG,DAB2,TLN1,COL26A1,CARMIL1,SMAD3,FGG,PTK2,NF2,CRKL,FN1,TBCD,RAC1,NF1,CD3E,UTRN,FLNA,PTEN,SRC,JAK2,ACVRL1,JUP,BCL6,RHOA,PIK3R1,DAG1,ITGB3,DOCK1,CASK,SEMA3E,CDC42,FGA,PIK3CB
GO:1903039	Positive regulation of leukocyte cell-cell adhesion	51	274	0.36	0.73	2e-05	9606.ENSP00000011653,9606.ENSP00000221930,9606.ENSP00000254480,9606.ENSP00000255194,9606.ENSP00000262188,9606.ENSP00000263967,9606.ENSP00000264246,9606.ENSP00000293328,9606.ENSP00000297261,9606.ENSP00000299440,9606.ENSP00000312002,9606.ENSP00000315477,9606.ENSP00000320485,9606.ENSP00000323967,9606.ENSP00000339191,9606.ENSP00000340019,9606.ENSP00000340883,9606.ENSP00000342681,9606.ENSP00000343896,…	CD4,TGFB1,SMARCC1,AP3B1,SMARCD3,PIK3CA,CD80,STAT5B,SHH,RAG1,HAVCR2,CD209,ARID1A,SMARCE1,CAV1,HSPD1,SMARCB1,CD5,SMARCA4,FYN,FUT4,TGFBR2,HLA-DRB1,DPP4,PNP,CD3E,ADA,SRC,HLA-DMA,HLA-DQB1,CD274,JAK2,SMARCA2,TFRC,IGF1,SMARCD1,HLA-DRA,PDCD1LG2,BCL6,IGF2,SMARCD2,ACTL6A,RHOA,PTPRC,NCK1,TRAF6,SMARCC2,AKT1,PTPN11,ARID1B,ACTB
GO:0071560	Cellular response to transforming growth factor beta stimulus	33	151	0.43	0.71	9.13e-05	9606.ENSP00000212015,9606.ENSP00000221930,9606.ENSP00000225964,9606.ENSP00000238682,9606.ENSP00000262160,9606.ENSP00000267257,9606.ENSP00000269305,9606.ENSP00000297268,9606.ENSP00000300574,9606.ENSP00000304408,9606.ENSP00000313391,9606.ENSP00000316357,9606.ENSP00000328625,9606.ENSP00000332973,9606.ENSP00000339191,9606.ENSP00000341189,9606.ENSP00000341551,9606.ENSP00000346300,9606.ENSP00000346671,…	SIRT1,TGFB1,COL1A1,TGFB3,SMAD2,PXN,TP53,COL1A2,CRK,COL3A1,DAB2,USP9X,NRROS,SMAD3,CAV1,PTK2,SMAD4,CRKL,FYN,TGFBR2,ZEB1,ENG,SRC,ID1,FOXH1,ACVRL1,ARRB2,HDAC2,SMAD5,TGFBR1,FURIN,IGF1R,CDH5
GO:1903037	Regulation of leukocyte cell-cell adhesion	59	368	0.3	0.61	0.00014	9606.ENSP00000011653,9606.ENSP00000161559,9606.ENSP00000177694,9606.ENSP00000221930,9606.ENSP00000229583,9606.ENSP00000254480,9606.ENSP00000255194,9606.ENSP00000262188,9606.ENSP00000263967,9606.ENSP00000264246,9606.ENSP00000293328,9606.ENSP00000297261,9606.ENSP00000299440,9606.ENSP00000311032,9606.ENSP00000312002,9606.ENSP00000315477,9606.ENSP00000320485,9606.ENSP00000323967,9606.ENSP00000339191,…	CD4,CEACAM1,TBX21,TGFB1,ADTRP,SMARCC1,AP3B1,SMARCD3,PIK3CA,CD80,STAT5B,SHH,RAG1,CASP3,HAVCR2,CD209,ARID1A,SMARCE1,CAV1,HSPD1,SMARCB1,CD5,SMARCA4,DLG1,FYN,FUT4,TGFBR2,HLA-DRB1,DPP4,PNP,CD3E,PTEN,ADA,SRC,HLA-DMA,HLA-DQB1,CD274,JAK2,SMARCA2,TFRC,IGF1,SMARCD1,HLA-DRA,PDCD1LG2,BCL6,IGF2,SMARCD2,ACTL6A,RHOA,PTPRC,NCK1,TRAF6,SMARCC2,AKT1,RAG2,PTPN11,ARID1B,ACTB,CTLA4
GO:0007179	Transforming growth factor beta receptor signaling pathway	24	96	0.49	0.68	0.00027	9606.ENSP00000212015,9606.ENSP00000221930,9606.ENSP00000238682,9606.ENSP00000262160,9606.ENSP00000267257,9606.ENSP00000269305,9606.ENSP00000297268,9606.ENSP00000304408,9606.ENSP00000316357,9606.ENSP00000328625,9606.ENSP00000332973,9606.ENSP00000341189,9606.ENSP00000341551,9606.ENSP00000351905,9606.ENSP00000362299,9606.ENSP00000362680,9606.ENSP00000365280,9606.ENSP00000366534,9606.ENSP00000373574,…	SIRT1,TGFB1,TGFB3,SMAD2,PXN,TP53,COL1A2,COL3A1,USP9X,NRROS,SMAD3,PTK2,SMAD4,TGFBR2,ENG,SRC,ID1,FOXH1,ACVRL1,ARRB2,SMAD5,TGFBR1,FURIN,CDH5
GO:1990090	Cellular response to nerve growth factor stimulus	16	47	0.62	0.71	0.00037	9606.ENSP00000225916,9606.ENSP00000256637,9606.ENSP00000264033,9606.ENSP00000277120,9606.ENSP00000284981,9606.ENSP00000298316,9606.ENSP00000300574,9606.ENSP00000346151,9606.ENSP00000349594,9606.ENSP00000361264,9606.ENSP00000365280,9606.ENSP00000376367,9606.ENSP00000379721,9606.ENSP00000380044,9606.ENSP00000381531,9606.ENSP00000451828	KAT2A,SORT1,CBL,NTRK2,APP,ARF6,CRK,MAGI2,ELAVL4,RAPGEF1,ID1,WASF1,USP8,CSNK1E,CSNK1D,AKT1
GO:0070849	Response to epidermal growth factor	15	46	0.6	0.64	0.0009	9606.ENSP00000215832,9606.ENSP00000225964,9606.ENSP00000263025,9606.ENSP00000266744,9606.ENSP00000275493,9606.ENSP00000293328,9606.ENSP00000296145,9606.ENSP00000313391,9606.ENSP00000316338,9606.ENSP00000339063,9606.ENSP00000355231,9606.ENSP00000365280,9606.ENSP00000451828,9606.ENSP00000478767,9606.ENSP00000489597	MAPK1,COL1A1,MAPK3,ASCL1,EGFR,STAT5B,TDGF1,DAB2,BAIAP2,EEF1A1,BECN1,ID1,AKT1,PPP1R9B,PTPN11
GO:0001952	Regulation of cell-matrix adhesion	26	122	0.42	0.57	0.001	9606.ENSP00000211998,9606.ENSP00000246792,9606.ENSP00000260356,9606.ENSP00000263923,9606.ENSP00000265371,9606.ENSP00000268613,9606.ENSP00000316029,9606.ENSP00000332973,9606.ENSP00000341189,9606.ENSP00000344666,9606.ENSP00000348461,9606.ENSP00000351015,9606.ENSP00000354566,9606.ENSP00000356515,9606.ENSP00000361021,9606.ENSP00000362680,9606.ENSP00000373574,9606.ENSP00000377508,9606.ENSP00000384371,…	VCL,RRAS,THBS1,KDR,NRP1,CDH13,TLN1,SMAD3,PTK2,NF2,RAC1,NF1,CD3E,UTRN,PTEN,SRC,ACVRL1,JUP,BCL6,RHOA,PIK3R1,DAG1,ITGB3,CASK,SEMA3E,PIK3CB
GO:0007162	Negative regulation of cell adhesion	46	289	0.29	0.51	0.0012	9606.ENSP00000161559,9606.ENSP00000177694,9606.ENSP00000178640,9606.ENSP00000221930,9606.ENSP00000225964,9606.ENSP00000229583,9606.ENSP00000236850,9606.ENSP00000260356,9606.ENSP00000261769,9606.ENSP00000264246,9606.ENSP00000268613,9606.ENSP00000297261,9606.ENSP00000298717,9606.ENSP00000303769,9606.ENSP00000308938,9606.ENSP00000311032,9606.ENSP00000312002,9606.ENSP00000336829,9606.ENSP00000341189,…	CEACAM1,TBX21,MAP2K5,TGFB1,COL1A1,ADTRP,APOA1,THBS1,CDH1,CD80,CDH13,SHH,METTL3,AKNA,PLG,CASP3,HAVCR2,FGG,PTK2,NF2,DLG1,TBCD,NF1,PLXNA4,HLA-DRB1,PTEN,SRC,PRKG1,MUC21,CD274,JAK2,ACVRL1,PDCD1LG2,DSCAM,BCL6,RHOA,PTPRC,PIK3R1,YTHDF2,AKT1,RAG2,MUC1,PTPN11,CASK,SEMA3E,CTLA4
GO:0007155	Cell adhesion	116	965	0.17	0.46	0.0013	9606.ENSP00000011653,9606.ENSP00000027335,9606.ENSP00000161559,9606.ENSP00000173229,9606.ENSP00000211998,9606.ENSP00000219197,9606.ENSP00000231021,9606.ENSP00000248553,9606.ENSP00000249842,9606.ENSP00000250111,9606.ENSP00000252804,9606.ENSP00000260356,9606.ENSP00000261402,9606.ENSP00000261769,9606.ENSP00000264012,9606.ENSP00000264463,9606.ENSP00000264828,9606.ENSP00000265071,9606.ENSP00000265132,…	CD4,CDH17,CEACAM1,NTN1,VCL,CBLN1,CDH9,HSPB1,ISLR,ATP1B2,PXDN,THBS1,NUAK1,CDH1,CDH3,CDH10,COL5A3,CDH6,AMBP,NRP1,APBA1,PXN,CDH13,CDH2,EGFR,APP,CDH15,ELMO2,ITGA5,ARF6,DCHS1,LGALS4,LRG1,MAEA,COL3A1,CTNNA1,NLGN2,FGB,P2RY12,PPFIBP1,CD209,TLN1,BAIAP2,CDK5R1,CADM1,FGG,THBS4,ADGRL1,DLG1,FN1,NLGN4Y,RAC1,NLGN3,TGFBR2,DSG4,COL18A1,DPP4,COL6A1,AFDN,ATP1B1,FLNA,GNAS,SORBS1,COL5A1,ADAMTS13,ADA,ENG,SRC,DLG3,ID1,…
GO:0038084	Vascular endothelial growth factor signaling pathway	10	21	0.77	0.65	0.0014	9606.ENSP00000248553,9606.ENSP00000261799,9606.ENSP00000262995,9606.ENSP00000263923,9606.ENSP00000263967,9606.ENSP00000265371,9606.ENSP00000282397,9606.ENSP00000297904,9606.ENSP00000357480,9606.ENSP00000480043	HSPB1,PDGFRB,GAB1,KDR,PIK3CA,NRP1,FLT1,VEGFD,NUS1,VEGFC
GO:0010811	Positive regulation of cell-substrate adhesion	26	128	0.4	0.53	0.0018	9606.ENSP00000236850,9606.ENSP00000246792,9606.ENSP00000263923,9606.ENSP00000265371,9606.ENSP00000268613,9606.ENSP00000293379,9606.ENSP00000300574,9606.ENSP00000306099,9606.ENSP00000313391,9606.ENSP00000318234,9606.ENSP00000331983,9606.ENSP00000332973,9606.ENSP00000336829,9606.ENSP00000346300,9606.ENSP00000346839,9606.ENSP00000348461,9606.ENSP00000354566,9606.ENSP00000356515,9606.ENSP00000358866,…	APOA1,RRAS,KDR,NRP1,CDH13,ITGA5,CRK,FGB,DAB2,COL26A1,CARMIL1,SMAD3,FGG,CRKL,FN1,RAC1,CD3E,UTRN,FLNA,JAK2,JUP,DAG1,ITGB3,DOCK1,CDC42,FGA
GO:1900026	Positive regulation of substrate adhesion-dependent cell spreading	14	45	0.58	0.58	0.002	9606.ENSP00000236850,9606.ENSP00000265371,9606.ENSP00000300574,9606.ENSP00000306099,9606.ENSP00000313391,9606.ENSP00000331983,9606.ENSP00000336829,9606.ENSP00000346300,9606.ENSP00000348461,9606.ENSP00000358866,9606.ENSP00000452786,9606.ENSP00000485033,9606.ENSP00000497733,9606.ENSP00000498441	APOA1,NRP1,CRK,FGB,DAB2,CARMIL1,FGG,CRKL,RAC1,FLNA,ITGB3,DOCK1,CDC42,FGA
GO:0030198	Extracellular matrix organization	42	278	0.27	0.42	0.0053	9606.ENSP00000221930,9606.ENSP00000223127,9606.ENSP00000225964,9606.ENSP00000231004,9606.ENSP00000250378,9606.ENSP00000252599,9606.ENSP00000252804,9606.ENSP00000261921,9606.ENSP00000263556,9606.ENSP00000264828,9606.ENSP00000274487,9606.ENSP00000284981,9606.ENSP00000286657,9606.ENSP00000297268,9606.ENSP00000304408,9606.ENSP00000308938,9606.ENSP00000327608,9606.ENSP00000333942,9606.ENSP00000337733,…	TGFB1,PLOD3,COL1A1,LOX,CMA1,COLGALT1,PXDN,LOXL1,P4HA1,COL5A3,ADAMTS19,APP,ADAMTS3,COL1A2,COL3A1,PLG,ADAMTSL5,KIF9,KLK5,CAV1,TPSAB1,SMOC2,NF1,COL18A1,COLGALT2,COL11A1,COL24A1,COL5A1,ADAMTS13,ENG,COL5A2,FLOT1,COL2A1,ADAMTSL1,ITGB1,ACAN,ATXN1L,ADAMTS9,ADAMTS12,DAG1,TGFBR1,FURIN
GO:0048010	Vascular endothelial growth factor receptor signaling pathway	11	33	0.61	0.5	0.0057	9606.ENSP00000229795,9606.ENSP00000248553,9606.ENSP00000263923,9606.ENSP00000265371,9606.ENSP00000282397,9606.ENSP00000297904,9606.ENSP00000341189,9606.ENSP00000346671,9606.ENSP00000362680,9606.ENSP00000391669,9606.ENSP00000480043	MAPK14,HSPB1,KDR,NRP1,FLT1,VEGFD,PTK2,FYN,SRC,BCAR1,VEGFC
GO:0048009	Insulin-like growth factor receptor signaling pathway	8	17	0.76	0.52	0.0061	9606.ENSP00000275732,9606.ENSP00000304895,9606.ENSP00000349437,9606.ENSP00000376637,9606.ENSP00000428056,9606.ENSP00000451828,9606.ENSP00000493728,9606.ENSP00000497069	GIGYF1,IRS1,IGF2R,IGF1,PIK3R1,AKT1,GRB10,IGF1R
GO:0007160	Cell-matrix adhesion	25	136	0.36	0.43	0.0072	9606.ENSP00000211998,9606.ENSP00000264828,9606.ENSP00000267257,9606.ENSP00000293379,9606.ENSP00000304408,9606.ENSP00000306099,9606.ENSP00000336829,9606.ENSP00000346839,9606.ENSP00000348461,9606.ENSP00000360293,9606.ENSP00000360997,9606.ENSP00000362680,9606.ENSP00000365745,9606.ENSP00000379350,9606.ENSP00000384371,9606.ENSP00000400175,9606.ENSP00000401513,9606.ENSP00000418735,9606.ENSP00000422554,…	VCL,COL5A3,PXN,ITGA5,COL3A1,FGB,FGG,FN1,RAC1,SORBS1,ADAMTS13,SRC,CTTN,ITGB1,BCL6,RHOA,STRC,ADAMTS9,ADAMTS12,DAG1,ITGB3,CTNNB1,SGCE,OTOA,FGA
GO:1900024	Regulation of substrate adhesion-dependent cell spreading	15	61	0.48	0.45	0.0079	9606.ENSP00000236850,9606.ENSP00000265371,9606.ENSP00000300574,9606.ENSP00000306099,9606.ENSP00000313391,9606.ENSP00000331983,9606.ENSP00000336829,9606.ENSP00000341189,9606.ENSP00000346300,9606.ENSP00000348461,9606.ENSP00000358866,9606.ENSP00000452786,9606.ENSP00000485033,9606.ENSP00000497733,9606.ENSP00000498441	APOA1,NRP1,CRK,FGB,DAB2,CARMIL1,FGG,PTK2,CRKL,RAC1,FLNA,ITGB3,DOCK1,CDC42,FGA
GO:0035924	Cellular response to vascular endothelial growth factor stimulus	12	42	0.55	0.45	0.0092	9606.ENSP00000229795,9606.ENSP00000248553,9606.ENSP00000261799,9606.ENSP00000262995,9606.ENSP00000263923,9606.ENSP00000263967,9606.ENSP00000265371,9606.ENSP00000282397,9606.ENSP00000297904,9606.ENSP00000357480,9606.ENSP00000451828,9606.ENSP00000480043	MAPK14,HSPB1,PDGFRB,GAB1,KDR,PIK3CA,NRP1,FLT1,VEGFD,NUS1,AKT1,VEGFC
GO:0071364	Cellular response to epidermal growth factor stimulus	12	42	0.55	0.45	0.0092	9606.ENSP00000225964,9606.ENSP00000275493,9606.ENSP00000293328,9606.ENSP00000296145,9606.ENSP00000313391,9606.ENSP00000316338,9606.ENSP00000339063,9606.ENSP00000355231,9606.ENSP00000365280,9606.ENSP00000451828,9606.ENSP00000478767,9606.ENSP00000489597	COL1A1,EGFR,STAT5B,TDGF1,DAB2,BAIAP2,EEF1A1,BECN1,ID1,AKT1,PPP1R9B,PTPN11
GO:0007173	Epidermal growth factor receptor signaling pathway	13	49	0.51	0.44	0.0097	9606.ENSP00000221930,9606.ENSP00000262995,9606.ENSP00000263967,9606.ENSP00000264033,9606.ENSP00000265970,9606.ENSP00000275493,9606.ENSP00000341189,9606.ENSP00000362680,9606.ENSP00000391669,9606.ENSP00000401303,9606.ENSP00000426632,9606.ENSP00000451828,9606.ENSP00000489597	TGFB1,GAB1,PIK3CA,CBL,PIK3C2A,EGFR,PTK2,SRC,BCAR1,SHC1,ERBIN,AKT1,PTPN11
GO:0010812	Negative regulation of cell-substrate adhesion	14	60	0.46	0.39	0.0162	9606.ENSP00000225964,9606.ENSP00000260356,9606.ENSP00000308938,9606.ENSP00000344666,9606.ENSP00000347719,9606.ENSP00000351015,9606.ENSP00000361021,9606.ENSP00000362680,9606.ENSP00000373574,9606.ENSP00000384371,9606.ENSP00000400175,9606.ENSP00000428056,9606.ENSP00000494788,9606.ENSP00000496491	COL1A1,THBS1,PLG,NF2,TBCD,NF1,PTEN,SRC,ACVRL1,BCL6,RHOA,PIK3R1,CASK,SEMA3E
GO:0034109	Homotypic cell-cell adhesion	14	60	0.46	0.39	0.0162	9606.ENSP00000211998,9606.ENSP00000248553,9606.ENSP00000306099,9606.ENSP00000307259,9606.ENSP00000316029,9606.ENSP00000336829,9606.ENSP00000346839,9606.ENSP00000358866,9606.ENSP00000360141,9606.ENSP00000377508,9606.ENSP00000452786,9606.ENSP00000494750,9606.ENSP00000498441,9606.ENSP00000501150	VCL,HSPB1,FGB,P2RY12,TLN1,FGG,FN1,FLNA,GNAS,JUP,ITGB3,ACTB,FGA,PIK3CB
GO:0022408	Negative regulation of cell-cell adhesion	30	194	0.28	0.34	0.0201	9606.ENSP00000161559,9606.ENSP00000177694,9606.ENSP00000178640,9606.ENSP00000221930,9606.ENSP00000229583,9606.ENSP00000236850,9606.ENSP00000261769,9606.ENSP00000264246,9606.ENSP00000297261,9606.ENSP00000298717,9606.ENSP00000303769,9606.ENSP00000308938,9606.ENSP00000311032,9606.ENSP00000312002,9606.ENSP00000336829,9606.ENSP00000341189,9606.ENSP00000344666,9606.ENSP00000345731,9606.ENSP00000353099,…	CEACAM1,TBX21,MAP2K5,TGFB1,ADTRP,APOA1,CDH1,CD80,SHH,METTL3,AKNA,PLG,CASP3,HAVCR2,FGG,PTK2,NF2,DLG1,HLA-DRB1,PTEN,PRKG1,MUC21,CD274,JAK2,PDCD1LG2,BCL6,YTHDF2,AKT1,RAG2,CTLA4
GO:0031589	Cell-substrate adhesion	30	195	0.28	0.34	0.0213	9606.ENSP00000211998,9606.ENSP00000250111,9606.ENSP00000264828,9606.ENSP00000265371,9606.ENSP00000267257,9606.ENSP00000293379,9606.ENSP00000304408,9606.ENSP00000306099,9606.ENSP00000336829,9606.ENSP00000346839,9606.ENSP00000348461,9606.ENSP00000360293,9606.ENSP00000360997,9606.ENSP00000362680,9606.ENSP00000365280,9606.ENSP00000365745,9606.ENSP00000379350,9606.ENSP00000384371,9606.ENSP00000387286,…	VCL,ATP1B2,COL5A3,NRP1,PXN,ITGA5,COL3A1,FGB,FGG,FN1,RAC1,SORBS1,ADAMTS13,SRC,ID1,CTTN,ITGB1,BCL6,RAB1A,RHOA,STRC,ADAMTS9,ADAMTS12,PIK3R1,DAG1,ITGB3,CTNNB1,SGCE,OTOA,FGA
GO:0098609	Cell-cell adhesion	66	542	0.18	0.32	0.0218	9606.ENSP00000027335,9606.ENSP00000161559,9606.ENSP00000173229,9606.ENSP00000211998,9606.ENSP00000219197,9606.ENSP00000231021,9606.ENSP00000248553,9606.ENSP00000250111,9606.ENSP00000261769,9606.ENSP00000264012,9606.ENSP00000264463,9606.ENSP00000265071,9606.ENSP00000268613,9606.ENSP00000269141,9606.ENSP00000275493,9606.ENSP00000289746,9606.ENSP00000290246,9606.ENSP00000293379,9606.ENSP00000299441,…	CDH17,CEACAM1,NTN1,VCL,CBLN1,CDH9,HSPB1,ATP1B2,CDH1,CDH3,CDH10,CDH6,CDH13,CDH2,EGFR,CDH15,ELMO2,ITGA5,DCHS1,LRG1,CTNNA1,NLGN2,FGB,P2RY12,CD209,TLN1,BAIAP2,CDK5R1,CADM1,FGG,THBS4,ADGRL1,DLG1,FN1,NLGN4Y,NLGN3,TGFBR2,DSG4,AFDN,FLNA,GNAS,SRC,DLG3,NLGN4X,PTPRD,JUP,ITGB1,CNTN4,CTNND1,DSCAM,NRXN1,DCC,NLGN1,SHC1,PTPRC,ITGB3,CDH8,CYFIP2,CDH4,NRXN3,ACTB,CTNNB1,CDH5,DLG4,FGA,PIK3CB
GO:0001953	Negative regulation of cell-matrix adhesion	10	36	0.53	0.37	0.0248	9606.ENSP00000260356,9606.ENSP00000344666,9606.ENSP00000351015,9606.ENSP00000361021,9606.ENSP00000362680,9606.ENSP00000373574,9606.ENSP00000384371,9606.ENSP00000428056,9606.ENSP00000494788,9606.ENSP00000496491	THBS1,NF2,NF1,PTEN,SRC,ACVRL1,BCL6,PIK3R1,CASK,SEMA3E
GO:1990314	Cellular response to insulin-like growth factor stimulus	5	9	0.84	0.36	0.0335	9606.ENSP00000221930,9606.ENSP00000300574,9606.ENSP00000452786,9606.ENSP00000481380,9606.ENSP00000497069	TGFB1,CRK,ITGB3,CCNA2,IGF1R

## Sheet: S8
Replicate	Total Number of Cells	Total Number of Brain Cells
scrambled_G	843	459
scrambled_H	806	425
scrambled_I	771	454
ythdf2KD_A	638	388
ythdf2KD_B	291	168
ythdf2KD_A	380	196
ythdf2KD_B	1863	1237
ythdf2KD_A	1001	681
GFP_F	623	362
GFP_G	2321	1493
GFP_H	2121	1460
GFP_L	3317	2210
GFP_M	1666	1080
GFP_N	1421	892
YTHDF2_A	503	252
YTHDF2_B	303	147
YTHDF2_C	273	162
Combined	19141	12066
	Mean Transcripts per Cell	Mean Transcripts per Cell
	865.799	556.254

## Sheet: S9
ALL								BRAIN
gene	p_val	avg_log2FC	pct.1	pct.2	p_val_adj	cluster		gene	p_val	avg_log2FC	pct.1	pct.2	p_val_adj	cluster
nova2	1.07e-108	0.745116	0.54	0.409	2.52e-104	Brain		nrxn1a	1.98e-79	0.824642	0.526	0.31	4.15e-75	Midhindbrain (Neurons)
ctnna2	2.35e-102	0.718483	0.539	0.413	5.54e-98	Brain		nrxn2a	1.81e-75	0.718066	0.575	0.359	3.79e-71	Midhindbrain (Neurons)
nrxn1a	2.23e-69	0.861994	0.367	0.26	5.24e-65	Brain		rbfox3a	7.66e-73	1.43006	0.435	0.255	1.6e-68	Midhindbrain (Neurons)
adgrl1a	2.16e-57	0.783462	0.408	0.318	5.09e-53	Brain		rbfox1	3.48e-72	0.930665	0.521	0.327	7.28e-68	Midhindbrain (Neurons)
elavl3	5.74e-57	0.84625	0.337	0.243	1.35e-52	Brain		nrxn3a	2.57e-67	0.956648	0.542	0.367	5.39e-63	Midhindbrain (Neurons)
dscaml1	5.78e-49	0.955176	0.304	0.22	1.36e-44	Brain		aff2	6.19e-61	0.88929	0.514	0.33	1.3e-56	Midhindbrain (Neurons)
celf5a	1.43e-45	0.745276	0.367	0.284	3.36e-41	Brain		adgrl1a	1.14e-59	0.702838	0.546	0.357	2.4e-55	Midhindbrain (Neurons)
nrxn2a	1.17e-43	0.738536	0.414	0.34	2.77e-39	Brain		zfpm2a	1.04e-57	1.47455	0.319	0.172	2.17e-53	Midhindbrain (Neurons)
rbfox1	6.71e-41	0.773408	0.376	0.302	1.58e-36	Brain		celf4	4.58e-57	0.961732	0.432	0.264	9.59e-53	Midhindbrain (Neurons)
IGLON5	8.7e-39	0.778858	0.266	0.19	2.05e-34	Brain		csmd3a-dup1	1e-56	0.997045	0.324	0.171	2.1e-52	Midhindbrain (Neurons)
elavl4	1.37e-38	0.773442	0.335	0.26	3.22e-34	Brain		plxna1a	5.44e-55	0.856214	0.508	0.343	1.14e-50	Midhindbrain (Neurons)
gpm6aa	2.31e-36	0.77783	0.276	0.204	5.45e-32	Brain		csmd2	1.72e-53	1.25649	0.271	0.137	3.59e-49	Midhindbrain (Neurons)
cspg5a	1.78e-34	0.737307	0.283	0.214	4.2e-30	Brain		ntrk3a	4.39e-51	0.974077	0.283	0.146	9.18e-47	Midhindbrain (Neurons)
celf4	3.4e-34	0.743695	0.308	0.237	7.99e-30	Brain		pbx3b	6.2e-50	0.827938	0.563	0.401	1.3e-45	Midhindbrain (Neurons)
gnao1a	6.01e-34	0.624037	0.345	0.277	1.41e-29	Brain		dab1a	3.48e-46	0.846825	0.379	0.232	7.28e-42	Midhindbrain (Neurons)
pbx3b	6.3e-34	0.595305	0.444	0.376	1.48e-29	Brain		nova2	7.17e-46	0.486315	0.659	0.491	1.5e-41	Midhindbrain (Neurons)
unc5a	1.01e-33	0.70659	0.352	0.283	2.37e-29	Brain		grid2	2.49e-44	0.745305	0.339	0.197	5.21e-40	Midhindbrain (Neurons)
dab1a	7.46e-33	0.765374	0.272	0.205	1.76e-28	Brain		kcnma1a	4.04e-43	0.701395	0.414	0.263	8.45e-39	Midhindbrain (Neurons)
adgrb3	1.57e-32	0.729786	0.289	0.222	3.71e-28	Brain		elavl4	5.27e-43	0.729133	0.443	0.292	1.1e-38	Midhindbrain (Neurons)
pcdh2ab2-dup1	2.62e-31	0.832676	0.21	0.147	6.16e-27	Brain		GRIK2	2.57e-42	0.945965	0.276	0.152	5.37e-38	Midhindbrain (Neurons)
ncam1a	3.43e-31	0.552138	0.473	0.412	8.08e-27	Brain		lef1	3.62e-42	1.49737	0.212	0.106	7.57e-38	Midhindbrain (Neurons)
brsk2b	2.91e-30	0.673555	0.344	0.281	6.85e-26	Brain		unc5a	3.21e-41	0.558416	0.47	0.307	6.72e-37	Midhindbrain (Neurons)
cdh4	3.51e-30	0.816664	0.249	0.186	8.25e-26	Brain		elavl3	5.05e-41	0.568518	0.445	0.292	1.06e-36	Midhindbrain (Neurons)
nkain2	2.52e-29	0.799289	0.211	0.15	5.93e-25	Brain		enox1	6.17e-41	0.879068	0.311	0.182	1.29e-36	Midhindbrain (Neurons)
TENM2-dup1	2.7e-29	0.774994	0.263	0.2	6.36e-25	Brain		r3hdm1	1.99e-40	1.08426	0.208	0.103	4.17e-36	Midhindbrain (Neurons)
nlgn1	7.45e-27	0.853129	0.236	0.179	1.75e-22	Brain		IGLON5	5.66e-40	0.729997	0.367	0.228	1.18e-35	Midhindbrain (Neurons)
rbfox3a	2.99e-26	0.713629	0.303	0.243	7.03e-22	Brain		adgrb3	1.32e-39	0.767063	0.388	0.249	2.76e-35	Midhindbrain (Neurons)
enox1	4.63e-26	0.712528	0.216	0.158	1.09e-21	Brain		aplp1	5.08e-37	0.8647	0.278	0.16	1.06e-32	Midhindbrain (Neurons)
nrxn3a	4.69e-26	0.660404	0.409	0.354	1.1e-21	Brain		si:dkey-178k16.1	5.68e-37	0.881327	0.211	0.108	1.19e-32	Midhindbrain (Neurons)
adgrl3.1	5.29e-26	0.68442	0.214	0.156	1.25e-21	Brain		celf5a	2.38e-35	0.593426	0.465	0.323	4.99e-31	Midhindbrain (Neurons)
plxna3	7.37e-25	0.542855	0.414	0.368	1.73e-20	Brain		ctnnd2a	2.04e-33	0.757591	0.249	0.141	4.28e-29	Midhindbrain (Neurons)
kcnma1a	5.04e-24	0.575905	0.308	0.252	1.19e-19	Brain		astn1	2.89e-33	0.78135	0.261	0.15	6.05e-29	Midhindbrain (Neurons)
grid2	1.68e-22	0.697805	0.232	0.178	3.96e-18	Brain		cadm4	9.43e-33	0.618116	0.392	0.263	1.97e-28	Midhindbrain (Neurons)
csmd3a-dup1	2.18e-22	0.741245	0.21	0.157	5.13e-18	Brain		zeb2b	2.24e-32	0.999942	0.252	0.148	4.7e-28	Midhindbrain (Neurons)
nbeaa	2.47e-22	0.590146	0.236	0.181	5.82e-18	Brain		ephb1	6.95e-32	0.871164	0.216	0.118	1.46e-27	Midhindbrain (Neurons)
aff2	5.14e-22	0.560853	0.38	0.332	1.21e-17	Brain		BX005003.1	2.1e-30	1.02486	0.208	0.115	4.39e-26	Midhindbrain (Neurons)
igsf21a	5.84e-22	0.812366	0.25	0.199	1.38e-17	Brain		ank3a	3.76e-30	0.880569	0.204	0.112	7.88e-26	Midhindbrain (Neurons)
brinp1	2.81e-21	0.73482	0.22	0.169	6.62e-17	Brain		robo1	8.47e-30	0.672516	0.484	0.363	1.77e-25	Midhindbrain (Neurons)
NPAS3	6.24e-21	0.663445	0.335	0.285	1.47e-16	Brain		bcl11aa	9.31e-30	0.778531	0.278	0.172	1.95e-25	Midhindbrain (Neurons)
celf2	2.58e-18	0.555779	0.339	0.297	6.08e-14	Brain		tenm3	2.16e-29	0.795273	0.367	0.252	4.53e-25	Midhindbrain (Neurons)
gpm6ab	5.18e-18	0.623736	0.264	0.218	1.22e-13	Brain		TENM2	4.37e-29	0.840187	0.306	0.199	9.14e-25	Midhindbrain (Neurons)
plxna2	1.75e-17	0.476126	0.381	0.336	4.13e-13	Brain		fgf13a	1.18e-28	0.914438	0.223	0.129	2.47e-24	Midhindbrain (Neurons)
cntnap2a	6.59e-16	0.692177	0.246	0.203	1.55e-11	Brain		brinp1	1.26e-28	0.732673	0.297	0.188	2.63e-24	Midhindbrain (Neurons)
nrxn3b	1.54e-15	0.68463	0.22	0.18	3.63e-11	Brain		edil3a	7.03e-28	1.05215	0.202	0.113	1.47e-23	Midhindbrain (Neurons)
lrp8	3.81e-15	0.61287	0.262	0.222	8.97e-11	Brain		sez6b	8.34e-28	0.932643	0.228	0.134	1.75e-23	Midhindbrain (Neurons)
grid1b	1.2e-14	0.757574	0.215	0.175	2.81e-10	Brain		ppp3ca	9.33e-28	0.863319	0.21	0.12	1.95e-23	Midhindbrain (Neurons)
pcdh17	1.62e-14	0.67045	0.322	0.288	3.81e-10	Brain		ebf1b	1.68e-27	1.04231	0.219	0.129	3.53e-23	Midhindbrain (Neurons)
ptprga	1.71e-14	0.569733	0.339	0.304	4.02e-10	Brain		gria3b	6.92e-27	0.879342	0.209	0.121	1.45e-22	Midhindbrain (Neurons)
tox	2.45e-14	0.537366	0.231	0.191	5.77e-10	Brain		bcl11ba	1.06e-26	0.93598	0.307	0.204	2.22e-22	Midhindbrain (Neurons)
bcl11ba	1.04e-13	0.73099	0.233	0.196	2.44e-09	Brain		hs3st4	4.57e-26	0.925791	0.249	0.156	9.56e-22	Midhindbrain (Neurons)
si:ch211-216l23.1	1.5e-13	0.5043	0.245	0.205	3.52e-09	Brain		grid1b	5.14e-26	0.87118	0.288	0.188	1.08e-21	Midhindbrain (Neurons)
ptprua	5.67e-13	0.658456	0.261	0.224	1.33e-08	Brain		celf2	5.29e-26	0.505251	0.413	0.298	1.11e-21	Midhindbrain (Neurons)
pbx1a	8.42e-13	0.585593	0.274	0.24	1.98e-08	Brain		ctnna2	5.72e-26	0.359536	0.625	0.492	1.2e-21	Midhindbrain (Neurons)
cadm1a	3.76e-12	0.537129	0.242	0.207	8.85e-08	Brain		pbx1a	6.84e-26	0.524036	0.355	0.241	1.43e-21	Midhindbrain (Neurons)
pcdh19	7.19e-12	0.62678	0.21	0.175	1.69e-07	Brain		luzp2	7.39e-26	0.993754	0.217	0.128	1.55e-21	Midhindbrain (Neurons)
fam168a	1.11e-11	0.451844	0.228	0.192	2.6e-07	Brain		tcf7l2	1.09e-25	1.34468	0.223	0.138	2.28e-21	Midhindbrain (Neurons)
tenm3	1.88e-11	0.587841	0.287	0.256	4.42e-07	Brain		NPAS3	1.85e-25	0.67746	0.408	0.3	3.87e-21	Midhindbrain (Neurons)
zfhx4	1.11e-10	0.632434	0.256	0.226	2.62e-06	Brain		mtss1lb	2.41e-25	0.932003	0.222	0.133	5.05e-21	Midhindbrain (Neurons)
ank2b	5.53e-10	0.350967	0.346	0.315	1.3e-05	Brain		nlgn1	3.02e-25	0.751363	0.307	0.206	6.32e-21	Midhindbrain (Neurons)
igsf3	4.01e-09	0.51164	0.205	0.175	9.45e-05	Brain		nfixb	3.74e-25	1.49936	0.202	0.121	7.83e-21	Midhindbrain (Neurons)
ptprt	4.68e-09	0.668911	0.226	0.199	0.000110063	Brain		robo2-dup1	4.87e-25	0.710587	0.249	0.154	1.02e-20	Midhindbrain (Neurons)
tenm4	5.81e-09	0.487415	0.328	0.302	0.000136702	Brain		cdh4	8.02e-25	0.739092	0.321	0.219	1.68e-20	Midhindbrain (Neurons)
TENM2	8.94e-09	0.521283	0.231	0.202	0.000210481	Brain		tox2	2.19e-24	0.602611	0.37	0.263	4.59e-20	Midhindbrain (Neurons)
nfia	1.09e-08	0.205906	0.249	0.301	0.000257479	Brain		pcdh1b	3.16e-24	0.727948	0.346	0.244	6.6e-20	Midhindbrain (Neurons)
auts2a	2.14e-08	0.449897	0.281	0.255	0.000504409	Brain		gabbr2	4.45e-24	0.736008	0.246	0.155	9.32e-20	Midhindbrain (Neurons)
tox2	2.43e-08	0.455346	0.299	0.275	0.000571397	Brain		stx1b	5.43e-24	0.604168	0.25	0.155	1.14e-19	Midhindbrain (Neurons)
znf536	2.84e-08	0.461833	0.296	0.27	0.000667496	Brain		GALNTL6	1.52e-23	0.888078	0.209	0.125	3.17e-19	Midhindbrain (Neurons)
plxna1a	4.44e-08	0.41476	0.388	0.374	0.00104436	Brain		lrp8	3.18e-23	0.555437	0.332	0.227	6.66e-19	Midhindbrain (Neurons)
mcf2l2	4.49e-08	0.355362	0.297	0.269	0.00105644	Brain		camta1b	4.78e-23	0.746211	0.249	0.159	1e-18	Midhindbrain (Neurons)
SSBP4	4.54e-07	0.4162	0.303	0.282	0.0106828	Brain		TENM2-dup1	6.01e-23	0.556773	0.335	0.229	1.26e-18	Midhindbrain (Neurons)
caskin1	8.25e-07	0.391367	0.227	0.201	0.0194212	Brain		zfhx4	2.48e-22	0.630263	0.325	0.225	5.19e-18	Midhindbrain (Neurons)
pcdh2g28	4.8e-06	0.414126	0.239	0.217	0.112903	Brain		msi2b	3.43e-22	0.573277	0.408	0.303	7.17e-18	Midhindbrain (Neurons)
pbx1b	4.54e-05	0.472383	0.206	0.186	1	Brain		ppfia2	2.9e-21	0.655037	0.207	0.126	6.08e-17	Midhindbrain (Neurons)
baz2ba	4.57e-05	0.359842	0.261	0.244	1	Brain		mapk10	8.94e-21	0.602249	0.235	0.149	1.87e-16	Midhindbrain (Neurons)
msi2b	0.000158613	0.156831	0.339	0.383	1	Brain		clstn2	2.64e-20	0.815554	0.207	0.13	5.52e-16	Midhindbrain (Neurons)
ebf3a-dup1	0.000267829	0.458657	0.367	0.363	1	Brain		nbeaa	5.78e-20	0.585557	0.295	0.204	1.21e-15	Midhindbrain (Neurons)
zfpm2a	0.000396807	0.535962	0.205	0.19	1	Brain		gnao1a	6.73e-20	0.382223	0.411	0.3	1.41e-15	Midhindbrain (Neurons)
iqsec1b	0.00141545	0.150372	0.22	0.25	1	Brain		ncam2	1.62e-19	0.770054	0.237	0.156	3.4e-15	Midhindbrain (Neurons)
cux1a	0.00301144	0.29696	0.387	0.392	1	Brain		nrg3b	3.14e-19	0.651737	0.237	0.155	6.58e-15	Midhindbrain (Neurons)
ebf3a	0.00503097	0.267063	0.307	0.3	1	Brain		adam22	4.35e-19	0.756169	0.202	0.127	9.1e-15	Midhindbrain (Neurons)
nectin1b	0.00611499	0.317317	0.268	0.262	1	Brain		cspg5a	4.43e-19	0.476756	0.342	0.247	9.28e-15	Midhindbrain (Neurons)
zmiz1a	0.00651119	0.295468	0.244	0.235	1	Brain		ebf3a-dup1	2.35e-18	0.633647	0.427	0.338	4.91e-14	Midhindbrain (Neurons)
col11a1a	4.69e-258	1.94637	0.386	0.149	1.1e-253	Basal Fin		pcdh7b	2.68e-18	0.489755	0.445	0.349	5.6e-14	Midhindbrain (Neurons)
col2a1a	1.27e-219	2.65182	0.272	0.091	2.99e-215	Basal Fin		pcdh19	3.61e-18	0.472668	0.269	0.181	7.56e-14	Midhindbrain (Neurons)
col11a1b	3.59e-138	1.7842	0.201	0.07	8.46e-134	Basal Fin		igsf21a	2.01e-17	0.450883	0.31	0.223	4.2e-13	Midhindbrain (Neurons)
fndc3ba	3.59e-136	1.40718	0.25	0.1	8.44e-132	Basal Fin		tmem178b	2.42e-17	0.613848	0.213	0.14	5.07e-13	Midhindbrain (Neurons)
sox6	1.07e-134	1.21879	0.371	0.19	2.52e-130	Basal Fin		pcdh2ab2-dup1	2.44e-17	0.504322	0.262	0.18	5.1e-13	Midhindbrain (Neurons)
fgfr2	3.16e-132	0.94329	0.422	0.227	7.44e-128	Basal Fin		syt1a	1.23e-16	0.554674	0.213	0.14	2.57e-12	Midhindbrain (Neurons)
col5a1	1.65e-101	1.30752	0.24	0.11	3.89e-97	Basal Fin		gpm6ab	1.25e-16	0.475361	0.318	0.232	2.61e-12	Midhindbrain (Neurons)
cdh11	1.22e-82	0.968491	0.306	0.168	2.87e-78	Basal Fin		plxna3	1.64e-16	0.313211	0.477	0.373	3.44e-12	Midhindbrain (Neurons)
foxp4	2.43e-78	0.49399	0.485	0.315	5.71e-74	Basal Fin		kirrel3a	2.51e-16	0.839621	0.22	0.151	5.26e-12	Midhindbrain (Neurons)
col1a2	5.64e-71	0.44784	0.238	0.123	1.33e-66	Basal Fin		znf536	2.96e-16	0.645068	0.351	0.269	6.19e-12	Midhindbrain (Neurons)
rarga	6.83e-71	1.10987	0.22	0.112	1.61e-66	Basal Fin		brsk2b	6.71e-16	0.302621	0.401	0.306	1.41e-11	Midhindbrain (Neurons)
col1a1a	9.45e-67	0.662758	0.203	0.1	2.23e-62	Basal Fin		pcdh11-dup1	8.2e-16	0.557441	0.225	0.153	1.72e-11	Midhindbrain (Neurons)
foxp1b	1.36e-57	0.912735	0.205	0.109	3.2e-53	Basal Fin		ank2b	1.09e-15	0.338288	0.401	0.306	2.28e-11	Midhindbrain (Neurons)
kif26ba	3.07e-55	0.899873	0.222	0.123	7.21e-51	Basal Fin		meis2a-dup1	1.22e-15	0.725067	0.241	0.17	2.56e-11	Midhindbrain (Neurons)
si:ch211-263k4.2	1.29e-54	0.677007	0.258	0.15	3.04e-50	Basal Fin		zfhx3	2.4e-15	0.467031	0.351	0.267	5.02e-11	Midhindbrain (Neurons)
tns1b	8.65e-53	0.726573	0.248	0.145	2.04e-48	Basal Fin		dip2ca	3.13e-15	0.577158	0.218	0.147	6.55e-11	Midhindbrain (Neurons)
trps1	1.79e-50	0.794243	0.26	0.158	4.21e-46	Basal Fin		pbx1b	5.78e-15	0.705872	0.253	0.181	1.21e-10	Midhindbrain (Neurons)
tmsb4x	9.2e-50	0.444668	0.421	0.293	2.17e-45	Basal Fin		marcksl1b	1.68e-14	0.511176	0.236	0.164	3.51e-10	Midhindbrain (Neurons)
CR383676.2	1.13e-49	0.165348	0.999	1	2.67e-45	Basal Fin		pcdh11	2.4e-14	0.619323	0.267	0.194	5.02e-10	Midhindbrain (Neurons)
bnc2	3.01e-46	0.666307	0.215	0.124	7.09e-42	Basal Fin		tnrc6c1	2.97e-14	0.409354	0.266	0.19	6.21e-10	Midhindbrain (Neurons)
crim1	3.21e-44	0.76362	0.204	0.118	7.54e-40	Basal Fin		macrod2	3.65e-14	0.469318	0.264	0.19	7.64e-10	Midhindbrain (Neurons)
dock1	4.28e-44	0.554513	0.271	0.171	1.01e-39	Basal Fin		tox	4.42e-14	0.409524	0.276	0.199	9.25e-10	Midhindbrain (Neurons)
pard3bb	5.99e-40	0.57195	0.234	0.144	1.41e-35	Basal Fin		dbn1	6.61e-14	0.406608	0.211	0.143	1.38e-09	Midhindbrain (Neurons)
robo1	4.49e-39	0.292044	0.515	0.386	1.06e-34	Basal Fin		gpm6aa	1.46e-13	0.33548	0.324	0.242	3.06e-09	Midhindbrain (Neurons)
neo1a	2.29e-31	0.403741	0.328	0.231	5.39e-27	Basal Fin		nkain2	2.8e-13	0.426071	0.257	0.184	5.86e-09	Midhindbrain (Neurons)
lrba	1.07e-29	0.571524	0.214	0.14	2.51e-25	Basal Fin		ptprga	3.16e-13	0.424584	0.389	0.308	6.61e-09	Midhindbrain (Neurons)
snd1	2.19e-28	0.470427	0.237	0.159	5.16e-24	Basal Fin		zbtb20	4.05e-13	0.520311	0.212	0.148	8.47e-09	Midhindbrain (Neurons)
adgrl2a	5.4e-28	0.348932	0.317	0.225	1.27e-23	Basal Fin		plekha6	5.14e-13	0.440971	0.227	0.16	1.08e-08	Midhindbrain (Neurons)
rbms3	9.07e-26	0.341877	0.297	0.213	2.13e-21	Basal Fin		tshz2	6.12e-13	0.57851	0.251	0.184	1.28e-08	Midhindbrain (Neurons)
srgap2	1.14e-25	0.530588	0.211	0.142	2.69e-21	Basal Fin		pcdh2g28	1.29e-12	0.352804	0.283	0.211	2.71e-08	Midhindbrain (Neurons)
meis1b	2.47e-25	0.282135	0.331	0.243	5.81e-21	Basal Fin		cntnap2a	4.29e-12	0.378983	0.293	0.222	8.99e-08	Midhindbrain (Neurons)
nfia1	1.98e-24	0.12008	0.342	0.249	4.67e-20	Basal Fin		dscaml1	1.54e-11	0.272367	0.35	0.274	3.22e-07	Midhindbrain (Neurons)
cntfr	5.03e-24	0.452893	0.286	0.208	1.18e-19	Basal Fin		auts2a	5.38e-11	0.368015	0.318	0.25	1.13e-06	Midhindbrain (Neurons)
msi2b1	2.59e-23	0.201829	0.43	0.335	6.1e-19	Basal Fin		dscamb	9.43e-11	0.202045	0.39	0.307	1.97e-06	Midhindbrain (Neurons)
pcdh7b	1.2e-21	0.228051	0.468	0.375	2.83e-17	Basal Fin		mycbp2	1.86e-10	0.473652	0.206	0.15	3.89e-06	Midhindbrain (Neurons)
ptprfb	1.74e-21	0.209332	0.373	0.286	4.09e-17	Basal Fin		maml3	2.14e-10	0.501781	0.2	0.145	4.48e-06	Midhindbrain (Neurons)
agrn	3.58e-21	0.352739	0.343	0.264	8.42e-17	Basal Fin		SSBP4	2.57e-10	0.261333	0.343	0.273	5.38e-06	Midhindbrain (Neurons)
NC-002333.4	8.75e-20	0.223508	0.927	0.826	2.06e-15	Basal Fin		nrp1a	2.83e-10	0.578479	0.21	0.156	5.93e-06	Midhindbrain (Neurons)
skia	2.09e-19	0.258698	0.244	0.176	4.92e-15	Basal Fin		ptprt	3.46e-10	0.243575	0.271	0.206	7.25e-06	Midhindbrain (Neurons)
epha7	1.33e-18	0.500924	0.206	0.148	3.13e-14	Basal Fin		ralgapa2	3.56e-10	0.367275	0.243	0.181	7.46e-06	Midhindbrain (Neurons)
zfhx3	5.38e-18	0.104654	0.37	0.282	1.27e-13	Basal Fin		igsf3	4.01e-10	0.310646	0.244	0.181	8.4e-06	Midhindbrain (Neurons)
sema6e	1.92e-16	0.183527	0.28	0.211	4.52e-12	Basal Fin		neo1a	1.08e-09	0.379674	0.267	0.206	2.26e-05	Midhindbrain (Neurons)
gse1	4.33e-15	0.297077	0.238	0.18	1.02e-10	Basal Fin		iqsec1b	1.12e-09	0.308253	0.26	0.197	2.35e-05	Midhindbrain (Neurons)
fbxw7	7.96e-15	0.231862	0.246	0.186	1.87e-10	Basal Fin		sema6e	2.04e-09	0.429679	0.248	0.191	4.27e-05	Midhindbrain (Neurons)
bcl11aa	1.03e-14	0.178253	0.257	0.195	2.42e-10	Basal Fin		plxna2	2.33e-09	0.241577	0.422	0.35	4.87e-05	Midhindbrain (Neurons)
cadm4	1.34e-14	0.190506	0.37	0.295	3.15e-10	Basal Fin		ebf3a	2.68e-09	0.443606	0.345	0.282	5.61e-05	Midhindbrain (Neurons)
hsp90ab1	1.87e-14	0.292851	0.24	0.182	4.4e-10	Basal Fin		ptprub	4.39e-09	0.424013	0.202	0.15	9.18e-05	Midhindbrain (Neurons)
ptbp3	3.21e-14	0.359287	0.211	0.159	7.55e-10	Basal Fin		nrxn3b	5.73e-09	0.219494	0.258	0.197	0.000119976	Midhindbrain (Neurons)
bahcc1b	3.28e-14	0.115551	0.28	0.214	7.71e-10	Basal Fin		fbrsl1	4.24e-08	0.512398	0.21	0.162	0.000886718	Midhindbrain (Neurons)
dacha	7.13e-14	0.211201	0.27	0.21	1.68e-09	Basal Fin		fam168a	1.48e-07	0.313941	0.253	0.2	0.00310237	Midhindbrain (Neurons)
hdac4	1.34e-13	0.147697	0.347	0.277	3.16e-09	Basal Fin		camk2g1	1.59e-07	0.373946	0.211	0.163	0.00333261	Midhindbrain (Neurons)
jmjd1cb	1.56e-13	0.141214	0.417	0.339	3.67e-09	Basal Fin		bach2b	2.12e-07	0.346283	0.246	0.194	0.00443152	Midhindbrain (Neurons)
tcf12	4.3e-13	0.247439	0.235	0.181	1.01e-08	Basal Fin		rapgef2	3.68e-07	0.223559	0.261	0.206	0.00771061	Midhindbrain (Neurons)
ncor2	7.64e-13	0.257237	0.212	0.161	1.8e-08	Basal Fin		pcdh17	9.71e-07	0.119783	0.356	0.299	0.0203207	Midhindbrain (Neurons)
ptprub	7.71e-13	0.106769	0.227	0.173	1.82e-08	Basal Fin		arid5b	2.6e-06	0.338499	0.207	0.165	0.0544355	Midhindbrain (Neurons)
nrp2a	3.06e-12	0.260144	0.204	0.156	7.21e-08	Basal Fin		rbms3	2.61e-06	0.254834	0.25	0.202	0.0546429	Midhindbrain (Neurons)
tanc2a	1.98e-11	0.214932	0.207	0.159	4.65e-07	Basal Fin		agap1	3.19e-06	0.264457	0.282	0.233	0.0668112	Midhindbrain (Neurons)
ebf3a1	2.08e-11	0.162529	0.356	0.291	4.9e-07	Basal Fin		adarb1b	3.5e-06	0.293649	0.211	0.167	0.0733235	Midhindbrain (Neurons)
cirbpa	3.27e-11	0.241087	0.22	0.171	7.69e-07	Basal Fin		arnt2	4.6e-06	0.24561	0.206	0.163	0.0963385	Midhindbrain (Neurons)
eef1a1l1	7.46e-11	0.277968	0.275	0.223	1.76e-06	Basal Fin		nfia	5.04e-06	0.597372	0.272	0.232	0.10554	Midhindbrain (Neurons)
epha4b	7.63e-09	0.131576	0.205	0.162	0.000179504	Basal Fin		adgrl3.1	9.96e-06	0.201826	0.238	0.191	0.208505	Midhindbrain (Neurons)
agap1	1.64e-08	0.122558	0.301	0.249	0.000384894	Basal Fin		tbl1xr1a	2.67e-05	0.267704	0.234	0.193	0.559845	Midhindbrain (Neurons)
cirbpb	2.15e-08	0.108235	0.228	0.184	0.000506749	Basal Fin		gnb1a	3.79e-05	0.264521	0.208	0.169	0.794061	Midhindbrain (Neurons)
igf2bp1	6.14e-07	0.116352	0.238	0.199	0.0144582	Basal Fin		si:ch211-216l23.1	4.93e-05	0.291669	0.259	0.22	1	Midhindbrain (Neurons)
hspa8	5.04e-06	0.125154	0.287	0.246	0.118633	Basal Fin		ssbp4	8.57e-05	0.23065	0.203	0.166	1	Midhindbrain (Neurons)
chsy1	6.09e-06	0.142134	0.24	0.203	0.143236	Basal Fin		CR847968.1	0.000128559	0.183254	0.272	0.232	1	Midhindbrain (Neurons)
pnrc2	8.85e-06	0.102688	0.211	0.177	0.208331	Basal Fin		cadm1a	0.000861376	0.190269	0.256	0.22	1	Midhindbrain (Neurons)
actc1b	0	8.46549	0.991	0.023	0	Heart Muscle		sfpq	0.00121049	0.212136	0.223	0.192	1	Midhindbrain (Neurons)
mylz3	0	8.0269	0.986	0.022	0	Heart Muscle		ptmab	0.00166553	0.142109	0.265	0.231	1	Midhindbrain (Neurons)
myhz1.1	0	8.6991	0.986	0.023	0	Heart Muscle		bahcc1b	0.0032578	0.190191	0.233	0.204	1	Midhindbrain (Neurons)
mylpfa	0	7.71913	0.981	0.023	0	Heart Muscle		sh3yl1	0	4.4593	0.572	0.054	0	Periderm (Gill)
atp2a1	0	7.72906	0.991	0.035	0	Heart Muscle		SGCZ	0	3.71205	0.567	0.065	0	Periderm (Gill)
ttn.1	0	7.03031	0.986	0.035	0	Heart Muscle		si:dkeyp-4f2.1-dup1	9.88e-115	3.26841	0.208	0.023	2.07e-110	Periderm (Gill)
ttn.2	0	6.27412	0.981	0.05	0	Heart Muscle		mia3	2.02e-107	2.79313	0.308	0.055	4.23e-103	Periderm (Gill)
tpma	0	8.53209	0.924	0.011	0	Heart Muscle		gria3a	2.52e-47	2.66271	0.216	0.055	5.28e-43	Periderm (Gill)
pvalb1	0	8.36636	0.938	0.025	0	Heart Muscle		pcbp3	5.02e-24	1.76693	0.304	0.143	1.05e-19	Periderm (Gill)
myhz1.2	0	8.9156	0.919	0.009	0	Heart Muscle		KLHL29	3.99e-23	1.15743	0.355	0.182	8.35e-19	Periderm (Gill)
pvalb2	0	8.74673	0.919	0.016	0	Heart Muscle		pou6f2	6.3e-22	1.94531	0.257	0.117	1.32e-17	Periderm (Gill)
tnnt3b	0	6.97315	0.877	0.02	0	Heart Muscle		mcf2l2	2.54e-20	1.06601	0.439	0.266	5.32e-16	Periderm (Gill)
rab11fip4a	0	5.8992	0.896	0.039	0	Heart Muscle		atp7a	2.96e-19	1.30927	0.257	0.119	6.19e-15	Periderm (Gill)
tnni2a.4	0	9.41374	0.853	0.004	0	Heart Muscle		caskin1	2.55e-18	1.20829	0.36	0.202	5.35e-14	Periderm (Gill)
ckmb	0	8.34868	0.858	0.01	0	Heart Muscle		pax6a	1.12e-15	1.48271	0.225	0.109	2.34e-11	Periderm (Gill)
BX005101.1	0	7.66531	0.853	0.01	0	Heart Muscle		olfm2a	1.75e-13	0.995219	0.221	0.111	3.66e-09	Periderm (Gill)
tnnc2	0	8.3936	0.815	0.007	0	Heart Muscle		zeb2a	5.19e-13	0.859288	0.278	0.154	1.09e-08	Periderm (Gill)
ckma	0	8.27283	0.806	0.01	0	Heart Muscle		celf5a1	9.67e-13	0.793976	0.486	0.341	2.02e-08	Periderm (Gill)
mylpfb	0	9.55533	0.791	0.004	0	Heart Muscle		rorb	8.75e-12	1.1565	0.214	0.113	1.83e-07	Periderm (Gill)
acta1b	0	8.29597	0.763	0.007	0	Heart Muscle		dscama	1.85e-10	1.03347	0.203	0.11	3.87e-06	Periderm (Gill)
si:ch73-367p23.2	0	8.42709	0.725	0.005	0	Heart Muscle		mtss1lb1	5.09e-09	0.811965	0.24	0.144	0.000106633	Periderm (Gill)
myl1	0	7.38323	0.697	0.008	0	Heart Muscle		srrm4	6.33e-09	1.00043	0.21	0.122	0.000132443	Periderm (Gill)
cdh26.2	0	6.51831	0.664	0.012	0	Heart Muscle		tenm4	3.37e-08	0.934927	0.398	0.308	0.000705642	Periderm (Gill)
dhrs11a	0	4.87998	0.668	0.039	0	Heart Muscle		plxna21	2.13e-06	0.728517	0.441	0.359	0.0445741	Periderm (Gill)
neb	0	6.56949	0.63	0.013	0	Heart Muscle		pcbp4	4.24e-06	0.46101	0.278	0.193	0.0887216	Periderm (Gill)
CR589876.1	0	6.3262	0.626	0.015	0	Heart Muscle		rbfox11	6.31e-06	0.325873	0.46	0.355	0.132023	Periderm (Gill)
si:ch211-266g18.10	0	6.26235	0.602	0.009	0	Heart Muscle		snap25b	6.54e-06	0.848585	0.201	0.131	0.136834	Periderm (Gill)
tnni2b.2	0	8.6134	0.592	0.002	0	Heart Muscle		kcnma1a1	8.89e-06	0.522078	0.375	0.284	0.186008	Periderm (Gill)
ryr3	0	6.71807	0.583	0.009	0	Heart Muscle		tox1	2.52e-05	0.578976	0.287	0.209	0.52764	Periderm (Gill)
tnnt3a	0	7.00293	0.559	0.006	0	Heart Muscle		ptprub1	4.36e-05	0.914893	0.221	0.156	0.91311	Periderm (Gill)
nme2b.2	0	7.72607	0.54	0.003	0	Heart Muscle		hs6st1a	4.37e-05	0.676131	0.274	0.203	0.914661	Periderm (Gill)
actn3a	0	7.74041	0.521	0.003	0	Heart Muscle		agap11	5.38e-05	0.548955	0.317	0.238	1	Periderm (Gill)
mybphb	0	6.03927	0.493	0.012	0	Heart Muscle		hs3st41	6.54e-05	0.757329	0.238	0.169	1	Periderm (Gill)
trdn	0	5.70731	0.483	0.011	0	Heart Muscle		ptprt1	0.000266815	0.49472	0.281	0.214	1	Periderm (Gill)
myom2a	0	6.75234	0.474	0.005	0	Heart Muscle		enox11	0.000386891	0.585586	0.266	0.201	1	Periderm (Gill)
CR932017.1	0	7.34788	0.431	0.003	0	Heart Muscle		zeb2b1	0.000429041	0.566941	0.221	0.163	1	Periderm (Gill)
SRL	0	6.70768	0.408	0.004	0	Heart Muscle		CR383676.3	0.00136743	0.328365	0.595	0.555	1	Periderm (Gill)
ldb3b	0	6.71556	0.398	0.004	0	Heart Muscle		adarb1b1	0.00161714	0.454809	0.227	0.172	1	Periderm (Gill)
atp2a1l	0	8.102	0.374	0.002	0	Heart Muscle		nrxn3a1	0.00222889	0.193207	0.48	0.392	1	Periderm (Gill)
ak1	0	6.90233	0.36	0.004	0	Heart Muscle		celf21	0.00250474	0.286145	0.383	0.314	1	Periderm (Gill)
myoz1b	0	8.57475	0.351	0.001	0	Heart Muscle		robo2-dup11	0.00380475	0.653635	0.216	0.168	1	Periderm (Gill)
slc25a4	0	8.27316	0.341	0.001	0	Heart Muscle		SSBP41	0.00467962	0.161762	0.351	0.281	1	Periderm (Gill)
srl	0	5.67573	0.346	0.007	0	Heart Muscle		meis2a-dup11	0.00487271	0.385997	0.229	0.18	1	Periderm (Gill)
CABZ01061524.1	0	6.94862	0.336	0.003	0	Heart Muscle		stx1b1	0.00513078	0.907555	0.21	0.169	1	Periderm (Gill)
tmem38a	0	7.18328	0.332	0.003	0	Heart Muscle		gpm6aa1	0.0069373	0.424806	0.302	0.254	1	Periderm (Gill)
myom1a	0	6.82516	0.327	0.004	0	Heart Muscle		zfhx41	0.00799283	0.26401	0.289	0.239	1	Periderm (Gill)
gapdh	0	5.20718	0.327	0.01	0	Heart Muscle		tmeff2b	0	5.36344	0.545	0.027	0	Cranial Ganglion
myom1b	0	5.78685	0.322	0.006	0	Heart Muscle		tlx2	0	6.16728	0.399	0.007	0	Cranial Ganglion
igfn1.1	0	5.91759	0.322	0.006	0	Heart Muscle		phox2a	0	6.11663	0.343	0.005	0	Cranial Ganglion
casq1a	0	8.55768	0.313	0.001	0	Heart Muscle		CHST8	4.67e-173	4.96791	0.298	0.014	9.77e-169	Cranial Ganglion
aldoab	0	6.65079	0.299	0.003	0	Heart Muscle		eya1	7.1e-135	3.55089	0.579	0.077	1.49e-130	Cranial Ganglion
nmrk2	0	6.52476	0.289	0.003	0	Heart Muscle		ntrk2a	5.52e-105	4.03292	0.287	0.023	1.16e-100	Cranial Ganglion
casq2	0	6.98819	0.265	0.002	0	Heart Muscle		si:dkey-71h2.2	1.27e-85	3.73956	0.225	0.017	2.65e-81	Cranial Ganglion
atp1a2a	0	5.75548	0.246	0.004	0	Heart Muscle		pcbp41	1.76e-67	2.54466	0.663	0.189	3.67e-63	Cranial Ganglion
ampd1	0	7.13936	0.242	0.002	0	Heart Muscle		alcama	9.91e-66	2.77073	0.438	0.081	2.08e-61	Cranial Ganglion
zgc:195001	0	7.45166	0.218	0.002	0	Heart Muscle		ank2a	1.17e-56	3.23913	0.208	0.022	2.44e-52	Cranial Ganglion
pkmb	0	6.96263	0.213	0.002	0	Heart Muscle		elavl41	1.67e-53	1.97253	0.753	0.31	3.5e-49	Cranial Ganglion
hhatla	0	7.5942	0.209	0.001	0	Heart Muscle		kidins220a	4.34e-51	2.92999	0.326	0.057	9.08e-47	Cranial Ganglion
synpo2la	0	7.16536	0.209	0.001	0	Heart Muscle		gfra2a	7.73e-50	2.88329	0.247	0.034	1.62e-45	Cranial Ganglion
xirp2b	0	6.70968	0.209	0.002	0	Heart Muscle		cacna1ba	1.82e-49	2.93986	0.292	0.048	3.82e-45	Cranial Ganglion
jph2	6.32e-308	5.58682	0.223	0.005	1.49e-303	Heart Muscle		epha4b	2.65e-48	2.41244	0.539	0.159	5.55e-44	Cranial Ganglion
ldb3a	1.1e-293	4.47501	0.403	0.019	2.58e-289	Heart Muscle		creb5b	2.96e-48	2.72669	0.275	0.043	6.19e-44	Cranial Ganglion
unm-hu7910	4.05e-290	4.3487	0.512	0.033	9.54e-286	Heart Muscle		fam20cb	5.92e-46	2.87011	0.303	0.055	1.24e-41	Cranial Ganglion
BX004770.1	9.47e-275	4.98938	0.275	0.009	2.23e-270	Heart Muscle		eya2	2.21e-41	3.30582	0.213	0.031	4.63e-37	Cranial Ganglion
ryr1b	1.06e-227	4.53687	0.45	0.032	2.49e-223	Heart Muscle		elavl31	6.04e-39	1.76979	0.702	0.311	1.26e-34	Cranial Ganglion
jph1b	6.24e-223	5.05266	0.237	0.008	1.47e-218	Heart Muscle		galnt14	1.05e-38	2.86334	0.208	0.031	2.19e-34	Cranial Ganglion
actn3b	5.73e-201	4.54637	0.289	0.015	1.35e-196	Heart Muscle		chl1b	9.61e-37	2.37226	0.427	0.123	2.01e-32	Cranial Ganglion
pdlim7	7.18e-191	4.4029	0.303	0.017	1.69e-186	Heart Muscle		zeb1b	1.29e-36	2.39353	0.376	0.095	2.7e-32	Cranial Ganglion
acta1a	2.31e-172	4.70439	0.218	0.009	5.45e-168	Heart Muscle		ncam1a	1.09e-33	1.99301	0.753	0.441	2.28e-29	Cranial Ganglion
rgcc	6.55e-159	4.36627	0.237	0.012	1.54e-154	Heart Muscle		ebf3a1	2.96e-33	1.31857	0.68	0.287	6.2e-29	Cranial Ganglion
pmp22b	1.21e-110	3.63621	0.246	0.02	2.85e-106	Heart Muscle		rbfox3b	9.97e-32	1.94889	0.331	0.083	2.09e-27	Cranial Ganglion
mef2ca	1.22e-105	3.50101	0.261	0.023	2.87e-101	Heart Muscle		thsd7ba	1.34e-31	2.26616	0.371	0.104	2.8e-27	Cranial Ganglion
cacna2d1a	3.66e-96	4.14084	0.209	0.016	8.61e-92	Heart Muscle		znf5361	4.44e-31	1.62877	0.624	0.277	9.29e-27	Cranial Ganglion
vdac2	4.87e-61	3.13462	0.237	0.032	1.15e-56	Heart Muscle		cerkl	2.24e-29	2.64786	0.23	0.047	4.69e-25	Cranial Ganglion
kif13ba	2.46e-60	2.7283	0.327	0.058	5.79e-56	Heart Muscle		gab2	3.64e-29	2.11166	0.275	0.065	7.62e-25	Cranial Ganglion
rtn4a	2.23e-56	2.90436	0.227	0.031	5.26e-52	Heart Muscle		klf7b	1.86e-27	2.04866	0.264	0.062	3.9e-23	Cranial Ganglion
dmd	6.81e-49	2.60255	0.322	0.067	1.6e-44	Heart Muscle		BX571942.1	5.55e-27	1.99784	0.348	0.103	1.16e-22	Cranial Ganglion
si:dkey-151g10.6	1.09e-39	1.97798	0.408	0.116	2.58e-35	Heart Muscle		tubb5	1.76e-26	2.04178	0.258	0.061	3.67e-22	Cranial Ganglion
mef2cb	2.28e-36	2.21676	0.322	0.082	5.36e-32	Heart Muscle		mbnl2	1.38e-25	2.00422	0.303	0.084	2.9e-21	Cranial Ganglion
syne2b	3.87e-33	2.23095	0.223	0.046	9.11e-29	Heart Muscle		ntrk3a1	8.61e-24	2.17743	0.433	0.165	1.8e-19	Cranial Ganglion
sgcd	3.89e-32	2.69817	0.237	0.053	9.15e-28	Heart Muscle		ebf3a-dup11	1.2e-23	1.07009	0.685	0.348	2.5e-19	Cranial Ganglion
atp5f1b	1.27e-31	2.14843	0.27	0.067	2.98e-27	Heart Muscle		asap2a	1.95e-22	2.05968	0.236	0.059	4.08e-18	Cranial Ganglion
NC-002333.41	4.96e-30	0.988022	0.976	0.845	1.17e-25	Heart Muscle		sdk1b	8.97e-22	1.7422	0.315	0.098	1.88e-17	Cranial Ganglion
bcar1	2.16e-27	1.90528	0.251	0.064	5.09e-23	Heart Muscle		cadm1a1	9.06e-22	1.22619	0.528	0.221	1.9e-17	Cranial Ganglion
slc25a5	7.74e-27	1.56229	0.355	0.116	1.82e-22	Heart Muscle		msi2a	2.31e-20	1.77122	0.275	0.083	4.84e-16	Cranial Ganglion
rplp0	1.57e-25	1.68771	0.332	0.107	3.68e-21	Heart Muscle		rbfox12	1.27e-18	1.3828	0.612	0.356	2.66e-14	Cranial Ganglion
atp5fa1	1.74e-23	1.98517	0.223	0.058	4.09e-19	Heart Muscle		kif1aa	2.97e-17	1.71647	0.281	0.094	6.22e-13	Cranial Ganglion
NC-002333.17	2.77e-20	1.99133	0.237	0.072	6.51e-16	Heart Muscle		tenm31	1.57e-16	1.34474	0.522	0.267	3.29e-12	Cranial Ganglion
rpl23	1.25e-18	1.55655	0.213	0.062	2.95e-14	Heart Muscle		tmem132e	2.41e-15	1.53792	0.331	0.13	5.05e-11	Cranial Ganglion
rps2	4.39e-18	1.50654	0.27	0.093	1.03e-13	Heart Muscle		hnrnpa0a	9.71e-15	1.60831	0.219	0.068	2.03e-10	Cranial Ganglion
rps23	4.77e-16	1.21062	0.299	0.115	1.12e-11	Heart Muscle		kirrel3a1	2.42e-13	1.47901	0.36	0.159	5.07e-09	Cranial Ganglion
rpl7a	1.31e-15	1.28144	0.275	0.103	3.09e-11	Heart Muscle		mgat5	9.29e-13	1.47233	0.225	0.078	1.94e-08	Cranial Ganglion
rpl23a	2.94e-14	1.59958	0.209	0.072	6.93e-10	Heart Muscle		myo10l3	5.95e-12	1.49481	0.202	0.068	1.25e-07	Cranial Ganglion
rps20	6.79e-13	1.54951	0.213	0.079	1.6e-08	Heart Muscle		rbms31	7.07e-12	0.971552	0.416	0.207	1.48e-07	Cranial Ganglion
rpl9	7.97e-13	1.43418	0.227	0.087	1.88e-08	Heart Muscle		actb2	1.9e-11	1.13689	0.275	0.111	3.97e-07	Cranial Ganglion
rps6	1.48e-12	1.53964	0.204	0.075	3.49e-08	Heart Muscle		dacha	2.18e-11	0.648703	0.421	0.203	4.55e-07	Cranial Ganglion
ndrg2	2e-12	1.096	0.28	0.118	4.7e-08	Heart Muscle		cd99l2	2.2e-11	1.8053	0.208	0.075	4.6e-07	Cranial Ganglion
rplp1	2.71e-12	1.04963	0.327	0.151	6.37e-08	Heart Muscle		tmsb4x	4.82e-11	0.968181	0.461	0.25	1.01e-06	Cranial Ganglion
rps24	1.62e-11	1.43511	0.218	0.087	3.8e-07	Heart Muscle		cux2b	6.11e-11	1.6413	0.264	0.114	1.28e-06	Cranial Ganglion
eef1a1l11	3.1e-11	0.804898	0.431	0.231	7.3e-07	Heart Muscle		syncrip	6.96e-11	1.12461	0.348	0.164	1.46e-06	Cranial Ganglion
rpl4	1.65e-10	1.08901	0.209	0.083	3.88e-06	Heart Muscle		pcdh1a6	1.21e-10	1.67521	0.23	0.091	2.54e-06	Cranial Ganglion
rps4x	1.82e-10	1.1519	0.209	0.084	4.28e-06	Heart Muscle		adgrl3.11	2.26e-10	1.04942	0.382	0.196	4.73e-06	Cranial Ganglion
hspg2	1.99e-10	1.33195	0.204	0.083	4.67e-06	Heart Muscle		DST	1.29e-09	1.18097	0.242	0.101	2.7e-05	Cranial Ganglion
rpl6	3.48e-10	1.16095	0.209	0.085	8.18e-06	Heart Muscle		cntfr	3.32e-09	0.818452	0.376	0.197	6.95e-05	Cranial Ganglion
enah	6.99e-10	1.61606	0.232	0.104	1.64e-05	Heart Muscle		hsp90ab1	8.21e-09	0.967876	0.315	0.155	0.000171786	Cranial Ganglion
[truncated: 1,160 more rows]

[truncated: 2 more sheets: S10, S11]
